# Supplementary material for: Global diversity and distribution of prophages are lineage-specific within the Ralstonia solanacearum species complex
Source: BMC Genomics. 2022 Oct 6;23:689. doi: 10.1186/s12864-022-08909-7 (PMC9535894; doi:10.1186/s12864-022-08909-7)
Supplement: Supplementary file 2 — Additional file 2: Table S1. RSSC isolates used in this study. [file 12864_2022_8909_MOESM2_ESM.xlsx]

## Sheet: Table_S1
Table S1. RSSC isolates used in this study
R. solanacearum strain	BioSample_accession	Length (Mb)	GC content (%)	Phylotype	Continent of origin
YO001	SAMN27356470	5.14896	66.94	III	Africa
YO002	SAMN27356471	5.16276	66.77	IIB	Oceania
YO003	SAMN27356472	5.46636	66.96	I	Oceania
YO004	SAMN27356473	5.17496	66.83	IIB	Oceania
YO005	SAMN27356474	5.56564	66.99	I	Oceania
YO006	SAMN27356475	5.21618	66.79	I	Oceania
YO007	SAMN27356476	5.60434	67	I	Oceania
YO008	SAMN27356477	5.19095	66.8	IIB	Asia
YO009	SAMN27356478	5.53201	67.02	I	Asia
YO010	SAMN27356479	5.1633	66.76	IIB	Asia
YO011	SAMN27356480	5.15854	66.78	IIB	Asia
YO012	SAMN27356481	5.09856	66.91	IIB	Europe
YO013	SAMN27356482	5.2359	66.79	IIB	South America
YO014	SAMN27356483	5.37901	66.38	IIA	-
YO015	SAMN27356484	5.62702	66.56	IIA	South America
YO016	SAMN27356485	5.62122	66.55	IIA	South America
YO017	SAMN27356486	5.23471	66.79	IIB	South America
YO018	SAMN27356487	5.65654	67.09	I	South America
YO019	SAMN27356488	5.23534	66.79	IIB	South America
YO020	SAMN27356489	5.63448	67.13	I	South America
YO021	SAMN27356490	5.58108	67.04	I	South America
YO022	SAMN27356491	5.26573	66.7	IIB	South America
YO023	SAMN27356492	5.58374	67.09	I	Asia
YO024	SAMN27356493	5.4339	66.99	I	-
YO025	SAMN27356494	5.16469	67.11	I	Asia
YO026	SAMN27356495	5.72666	66.58	IIB	Asia
YO027	SAMN27356496	5.72017	67	I	Asia
YO028	SAMN27356497	5.58506	66.87	I	Asia
YO029	SAMN27356498	5.62582	66.78	I	Asia
YO030	SAMN27356499	5.31343	67.04	I	-
YO031	SAMN27356500	5.21537	66.69	IIB	South America
YO032	SAMN27356501	5.4142	66.68	IIB	South America
YO033	SAMN27356502	5.43154	66.7	IIA	South America
YO034	SAMN27356503	5.63197	67.02	I	North America
YO035	SAMN27356504	5.63454	66.62	IIB	North America
YO036	SAMN27356505	5.65144	66.62	IIB	North America
YO037	SAMN27356506	5.66097	67.04	I	North America
YO038	SAMN27356507	5.66544	67.05	I	North America
YO039	SAMN27356508	5.58342	66.38	IIA	-
YO040	SAMN27356509	5.66682	66.72	I	North America
YO041	SAMN27356510	5.43119	66.53	IIA	North America
YO042	SAMN27356511	5.64512	67.09	I	-
YO043	SAMN27356512	5.58778	66.38	IIA	-
YO044	SAMN27356513	5.08709	66.77	IIB	Europe
YO045	SAMN27356514	5.19041	66.8	IIB	Europe
YO046	SAMN27356515	5.13761	66.84	IIB	Africa
YO047	SAMN27356516	5.19358	66.8	IIB	Africa
YO048	SAMN27356517	5.13778	66.8	IIB	Africa
YO050	SAMN27356518	5.18915	66.8	IIB	Africa
YO051	SAMN27356519	5.16824	66.88	IIB	Africa
YO052	SAMN27356520	5.16478	66.78	IIB	Africa
YO053	SAMN27356521	5.17223	66.87	IIB	Africa
YO054	SAMN27356522	5.1918	66.8	IIB	Africa
YO060	SAMN27356523	5.19008	66.8	IIB	Africa
YO062	SAMN27356524	5.1914	66.8	IIB	Africa
YO063	SAMN27356525	5.1876	66.8	IIB	Africa
YO064	SAMN27356526	5.18894	66.8	IIB	Africa
YO065	SAMN27356527	5.1501	66.78	IIB	Africa
YO068	SAMN27356528	5.19138	66.8	IIB	Africa
YO069	SAMN27356529	5.16257	66.78	IIB	Africa
YO070	SAMN27356530	5.0943	66.79	IIB	Africa
YO071	SAMN27356531	5.1708	66.88	IIB	Africa
YO072	SAMN27356532	5.14081	66.86	IIB	Africa
YO073	SAMN27356533	5.16858	66.88	IIB	Africa
YO074	SAMN27356534	5.64799	67.12	I	Oceania
YO075	SAMN27356535	5.65843	66.99	I	Oceania
YO076	SAMN27356536	5.21635	66.73	III	-
YO077	SAMN27356537	5.48585	66.56	IIA	North America
YO079	SAMN27356538	5.57872	66.96	I	Europe
YO080	SAMN27356539	5.67964	67.03	I	South America
YO082	SAMN27356540	5.3233	66.95	III	Africa
YO084	SAMN27356541	5.68092	66.92	I	Asia
YO085	SAMN27356542	5.09171	66.85	IIB	Europe
YO086	SAMN27356543	5.17601	66.83	IIB	Europe
YO087	SAMN27356544	5.18961	66.8	IIB	Europe
YO088	SAMN27356545	5.42837	66.64	IIA	South America
YO089	SAMN27356546	5.46272	66.78	IIB	North America
YO090	SAMN27356547	5.16391	66.78	IIB	Europe
YO091	SAMN27356548	5.16379	66.78	IIB	Europe
YO092	SAMN27356549	5.19025	66.8	IIB	Europe
YO093	SAMN27356550	5.19136	66.8	IIB	Europe
YO094	SAMN27356551	5.19013	66.81	IIB	Europe
YO095	SAMN27356552	5.1643	66.78	IIB	Europe
YO096	SAMN27356553	5.17872	66.79	IIB	Asia
YO097	SAMN27356554	5.20514	66.82	IIB	Asia
YO098	SAMN27356555	5.4656	66.61	IIA	Asia
YO100	SAMN27356556	4.03196	66.7	IV	-
YO101	SAMN27356557	5.13936	67.07	I	Asia
YO102	SAMN27356558	4.9044	66.65	IV	Asia
YO103	SAMN27356559	4.9996	66.54	IV	Asia
YO104	SAMN27356560	4.77266	66.78	IV	Asia
YO105	SAMN27356561	4.82499	66.76	IV	Asia
YO106	SAMN27356562	4.9195	66.67	IV	Asia
YO107	SAMN27356563	4.63146	66.68	IV	Asia
YO108	SAMN27356564	3.91153	66.61	IV	Asia
YO109	SAMN27356565	3.89976	66.75	IV	-
YO110	SAMN27356566	3.96313	66.79	IV	-
YO111	SAMN27356567	5.58225	66.38	IIA	-
YO112	SAMN27356568	5.16006	66.78	IIB	Europe
YO113	SAMN27356569	5.18812	66.81	IIB	Europe
YO114	SAMN27356570	5.19013	66.8	IIB	Europe
YO115	SAMN27356571	5.16253	66.78	IIB	Europe
YO116	SAMN27356572	5.18926	66.8	IIB	Europe
YO117	SAMN27356573	5.19108	66.8	IIB	Europe
YO120	SAMN27356574	5.191	66.8	IIB	Africa
YO121	SAMN27356575	5.07658	66.8	IIB	Africa
YO122	SAMN27356576	5.63763	67.11	I	Africa
YO123	SAMN27356577	5.20574	66.67	IIB	Africa
YO124	SAMN27356578	5.51769	67.07	I	Africa
YO125	SAMN27356579	5.1623	66.77	IIB	Africa
YO126	SAMN27356580	5.32162	66.61	IIB	Africa
YO127	SAMN27356581	5.16384	66.78	IIB	Africa
YO128	SAMN27356582	5.18133	67.06	III	Africa
YO129	SAMN27356583	5.1328	66.77	IIB	Africa
YO130	SAMN27356584	5.3881	67.17	I	-
YO131	SAMN27356585	5.78925	66.65	I	Asia
YO132	SAMN27356586	5.15901	66.84	IIB	Asia
YO133	SAMN27356587	5.57715	66.99	I	-
YO134	SAMN27356588	5.59594	66.59	IIA	North America
YO135	SAMN27356589	5.62722	67.1	I	Africa
YO136	SAMN27356590	5.60701	67.12	I	Africa
YO137	SAMN27356591	5.61697	67.12	I	Africa
YO138	SAMN27356592	5.59352	67.1	I	Africa
YO139	SAMN27356593	5.21839	67.04	I	Africa
YO140	SAMN27356594	5.48698	67.05	I	Africa
YO141	SAMN27356595	5.50893	67.07	I	Africa
YO142	SAMN27356596	5.58915	66.38	IIA	-
YO143	SAMN27356597	5.19181	66.8	IIB	Europe
YO144	SAMN27356598	5.14423	66.78	IIB	Europe
YO145	SAMN27356599	5.47693	66.94	III	-
YO146	SAMN27356600	5.19458	66.8	IIB	Africa
YO147	SAMN27356601	5.13658	66.81	IIB	Asia
YO148	SAMN27356602	5.33351	66.61	IIB	Asia
YO149	SAMN27356603	5.64379	66.88	I	Oceania
YO150	SAMN27356604	5.63365	67.02	I	Oceania
YO151	SAMN27356605	5.73474	66.94	I	Oceania
YO152	SAMN27356606	5.58703	66.8	IIB	South America
YO153	SAMN27356607	5.47922	66.83	IIB	-
YO154	SAMN27356608	5.67825	66.8	I	South America
YO155	SAMN27356609	5.66358	67.04	I	South America
YO156	SAMN27356610	5.72937	67.05	I	South America
YO157	SAMN27356611	5.47858	66.6	IIB	-
YO158	SAMN27356612	5.79436	66.56	IIB	-
YO159	SAMN27356613	5.49442	66.74	IIB	Asia
YO160	SAMN27356614	5.45532	66.75	IIB	Asia
YO161	SAMN27356615	5.82814	66.82	I	Asia
YO162	SAMN27356616	5.15667	66.91	IIB	Europe
YO163	SAMN27356617	5.58372	66.97	I	Europe
YO164	SAMN27356618	5.57472	66.96	I	Europe
YO165	SAMN27356619	5.12381	66.81	IIB	Europe
YO166	SAMN27356620	5.18916	66.8	IIB	Europe
YO167	SAMN27356621	4.98196	66.77	IIB	Europe
YO168	SAMN27356622	5.28806	66.65	IIA	North America
YO169	SAMN27356623	5.32218	66.64	IIA	North America
YO170	SAMN27356624	5.19061	66.81	IIB	Europe
YO171	SAMN27356625	5.19335	66.8	IIB	Europe
YO173	SAMN27356626	5.19322	66.8	IIB	Europe
YO174	SAMN27356627	5.17507	66.79	IIB	Europe
YO175	SAMN27356628	5.1311	66.88	IIB	Europe
YO176	SAMN27356629	5.16606	66.78	IIB	Europe
YO177	SAMN27356630	5.19158	66.8	IIB	Europe
YO178	SAMN27356631	5.67111	67.08	I	Africa
YO180	SAMN27356632	5.15457	66.9	IIB	Europe
YO181	SAMN27356633	5.19341	66.8	IIB	Asia
YO182	SAMN27356634	5.69633	66.81	I	Asia
YO183	SAMN27356635	5.1734	66.84	IIB	Europe
YO184	SAMN27356636	5.04401	66.82	IIB	Europe
YO185	SAMN27356637	5.04671	66.82	IIB	Europe
YO187	SAMN27356638	5.47349	67.05	I	Asia
YO188	SAMN27356639	5.22401	66.69	IIA	South America
YO189	SAMN27356640	5.33554	66.63	IIA	South America
YO190	SAMN27356641	5.28054	66.65	IIA	South America
YO191	SAMN27356642	5.59688	66.94	I	South America
YO192	SAMN27356643	5.36479	66.64	IIA	South America
YO194	SAMN27356644	5.63488	67.1	I	Africa
YO199.nanopore	SAMN27356645	5.3674	66.61	IIB	Europe
YO204.nanopore	SAMN27356646	5.30389	66.65	IIB	Europe
YO352.nanopore	SAMN27356647	5.26246	66.64	IIB	Europe
YO356	SAMN27356648	5.18587	66.8	IIB	Europe
YO357	SAMN27356649	5.18509	66.8	IIB	Europe
YO359	SAMN27356650	5.1641	66.78	IIB	Europe
YO372	SAMN27356651	5.32186	66.61	IIA	-
YO374	SAMN27356652	5.41656	66.52	IIA	North America
YO375	SAMN27356653	5.5334	66.89	I	North America
YO376	SAMN27356654	5.58855	66.81	I	North America
YO378	SAMN27356655	5.7363	66.92	I	North America
YO379	SAMN27356656	5.58197	67	I	-
YO380	SAMN27356657	5.16351	66.8	IIB	North America
YO381	SAMN27356658	5.4696	66.62	IIA	South America
YO382	SAMN27356659	5.16141	66.97	III	Africa
YO383	SAMN27356660	5.4338	66.66	III	Africa
YO384	SAMN27356661	5.37683	66.93	III	Africa
