# Supplementary material for: Global diversity and distribution of prophages are lineage-specific within the Ralstonia solanacearum species complex
Source: BMC Genomics. 2022 Oct 6;23:689. doi: 10.1186/s12864-022-08909-7 (PMC9535894; doi:10.1186/s12864-022-08909-7)
Supplement: Supplementary file 3 — Additional file 3: Table S2. Reference RSSC genomes used for phylotype classification. [file 12864_2022_8909_MOESM3_ESM.xlsx]

## Sheet: Sheet1
Table S2. Reference RSSC genomes used for phylotype classification
Isolate_name	Phylotype	Reference	NCBI_Genbank_assembly_accession
GMI1000	I	Salanoubat M, Genin S, Artiguenave F, Gouzy J, Mangenot S, Arlat M, Billault A, Brottier P, Camus JC, Cattolico L, et al. 2002. Genome sequence of the plant pathogen Ralstonia solanacearum. Nature 415: 497–502.	GCA_000009125.1
K60	IIA	Remenant B, Babujee L, Lajus A, Médigue C, Prior P, Allen C. 2012. Sequencing of K60, type strain of the major plant pathogen Ralstonia solanacearum. Journal of bacteriology 194: 2742–2743.	GCA_002251695.1
UY031	IIB	Guarischi-Sousa R, Puigvert M, Coll NS, Siri MI, Pianzzola MJ, Valls M, Setubal JC. 2016. Complete genome sequence of the potato pathogen Ralstonia solanacearum UY031. Standards in genomic sciences 11: 7.	GCA_001299555.1
CMR15	III	Remenant B, Coupat-Goutaland B, Guidot A, Cellier G, Wicker E, Allen C, Fegan M, Pruvost O, Elbaz M, Calteau A, et al. 2010. Genomes of three tomato pathogens within the Ralstonia solanacearum species complex reveal significant evolutionary divergence. BMC genomics 11: 379.	GCA_000427195.1
PSI07	IV	Remenant B, Coupat-Goutaland B, Guidot A, Cellier G, Wicker E, Allen C, Fegan M, Pruvost O, Elbaz M, Calteau A, et al. 2010. Genomes of three tomato pathogens within the Ralstonia solanacearum species complex reveal significant evolutionary divergence. BMC genomics 11: 379.	GCA_000283475.1
