# Supplementary material for: Global diversity and distribution of prophages are lineage-specific within the Ralstonia solanacearum species complex
Source: BMC Genomics. 2022 Oct 6;23:689. doi: 10.1186/s12864-022-08909-7 (PMC9535894; doi:10.1186/s12864-022-08909-7)
Supplement: Supplementary file 4 — Additional file 4: Table S3. Predicted functions of known proteins using structure-based annotation tool. [file 12864_2022_8909_MOESM4_ESM.xlsx]

## Sheet: Table_S3
Table S3. Predicted functions of known proteins using structure-based annotation tool
Protein	Protein_type	Tool-predicted GO_term/EC_number	Score	GO_term/EC_number name
Ubiquinol oxidase subunit II	Respiration	GO:0015318	0.99956	inorganic molecular entity transmembrane transporter activity
Cytochrome o ubiquinol oxidase subunit III	Respiration	GO:0015318	0.99891	inorganic molecular entity transmembrane transporter activity
NADH-quinone oxidoreductase subunit J	Respiration	GO:0003955	0.25082	NAD(P)H dehydrogenase (quinone) activity
NADH-quinone oxidoreductase subunit NuoE	Respiration	GO:0051540	0.44493	metal cluster binding
NADH-quinone oxidoreductase subunit C	Respiration	GO:0016655	0.99387	oxidoreductase activity, acting on NAD(P)H, quinone or similar compound as acceptor
NADH-quinone oxidoreductase subunit A	Respiration	GO:0050136	0.99999	NADH dehydrogenase (quinone) activity
NAD(P)/FAD-dependent oxidoreductase	Respiration	GO:0016651	0.51098	oxidoreductase activity, acting on NAD(P)H
Formate dehydrogenase accessory sulfurtransferase FdhD	Respiration	GO:0016853	0.77022	isomerase activity
Alcohol dehydrogenase AdhP	Respiration	GO:0008270	0.99974	zinc ion binding
Respiratory nitrate reductase subunit gamma	Respiration	GO:0005215	0.50517	transporter activity
Efflux transporter outer membrane subunit	Transporter	GO:0022857	0.77192	transmembrane transporter activity
Efflux RND transporter periplasmic adaptor subunit	Transporter	GO:0022857	0.95783	transmembrane transporter activity
ABC transporter substrate-binding protein	Transporter	GO:0016798	0.17088	hydrolase activity, acting on glycosyl bonds
Amino acid ABC transporter substrate-binding protein	Transporter	GO:0050661	0.17499	NADP binding
DMT family transporter	Transporter	na	na	na
Muropeptide transporter	Transporter	GO:0022857	0.99761	transmembrane transporter activity
ABC transporter ATP-binding protein	Transporter	GO:0005215	0.69316	transporter activity
MFS transporter	Transporter	GO:0005215	0.99912	transporter activity
Multidrug efflux MFS transporter	Transporter	GO:0005215	0.9893	transporter activity
DMT family transporter	Transporter	GO:0005215	0.64875	transporter activity
Type III secretion system YopJ family effector RipAE	Type III effector	GO:0140096	0.3229	catalytic activity, acting on a protein
Type III secretion system YopJ family effector PopP1	Type III effector	GO:0003677	0.41461	DNA binding
Type III secretion system YopJ family effector RipJ	Type III effector	GO:0016788	0.33396	hydrolase activity, acting on ester bonds
Type VI secretion system amidase effector protein Tae4	Type III effector	GO:0003677	0.20563	DNA binding
Type III secretion system effector protein	Type III effector	GO:0140096	0.31758	catalytic activity, acting on a protein
Type III secretion system effector protein	Type III effector	GO:0008233	0.99999	peptidase activity
Hcp family type VI secretion system effector	Type III effector	na	na	na
AvrPphF family type III effector	Type III effector	GO:0003677	0.14999	DNA binding
Type III effector protein	Type III effector	GO:0022857	0.57587	transmembrane transporter activity
Type III secretion protein HrpB7	Type III effector	GO:0022857	0.20177	transmembrane transporter activity
Crp/Fnr family transcriptional regulator	Transcriptional regulator	GO:0016829	0.39898	lyase activity
Response regulator transcription factor	Transcriptional regulator	GO:0003677	0.99975	DNA binding
HTH transcriptional regulator	Transcriptional regulator	GO:0003677	0.51601	DNA binding
LysR family transcriptional regulator	Transcriptional regulator	GO:0003700	0.90469	DNA-binding transcription factor activity
Response regulator transcription factor	Transcriptional regulator	GO:0016742	0.2259	hydroxymethyl-, formyl- and related transferase activity
MarR family winged helix-turn-helix transcriptional regulator	Transcriptional regulator	GO:0003677	0.31646	DNA binding
HTH transcriptional regulator	Transcriptional regulator	GO:0140096	0.18328	catalytic activity, acting on a protein
MarR family transcriptional regulator	Transcriptional regulator	GO:0003677	0.98151	DNA binding
LysR family transcriptional regulator	Transcriptional regulator	GO:0003677	0.99982	DNA binding
AraC family transcriptional regulator	Transcriptional regulator	GO:0003677	0.67822	DNA binding
