# Supplementary material for: Global diversity and distribution of prophages are lineage-specific within the Ralstonia solanacearum species complex
Source: BMC Genomics. 2022 Oct 6;23:689. doi: 10.1186/s12864-022-08909-7 (PMC9535894; doi:10.1186/s12864-022-08909-7)
Supplement: Supplementary file 5 — Additional file 5: Table S4A. PHASTER prophage genome information. Table S4B. PhiSpy prophage genome information. Table S4C. Virsorter2 + CheckV prophage genome information. Table S4D. Combined PHASTER/PhiSpy/Virsorter2+CheckV hits with grouped prophages labels. Table S4E. De-duplicated prophage hits. Table S4F. Filtered PHASTER intact prophages with taxonomic labels and/or cross-tool validation. [file 12864_2022_8909_MOESM5_ESM.xlsx]

## Sheet: Table_S4A
Table S4A. PHASTER prophage genome information
Prophage_label	Isolate	Contig	Start	End	Completeness	Length (bp)	GC (%)
PHASTERYO001_1	YO001	58	1	18791	Incomplete	18791	62.4
PHASTERYO001_2	YO001	64	1563	17210	Incomplete	15648	63.3
PHASTERYO003_1	YO003	9	67314	75933	Incomplete	8620	66.69
PHASTERYO005_2	YO005	72	2800	6769	Incomplete	3970	62.24
PHASTERYO006_1	YO006	9	50983	59602	Incomplete	8620	66.72
PHASTERYO006_2	YO006	15	27529	39576	Incomplete	12048	66.17
PHASTERYO007_2	YO007	79	2800	6769	Incomplete	3970	62.24
PHASTERYO009_4	YO009	17	95792	108849	Incomplete	13058	66.59
PHASTERYO014_1	YO014	2	57248	66330	Incomplete	9083	67.92
PHASTERYO014_2	YO014	32	32882	41109	Incomplete	8228	66.25
PHASTERYO014_3	YO014	57	141	13798	Incomplete	13658	68.76
PHASTERYO014_4	YO014	63	1	4181	Incomplete	4181	66.9
PHASTERYO014_5	YO014	68	1	4183	Incomplete	4183	65.74
PHASTERYO015_2	YO015	10	80836	97980	Incomplete	17145	67.33
PHASTERYO015_4	YO015	44	3	12533	Incomplete	12531	62.68
PHASTERYO016_2	YO016	26	238	17382	Incomplete	17145	67.33
PHASTERYO016_4	YO016	41	26958	39724	Incomplete	12767	62.69
PHASTERYO018_2	YO018	27	533	14115	Incomplete	13583	64.09
PHASTERYO018_5	YO018	80	2	10954	Incomplete	10953	63.84
PHASTERYO020_2	YO020	45	23471	42244	Incomplete	18774	64.56
PHASTERYO020_4	YO020	74	1	9494	Incomplete	9494	63.33
PHASTERYO020_5	YO020	82	1	3970	Incomplete	3970	62.24
PHASTERYO021_2	YO021	29	533	14115	Incomplete	13583	64.09
PHASTERYO021_3	YO021	30	2	10954	Incomplete	10953	63.83
PHASTERYO023_1	YO023	11	18992	31039	Incomplete	12048	66.05
PHASTERYO024_1	YO024	4	54786	63405	Incomplete	8620	66.69
PHASTERYO025_1	YO025	44	17821	35085	Incomplete	17265	63.94
PHASTERYO025_3	YO025	66	1887	26764	Incomplete	24878	62.02
PHASTERYO027_1	YO027	2	7912	24449	Incomplete	16538	65.18
PHASTERYO027_4	YO027	58	21099	29931	Incomplete	8833	64.03
PHASTERYO027_5	YO027	65	13403	23558	Incomplete	10156	63.75
PHASTERYO028_1	YO028	13	34558	43176	Incomplete	8619	66.68
PHASTERYO029_1	YO029	2	50983	59602	Incomplete	8620	66.72
PHASTERYO029_4	YO029	38	27529	39576	Incomplete	12048	66.16
PHASTERYO030_1	YO030	9	52440	61059	Incomplete	8620	66.69
PHASTERYO032_1	YO032	9	34553	39527	Incomplete	4975	55.96
PHASTERYO035_1	YO035	3	159818	177536	Incomplete	17719	64.13
PHASTERYO036_1	YO036	6	6012	25096	Incomplete	19085	64.1
PHASTERYO039_1	YO039	13	81800	107412	Incomplete	25613	64.01
PHASTERYO040_1	YO040	19	49157	61204	Incomplete	12048	66.05
PHASTERYO043_1	YO043	13	81788	107400	Incomplete	25613	64.01
PHASTERYO074_1	YO074	1	258081	284003	Incomplete	25923	65.68
PHASTERYO074_3	YO074	55	27972	36360	Incomplete	8389	63.91
PHASTERYO075_2	YO075	75	2800	6769	Incomplete	3970	62.24
PHASTERYO076_1	YO076	11	21675	29910	Incomplete	8236	66.28
PHASTERYO076_2	YO076	16	7270	19900	Incomplete	12631	60.55
PHASTERYO076_3	YO076	39	37298	44751	Incomplete	7454	67.52
PHASTERYO080_1	YO080	28	54300	64043	Incomplete	9744	62.43
PHASTERYO080_2	YO080	29	53570	64535	Incomplete	10966	63.84
PHASTERYO080_6	YO080	86	2800	6769	Incomplete	3970	62.24
PHASTERYO082_2	YO082	4	157428	163866	Incomplete	6439	66.52
PHASTERYO088_2	YO088	14	92956	109943	Incomplete	16988	60.17
PHASTERYO088_3	YO088	29	44851	64882	Incomplete	20032	64.62
PHASTERYO098_2	YO098	11	92956	109943	Incomplete	16988	60.17
PHASTERYO098_3	YO098	34	44912	64943	Incomplete	20032	64.62
PHASTERYO100_1	YO100	123	1	11486	Incomplete	11486	64.38
PHASTERYO101_1	YO101	2	70936	79704	Incomplete	8769	66.46
PHASTERYO102_4	YO102	21	4561	39358	Incomplete	34798	64.85
PHASTERYO103_1	YO103	2	139197	152837	Incomplete	13641	60.11
PHASTERYO103_2	YO103	2	156964	171763	Incomplete	14800	56.09
PHASTERYO103_3	YO103	3	11944	32622	Incomplete	20679	62.69
PHASTERYO103_4	YO103	3	39778	55119	Incomplete	15342	61.11
PHASTERYO103_5	YO103	3	60279	85924	Incomplete	25646	61.2
PHASTERYO105_3	YO105	10	61095	76171	Incomplete	15077	62.47
PHASTERYO106_3	YO106	19	4561	39358	Incomplete	34798	64.85
PHASTERYO108_3	YO108	56	469	19247	Incomplete	18779	59.46
PHASTERYO109_2	YO109	81	88	14841	Incomplete	14754	60.25
PHASTERYO110_1	YO110	84	7158	17246	Incomplete	10089	64.41
PHASTERYO110_2	YO110	108	690	13559	Incomplete	12870	60.51
PHASTERYO110_3	YO110	109	1	13413	Incomplete	13413	60.19
PHASTERYO110_4	YO110	123	1	11483	Incomplete	11483	64.36
PHASTERYO111_1	YO111	1	342862	368474	Incomplete	25613	64.01
PHASTERYO130_1	YO130	9	178254	183761	Incomplete	5508	61.78
PHASTERYO131_1	YO131	15	72562	85651	Incomplete	13090	61.22
PHASTERYO131_2	YO131	17	2	16894	Incomplete	16893	64.82
PHASTERYO131_3	YO131	24	1	13563	Incomplete	13563	63.87
PHASTERYO133_1	YO133	55	325	5832	Incomplete	5508	61.71
PHASTERYO134_3	YO134	28	20869	29668	Incomplete	8800	62.8
PHASTERYO142_1	YO142	14	81812	107424	Incomplete	25613	64.01
PHASTERYO142_2	YO142	14	119040	136192	Incomplete	17153	62.78
PHASTERYO145_1	YO145	23	42498	50036	Incomplete	7539	67.54
PHASTERYO145_2	YO145	39	836	8560	Incomplete	7725	65.86
PHASTERYO145_3	YO145	45	237	14483	Incomplete	14247	68.97
PHASTERYO145_4	YO145	45	19881	26143	Incomplete	6263	68.75
PHASTERYO145_5	YO145	47	126	14510	Incomplete	14385	68.67
PHASTERYO145_6	YO145	47	18563	23929	Incomplete	5367	67.65
PHASTERYO149_2	YO149	68	4520	15789	Incomplete	11270	66.69
PHASTERYO149_3	YO149	81	1	3970	Incomplete	3970	62.24
PHASTERYO150_2	YO150	52	241	5748	Incomplete	5508	61.73
PHASTERYO151_2	YO151	71	1	3970	Incomplete	3970	62.24
PHASTERYO152_2	YO152	43	106	11678	Incomplete	11573	63.25
PHASTERYO153_1	YO153	1	549517	557744	Incomplete	8228	66.41
PHASTERYO153_2	YO153	1	924711	936120	Incomplete	11410	67.41
PHASTERYO154_1	YO154	49	29928	46484	Incomplete	16557	62.87
PHASTERYO154_5	YO154	80	2032	7539	Incomplete	5508	61.69
PHASTERYO154_6	YO154	87	2082	12720	Incomplete	10639	65.66
PHASTERYO156_2	YO156	28	533	14115	Incomplete	13583	64.09
PHASTERYO156_3	YO156	29	53570	64535	Incomplete	10966	63.85
PHASTERYO157_1	YO157	12	58533	67615	Incomplete	9083	67.84
PHASTERYO157_2	YO157	15	75417	83647	Incomplete	8231	66.38
PHASTERYO157_4	YO157	36	14838	29991	Incomplete	15154	67.93
PHASTERYO159_1	YO159	5	159830	177548	Incomplete	17719	64.13
PHASTERYO160_1	YO160	4	159828	177546	Incomplete	17719	64.13
PHASTERYO161_2	YO161	33	18887	30934	Incomplete	12048	66.09
PHASTERYO169_2	YO169	66	3	18554	Incomplete	18552	65.69
PHASTERYO189_1	YO189	31	101	15496	Incomplete	15396	63.13
PHASTERYO191_1	YO191	38	533	14115	Incomplete	13583	64.09
PHASTERYO191_5	YO191	123	3368	14333	Incomplete	10966	63.85
PHASTERYO199.nanopore_2	YO199.nanopore	1	2208534	2216755	Incomplete	8222	65.39
PHASTERYO204.nanopore_2	YO204.nanopore	1	2041464	2048800	Incomplete	7337	65.93
PHASTERYO352.nanopore_2	YO352.nanopore	1	530167	538388	Incomplete	8222	65.39
PHASTERYO375_2	YO375	18	3	24805	Incomplete	24803	66.33
PHASTERYO375_3	YO375	32	5133	13752	Incomplete	8620	66.71
PHASTERYO375_5	YO375	53	9639	33658	Incomplete	24020	61.72
PHASTERYO376_1	YO376	4	28106	44641	Incomplete	16536	66.24
PHASTERYO376_2	YO376	7	56361	82988	Incomplete	26628	61.63
PHASTERYO376_4	YO376	30	51002	59621	Incomplete	8620	66.71
PHASTERYO376_5	YO376	47	27513	39560	Incomplete	12048	66.17
PHASTERYO378_1	YO378	23	18866	30913	Incomplete	12048	66.04
PHASTERYO379_1	YO379	3	5929	17976	Incomplete	12048	66.15
PHASTERYO381_2	YO381	28	101	15496	Incomplete	15396	63.13
PHASTERYO005_1	YO005	5	76123	98169	Intact	22047	66.4
PHASTERYO007_1	YO007	3	102329	124375	Intact	22047	66.39
PHASTERYO009_2	YO009	7	14586	36606	Intact	22021	66.34
PHASTERYO018_1	YO018	3	180276	203557	Intact	23282	66.17
PHASTERYO020_1	YO020	4	4409	27690	Intact	23282	66.17
PHASTERYO021_1	YO021	8	4887	28168	Intact	23282	66.17
PHASTERYO028_2	YO028	16	66848	87735	Intact	20888	66.35
PHASTERYO029_5	YO029	63	3652	26208	Intact	22557	65.85
PHASTERYO075_1	YO075	1	180337	202383	Intact	22047	66.39
PHASTERYO079_4	YO079	41	16100	37012	Intact	20913	66.52
PHASTERYO080_4	YO080	63	4947	26999	Intact	22053	66.4
PHASTERYO101_2	YO101	55	13511	35297	Intact	21787	66.09
PHASTERYO102_2	YO102	10	56196	78254	Intact	22059	66.39
PHASTERYO103_8	YO103	9	25872	47936	Intact	22065	66.4
PHASTERYO104_1	YO104	6	56198	78256	Intact	22059	66.39
PHASTERYO105_2	YO105	7	25877	47935	Intact	22059	66.39
PHASTERYO106_2	YO106	11	56197	78255	Intact	22059	66.39
PHASTERYO107_1	YO107	7	25871	47917	Intact	22047	66.39
PHASTERYO122_1	YO122	1	126794	148846	Intact	22053	66.33
PHASTERYO124_2	YO124	11	75329	96250	Intact	20922	66.45
PHASTERYO134_2	YO134	7	19226	39546	Intact	20321	66.4
PHASTERYO135_1	YO135	3	126649	148701	Intact	22053	66.33
PHASTERYO136_1	YO136	4	125709	146630	Intact	20922	66.45
PHASTERYO137_1	YO137	5	125709	146630	Intact	20922	66.45
PHASTERYO138_1	YO138	4	125709	146630	Intact	20922	66.45
PHASTERYO139_1	YO139	5	125712	146633	Intact	20922	66.45
PHASTERYO140_1	YO140	5	15364	36285	Intact	20922	66.45
PHASTERYO141_1	YO141	3	15364	36285	Intact	20922	66.45
PHASTERYO149_1	YO149	2	134825	156871	Intact	22047	66.39
PHASTERYO151_1	YO151	39	15311	37357	Intact	22047	66.39
PHASTERYO156_1	YO156	4	180276	203557	Intact	23282	66.17
PHASTERYO163_4	YO163	40	16100	37012	Intact	20913	66.52
PHASTERYO164_4	YO164	43	16100	37012	Intact	20913	66.52
PHASTERYO168_1	YO168	20	62972	84399	Intact	21428	65.84
PHASTERYO169_1	YO169	26	64068	79982	Intact	15915	66.21
PHASTERYO178_3	YO178	57	2168	24220	Intact	22053	66.33
PHASTERYO187_2	YO187	5	86894	107783	Intact	20890	66.39
PHASTERYO190_1	YO190	19	1115	22542	Intact	21428	65.84
PHASTERYO191_3	YO191	77	167	22219	Intact	22053	66.4
PHASTERYO192_1	YO192	21	1060	22487	Intact	21428	65.84
PHASTERYO194_1	YO194	1	126794	148846	Intact	22053	66.33
PHASTERYO374_2	YO374	12	64089	85512	Intact	21424	65.86
PHASTERYO006_3	YO006	33	58530	70197	Intact	11668	62.23
PHASTERYO029_2	YO029	33	1095	12762	Intact	11668	62.23
PHASTERYO084_3	YO084	29	58519	70191	Intact	11673	62.25
PHASTERYO006_4	YO006	38	7656	42456	Intact	34801	66.33
PHASTERYO009_3	YO009	14	18839	59322	Intact	40484	65.26
PHASTERYO023_2	YO023	15	43762	78835	Intact	35074	66.14
PHASTERYO029_3	YO029	36	7656	42456	Intact	34801	66.33
PHASTERYO040_4	YO040	71	552	26405	Intact	25854	66.5
PHASTERYO079_1	YO079	15	218	25492	Intact	25275	66.95
PHASTERYO101_3	YO101	64	3176	33646	Intact	30471	65.87
PHASTERYO122_3	YO122	12	60531	111340	Intact	50810	65.86
PHASTERYO124_1	YO124	6	84291	118420	Intact	34130	66.09
PHASTERYO135_2	YO135	11	60526	111335	Intact	50810	65.86
PHASTERYO136_2	YO136	7	84291	118420	Intact	34130	66.08
PHASTERYO137_2	YO137	6	84291	118420	Intact	34130	66.09
PHASTERYO138_2	YO138	7	84290	118419	Intact	34130	66.09
PHASTERYO139_2	YO139	7	18873	55514	Intact	36642	65.37
PHASTERYO140_2	YO140	8	84291	118420	Intact	34130	66.09
PHASTERYO141_2	YO141	6	84291	118420	Intact	34130	66.09
PHASTERYO150_3	YO150	67	1	12429	Intact	12429	66.53
PHASTERYO150_4	YO150	69	1	11585	Intact	11585	67.45
PHASTERYO152_1	YO152	33	517	36928	Intact	36412	65.77
PHASTERYO161_4	YO161	71	1225	27099	Intact	25875	66.52
PHASTERYO163_1	YO163	12	218	25492	Intact	25275	66.95
PHASTERYO164_1	YO164	13	85466	110740	Intact	25275	66.95
PHASTERYO178_4	YO178	76	1	17316	Intact	17316	65.26
PHASTERYO194_3	YO194	11	60531	111340	Intact	50810	65.86
PHASTERYO378_4	YO378	65	552	26405	Intact	25854	66.5
PHASTERYO088_1	YO088	4	2	31833	Intact	31832	64.91
PHASTERYO098_1	YO098	4	114861	146692	Intact	31832	64.91
PHASTERYO381_1	YO381	5	116679	148510	Intact	31832	64.91
PHASTERYO002_2	YO002	52	18297	31462	Intact	13166	58.58
PHASTERYO004_2	YO004	52	18298	31463	Intact	13166	58.58
PHASTERYO008_2	YO008	52	1257	14408	Intact	13152	58.58
PHASTERYO010_2	YO010	51	1257	14421	Intact	13165	58.12
PHASTERYO011_2	YO011	53	18297	31462	Intact	13166	58.58
PHASTERYO013_2	YO013	51	1257	14408	Intact	13152	58.58
PHASTERYO017_2	YO017	52	1257	14408	Intact	13152	58.58
PHASTERYO019_2	YO019	52	18297	31462	Intact	13166	58.58
PHASTERYO044_2	YO044	52	18297	31462	Intact	13166	58.58
PHASTERYO045_2	YO045	53	18297	31462	Intact	13166	58.58
PHASTERYO046_2	YO046	69	1967	15132	Intact	13166	58.58
PHASTERYO047_2	YO047	50	1257	14408	Intact	13152	58.58
PHASTERYO048_2	YO048	52	18296	31461	Intact	13166	58.58
PHASTERYO050_2	YO050	52	1257	14408	Intact	13152	58.58
PHASTERYO051_2	YO051	83	49	7877	Intact	7829	60.89
PHASTERYO052_2	YO052	53	18297	31462	Intact	13166	58.58
PHASTERYO053_2	YO053	72	971	12926	Intact	11956	60.38
PHASTERYO054_2	YO054	52	1257	14408	Intact	13152	58.58
PHASTERYO060_2	YO060	53	1257	14408	Intact	13152	58.58
PHASTERYO062_2	YO062	51	1257	14408	Intact	13152	58.58
PHASTERYO063_2	YO063	52	18298	31463	Intact	13166	58.58
PHASTERYO064_2	YO064	52	18298	31463	Intact	13166	58.58
PHASTERYO065_2	YO065	52	18297	31462	Intact	13166	58.58
PHASTERYO068_2	YO068	51	1257	14408	Intact	13152	58.58
PHASTERYO069_2	YO069	52	1262	14413	Intact	13152	58.58
PHASTERYO070_2	YO070	51	1261	14412	Intact	13152	58.58
PHASTERYO071_2	YO071	92	49	7877	Intact	7829	60.89
PHASTERYO072_2	YO072	78	835	11322	Intact	10488	62.26
PHASTERYO073_2	YO073	78	1257	11744	Intact	10488	62.26
PHASTERYO085_2	YO085	123	1259	13214	Intact	11956	60.38
PHASTERYO086_2	YO086	50	1257	14408	Intact	13152	58.58
PHASTERYO087_2	YO087	52	18297	31462	Intact	13166	58.58
PHASTERYO090_2	YO090	50	1257	14408	Intact	13152	58.58
PHASTERYO091_2	YO091	53	18297	31462	Intact	13166	58.58
PHASTERYO092_2	YO092	52	1257	14408	Intact	13152	58.58
PHASTERYO093_2	YO093	51	1257	14408	Intact	13152	58.58
PHASTERYO094_2	YO094	51	18297	31462	Intact	13166	58.58
PHASTERYO095_2	YO095	51	18297	31462	Intact	13166	58.58
PHASTERYO096_2	YO096	52	759	13910	Intact	13152	58.58
PHASTERYO097_2	YO097	51	18297	31462	Intact	13166	58.58
PHASTERYO112_2	YO112	54	1257	14408	Intact	13152	58.58
PHASTERYO113_2	YO113	54	18297	31462	Intact	13166	58.58
PHASTERYO114_2	YO114	52	18297	31462	Intact	13166	58.58
PHASTERYO115_2	YO115	54	18297	31462	Intact	13166	58.58
PHASTERYO116_2	YO116	55	1262	14413	Intact	13152	58.58
PHASTERYO117_2	YO117	52	1257	14408	Intact	13152	58.58
PHASTERYO120_2	YO120	54	1262	14413	Intact	13152	58.58
PHASTERYO121_2	YO121	51	18297	31462	Intact	13166	58.58
PHASTERYO123_2	YO123	51	18297	31462	Intact	13166	58.58
PHASTERYO125_2	YO125	53	1262	14413	Intact	13152	58.58
PHASTERYO126_3	YO126	55	1257	14408	Intact	13152	58.58
PHASTERYO127_2	YO127	51	1262	14413	Intact	13152	58.58
PHASTERYO129_2	YO129	54	18297	31462	Intact	13166	58.58
PHASTERYO132_2	YO132	49	18297	31462	Intact	13166	58.58
PHASTERYO143_2	YO143	52	1257	14408	Intact	13152	58.58
PHASTERYO144_2	YO144	74	1261	14412	Intact	13152	58.58
PHASTERYO146_2	YO146	50	18297	31462	Intact	13166	58.58
PHASTERYO147_2	YO147	51	18297	31462	Intact	13166	58.58
PHASTERYO148_2	YO148	52	18297	31462	Intact	13166	58.58
PHASTERYO165_2	YO165	48	1257	14408	Intact	13152	58.58
PHASTERYO166_2	YO166	53	1257	14408	Intact	13152	58.58
PHASTERYO167_2	YO167	71	18296	31461	Intact	13166	58.58
PHASTERYO170_2	YO170	50	18297	31462	Intact	13166	58.58
PHASTERYO171_2	YO171	50	18297	31462	Intact	13166	58.58
PHASTERYO173_2	YO173	49	1257	14408	Intact	13152	58.58
PHASTERYO174_2	YO174	51	1257	14408	Intact	13152	58.58
PHASTERYO176_2	YO176	51	18297	31462	Intact	13166	58.58
PHASTERYO177_2	YO177	62	1257	14408	Intact	13152	58.58
PHASTERYO181_2	YO181	50	1256	14407	Intact	13152	58.58
PHASTERYO183_2	YO183	60	9728	22893	Intact	13166	58.58
PHASTERYO184_2	YO184	52	18297	31462	Intact	13166	58.58
PHASTERYO185_2	YO185	49	1257	14408	Intact	13152	58.58
PHASTERYO199.nanopore_1	YO199.nanopore	1	642956	656409	Intact	13454	61.24
PHASTERYO204.nanopore_1	YO204.nanopore	1	2006377	2019869	Intact	13493	61.19
PHASTERYO352.nanopore_3	YO352.nanopore	1	559483	572936	Intact	13454	61.24
PHASTERYO356_2	YO356	52	18297	31462	Intact	13166	58.58
PHASTERYO357_2	YO357	52	18297	31462	Intact	13166	58.58
PHASTERYO359_2	YO359	50	1257	14408	Intact	13152	58.58
PHASTERYO380_2	YO380	51	1257	14408	Intact	13152	58.58
PHASTERYO009_1	YO009	2	338898	350249	Intact	11352	61.96
PHASTERYO010_3	YO010	83	3	8944	Intact	8942	59.62
PHASTERYO079_2	YO079	19	67361	98374	Intact	31014	64.73
PHASTERYO154_2	YO154	50	26192	44985	Intact	18794	62.66
PHASTERYO163_2	YO163	19	67361	98374	Intact	31014	64.73
PHASTERYO164_2	YO164	18	1355	19055	Intact	17701	62.2
PHASTERYO032_2	YO032	22	59817	91677	Intact	31861	65.58
PHASTERYO036_4	YO036	47	374	39016	Intact	38643	65.98
PHASTERYO077_2	YO077	34	1499	36532	Intact	35034	65.72
PHASTERYO089_2	YO089	42	373	39015	Intact	38643	65.98
PHASTERYO134_1	YO134	2	302024	339806	Intact	37783	65.65
PHASTERYO159_4	YO159	47	374	39016	Intact	38643	65.98
PHASTERYO188_2	YO188	46	4785	33861	Intact	29077	65.66
PHASTERYO374_3	YO374	50	155	29231	Intact	29077	65.65
PHASTERYO040_2	YO040	26	63497	69653	Intact	6157	62.86
PHASTERYO131_4	YO131	28	629	6782	Intact	6154	62.87
PHASTERYO161_1	YO161	4	63496	69649	Intact	6154	62.87
PHASTERYO378_2	YO378	29	634	6787	Intact	6154	62.87
PHASTERYO003_3	YO003	85	1	7355	Intact	7355	61.94
PHASTERYO084_5	YO084	44	1	7337	Intact	7337	61.93
PHASTERYO154_3	YO154	54	28	6879	Intact	6852	62.38
PHASTERYO375_4	YO375	48	96	6366	Intact	6271	62.53
PHASTERYO182_1	YO182	46	217	6125	Intact	5909	62.53
PHASTERYO187_4	YO187	86	1	6689	Intact	6689	62.16
PHASTERYO027_3	YO027	54	236	33273	Intact	33038	65.76
PHASTERYO074_4	YO074	60	236	33273	Intact	33038	65.76
PHASTERYO376_3	YO376	14	1988	40169	Intact	38182	65.85
PHASTERYO002_1	YO002	13	74147	109614	Intact	35468	62.85
PHASTERYO004_1	YO004	14	480	35947	Intact	35468	62.85
PHASTERYO008_1	YO008	12	486	35953	Intact	35468	62.85
PHASTERYO010_1	YO010	13	486	35953	Intact	35468	62.85
PHASTERYO011_1	YO011	13	74142	109609	Intact	35468	62.85
PHASTERYO012_1	YO012	13	74142	109609	Intact	35468	62.85
PHASTERYO013_1	YO013	13	74142	109609	Intact	35468	62.85
PHASTERYO017_1	YO017	13	74142	109609	Intact	35468	62.85
PHASTERYO019_1	YO019	13	74142	109609	Intact	35468	62.85
PHASTERYO023_3	YO023	63	816	27365	Intact	26550	66
PHASTERYO033_1	YO033	12	94389	126347	Intact	31959	63.22
PHASTERYO044_1	YO044	13	486	35953	Intact	35468	62.85
PHASTERYO045_1	YO045	13	486	35953	Intact	35468	62.85
PHASTERYO046_1	YO046	13	74142	109609	Intact	35468	62.85
PHASTERYO047_1	YO047	14	486	35953	Intact	35468	62.85
PHASTERYO048_1	YO048	12	485	35952	Intact	35468	62.85
PHASTERYO050_1	YO050	13	486	35953	Intact	35468	62.85
PHASTERYO051_1	YO051	13	486	35953	Intact	35468	62.85
PHASTERYO052_1	YO052	13	486	35953	Intact	35468	62.85
PHASTERYO053_1	YO053	13	1	35948	Intact	35948	62.83
PHASTERYO054_1	YO054	13	74142	109609	Intact	35468	62.85
PHASTERYO060_1	YO060	13	74142	109609	Intact	35468	62.85
PHASTERYO062_1	YO062	13	486	35953	Intact	35468	62.85
PHASTERYO063_1	YO063	13	480	35947	Intact	35468	62.85
PHASTERYO064_1	YO064	13	486	35953	Intact	35468	62.85
PHASTERYO065_1	YO065	13	486	35953	Intact	35468	62.85
PHASTERYO068_1	YO068	13	486	35953	Intact	35468	62.85
PHASTERYO069_1	YO069	13	486	35953	Intact	35468	62.85
PHASTERYO070_1	YO070	13	74146	109613	Intact	35468	62.85
PHASTERYO071_1	YO071	21	47589	83533	Intact	35945	62.83
PHASTERYO072_1	YO072	13	74140	110084	Intact	35945	62.83
PHASTERYO073_1	YO073	12	74140	110084	Intact	35945	62.83
PHASTERYO085_1	YO085	31	485	35952	Intact	35468	62.85
PHASTERYO086_1	YO086	14	74142	109609	Intact	35468	62.85
PHASTERYO087_1	YO087	14	486	35953	Intact	35468	62.85
PHASTERYO090_1	YO090	13	486	35953	Intact	35468	62.85
PHASTERYO091_1	YO091	12	480	35947	Intact	35468	62.85
PHASTERYO092_1	YO092	13	74142	109609	Intact	35468	62.85
PHASTERYO093_1	YO093	13	486	35953	Intact	35468	62.85
PHASTERYO094_1	YO094	13	486	35953	Intact	35468	62.85
PHASTERYO095_1	YO095	13	486	35953	Intact	35468	62.85
PHASTERYO096_1	YO096	20	43099	78566	Intact	35468	62.85
PHASTERYO097_1	YO097	21	43099	78566	Intact	35468	62.85
PHASTERYO102_5	YO102	31	14819	49383	Intact	34565	63.63
PHASTERYO103_9	YO103	27	14819	49383	Intact	34565	63.63
PHASTERYO106_4	YO106	28	6630	41194	Intact	34565	63.63
PHASTERYO107_4	YO107	32	5007	36562	Intact	31556	63.15
PHASTERYO112_1	YO112	13	486	35953	Intact	35468	62.85
PHASTERYO113_1	YO113	14	74142	109609	Intact	35468	62.85
PHASTERYO114_1	YO114	13	486	35953	Intact	35468	62.85
PHASTERYO115_1	YO115	13	74142	109609	Intact	35468	62.85
PHASTERYO116_1	YO116	14	486	35953	Intact	35468	62.85
PHASTERYO117_1	YO117	13	486	35953	Intact	35468	62.85
PHASTERYO120_1	YO120	12	74147	109614	Intact	35468	62.85
PHASTERYO121_1	YO121	13	486	35953	Intact	35468	62.85
PHASTERYO123_1	YO123	14	486	35953	Intact	35468	62.85
PHASTERYO125_1	YO125	13	74147	109614	Intact	35468	62.85
PHASTERYO126_2	YO126	13	1	35948	Intact	35948	62.83
PHASTERYO127_1	YO127	13	486	35953	Intact	35468	62.85
PHASTERYO128_1	YO128	20	9283	40995	Intact	31713	63.19
PHASTERYO129_1	YO129	13	486	35953	Intact	35468	62.85
PHASTERYO132_1	YO132	14	74142	109609	Intact	35468	62.85
PHASTERYO143_1	YO143	13	486	35953	Intact	35468	62.85
PHASTERYO144_1	YO144	28	74146	109613	Intact	35468	62.85
PHASTERYO146_1	YO146	14	74142	109609	Intact	35468	62.85
PHASTERYO147_1	YO147	14	74142	109609	Intact	35468	62.85
PHASTERYO148_1	YO148	14	486	35953	Intact	35468	62.85
PHASTERYO162_1	YO162	13	486	35953	Intact	35468	62.85
PHASTERYO165_1	YO165	14	486	35953	Intact	35468	62.85
PHASTERYO166_1	YO166	13	74142	109609	Intact	35468	62.85
PHASTERYO167_1	YO167	46	18591	54058	Intact	35468	62.85
PHASTERYO170_1	YO170	14	480	35947	Intact	35468	62.85
PHASTERYO171_1	YO171	14	74142	109609	Intact	35468	62.85
PHASTERYO173_1	YO173	14	74142	109609	Intact	35468	62.85
PHASTERYO174_1	YO174	14	74142	109609	Intact	35468	62.85
PHASTERYO175_1	YO175	14	74142	109609	Intact	35468	62.85
PHASTERYO176_1	YO176	14	74142	109609	Intact	35468	62.85
PHASTERYO177_1	YO177	16	74142	109609	Intact	35468	62.85
PHASTERYO180_1	YO180	13	74147	109614	Intact	35468	62.85
PHASTERYO181_1	YO181	13	74141	109608	Intact	35468	62.85
PHASTERYO183_1	YO183	13	74142	109609	Intact	35468	62.85
PHASTERYO184_1	YO184	13	486	35953	Intact	35468	62.85
PHASTERYO185_1	YO185	14	74142	109609	Intact	35468	62.85
PHASTERYO199.nanopore_3	YO199.nanopore	1	2249520	2286546	Intact	37027	62.76
PHASTERYO204.nanopore_3	YO204.nanopore	1	2081565	2118591	Intact	37027	62.76
PHASTERYO352.nanopore_1	YO352.nanopore	1	460376	497402	Intact	37027	62.76
PHASTERYO356_1	YO356	14	74142	106452	Intact	32311	62.73
PHASTERYO357_1	YO357	14	74142	106452	Intact	32311	62.73
PHASTERYO359_1	YO359	14	74142	106452	Intact	32311	62.73
PHASTERYO375_1	YO375	6	100458	140569	Intact	40112	66.32
PHASTERYO380_1	YO380	14	486	35953	Intact	35468	62.85
PHASTERYO382_2	YO382	18	18275	51235	Intact	32961	63.54
PHASTERYO384_1	YO384	3	136340	163560	Intact	27221	63.33
PHASTERYO012_2	YO012	94	36	5526	Intact	5491	61.3
PHASTERYO015_3	YO015	18	23873	33612	Intact	9740	63.05
PHASTERYO016_1	YO016	17	23873	33612	Intact	9740	63.05
PHASTERYO026_1	YO026	5	151284	163715	Intact	12432	61.95
PHASTERYO084_4	YO084	34	18977	31024	Intact	12048	66.18
PHASTERYO015_5	YO015	59	2975	30418	Intact	27444	66.36
PHASTERYO015_6	YO015	96	145	14389	Intact	14245	65.8
PHASTERYO016_5	YO016	58	2975	30418	Intact	27444	66.36
PHASTERYO016_6	YO016	96	145	14389	Intact	14245	65.8
PHASTERYO033_2	YO033	31	158	23505	Intact	23348	65.65
PHASTERYO035_3	YO035	39	3899	25674	Intact	21776	65.75
PHASTERYO036_3	YO036	10	111573	134475	Intact	22903	65.73
PHASTERYO041_1	YO041	12	103068	145288	Intact	42221	65.12
PHASTERYO082_3	YO082	7	104826	126509	Intact	21684	66.41
PHASTERYO089_1	YO089	10	11860	33635	Intact	21776	65.76
PHASTERYO105_4	YO105	18	30543	68507	Intact	37965	63.25
PHASTERYO122_2	YO122	1	169266	193253	Intact	23988	65.74
PHASTERYO135_4	YO135	50	7491	31478	Intact	23988	65.74
PHASTERYO158_1	YO158	2	362480	401677	Intact	39198	64.52
PHASTERYO159_2	YO159	10	11861	33636	Intact	21776	65.76
PHASTERYO160_3	YO160	35	11859	33634	Intact	21776	65.76
PHASTERYO178_1	YO178	5	128969	152956	Intact	23988	65.74
PHASTERYO194_2	YO194	1	169266	193253	Intact	23988	65.74
PHASTERYO382_1	YO382	6	125256	146645	Intact	21390	66.44
PHASTERYO383_2	YO383	46	15331	37023	Intact	21693	66.49
PHASTERYO018_4	YO018	74	1616	21378	Intact	19763	63.39
PHASTERYO021_5	YO021	73	1	20766	Intact	20766	63.74
PHASTERYO025_4	YO025	119	34	11950	Intact	11917	66.65
PHASTERYO034_1	YO034	9	20335	62743	Intact	42409	63.29
PHASTERYO035_4	YO035	49	1	39014	Intact	39014	66.01
PHASTERYO037_1	YO037	45	63	42253	Intact	42191	63.34
PHASTERYO038_1	YO038	6	128885	171293	Intact	42409	63.29
PHASTERYO080_5	YO080	70	117	19878	Intact	19762	63.39
PHASTERYO155_1	YO155	6	16455	58863	Intact	42409	63.29
PHASTERYO156_5	YO156	68	117	19879	Intact	19763	63.39
PHASTERYO160_4	YO160	51	7294	42229	Intact	34936	65.72
PHASTERYO178_5	YO178	78	1	16744	Intact	16744	63.32
PHASTERYO191_4	YO191	95	1616	20995	Intact	19380	63.37
PHASTERYO375_6	YO375	63	1	20654	Intact	20654	66.5
PHASTERYO001_4	YO001	77	42	7249	Intact	7208	60.84
PHASTERYO025_5	YO025	175	980	7136	Intact	6157	62.79
PHASTERYO169_3	YO169	84	39	6962	Intact	6924	59.21
PHASTERYO188_1	YO188	1	104079	138046	Intact	33968	64.1
PHASTERYO376_6	YO376	49	36013	42791	Intact	6779	62.1
PHASTERYO001_3	YO001	71	1668	12768	Intact	11101	67.08
PHASTERYO013_3	YO013	74	2029	13849	Intact	11821	66.59
PHASTERYO017_3	YO017	73	570	12390	Intact	11821	66.59
PHASTERYO019_3	YO019	74	2029	13849	Intact	11821	66.59
PHASTERYO022_2	YO022	66	2786	14646	Intact	11861	66.77
PHASTERYO026_2	YO026	64	982	19721	Intact	18740	65.94
PHASTERYO031_2	YO031	69	1051	12911	Intact	11861	66.77
PHASTERYO096_3	YO096	71	365	12185	Intact	11821	66.59
PHASTERYO097_3	YO097	67	2029	13849	Intact	11821	66.59
PHASTERYO163_3	YO163	32	15199	42924	Intact	27726	66
PHASTERYO164_3	YO164	36	30872	56041	Intact	25170	65.93
PHASTERYO382_3	YO382	57	440	16940	Intact	16501	65.38
PHASTERYO102_1	YO102	8	150	61169	Intact	61020	63.75
PHASTERYO103_7	YO103	7	61651	110197	Intact	48547	62.18
PHASTERYO106_1	YO106	9	61538	110551	Intact	49014	63.4
PHASTERYO108_1	YO108	13	1914	46321	Intact	44408	62.8
PHASTERYO187_3	YO187	14	386	44255	Intact	43870	61.67
PHASTERYO383_1	YO383	17	30956	74381	Intact	43426	62.59
PHASTERYO088_5	YO088	82	330	13234	Intact	12905	59.99
PHASTERYO098_5	YO098	131	76	12980	Intact	12905	59.99
PHASTERYO182_2	YO182	77	171	18845	Intact	18675	60.07
PHASTERYO189_4	YO189	81	1	13379	Intact	13379	59.94
PHASTERYO108_2	YO108	42	823	26291	Intact	25469	64.77
PHASTERYO374_1	YO374	2	168198	206194	Intact	37997	63.73
PHASTERYO084_1	YO084	2	50983	59602	Intact	8620	66.71
PHASTERYO084_2	YO084	8	307	15480	Intact	15174	65.51
PHASTERYO103_6	YO103	3	107581	152346	Intact	44766	63.82
PHASTERYO107_2	YO107	19	1	37423	Intact	37423	63.53
PHASTERYO003_2	YO003	59	10085	22224	Questionable	12140	66.71
PHASTERYO015_1	YO015	10	62306	78240	Questionable	15935	66.31
PHASTERYO016_3	YO016	26	19978	35912	Questionable	15935	66.31
PHASTERYO018_3	YO018	54	22213	34051	Questionable	11839	67.17
PHASTERYO020_3	YO020	47	25970	37808	Questionable	11839	67.17
PHASTERYO021_4	YO021	51	22213	34051	Questionable	11839	67.17
PHASTERYO022_1	YO022	13	621	16030	Questionable	15410	62.55
PHASTERYO024_2	YO024	70	10098	22237	Questionable	12140	66.71
PHASTERYO025_2	YO025	64	10890	27074	Questionable	16185	64.83
PHASTERYO027_2	YO027	21	645	12874	Questionable	12230	67.06
PHASTERYO030_2	YO030	64	1264	13403	Questionable	12140	66.71
PHASTERYO031_1	YO031	13	95832	111241	Questionable	15410	62.55
PHASTERYO034_2	YO034	51	2191	14728	Questionable	12538	67.55
PHASTERYO035_2	YO035	6	129220	141290	Questionable	12071	66.78
PHASTERYO036_2	YO036	8	129221	141291	Questionable	12071	66.78
PHASTERYO037_2	YO037	51	13606	26143	Questionable	12538	67.55
PHASTERYO038_2	YO038	47	13606	26143	Questionable	12538	67.55
PHASTERYO040_3	YO040	34	50	11549	Questionable	11500	66.89
PHASTERYO042_1	YO042	47	13606	26143	Questionable	12538	67.55
PHASTERYO074_2	YO074	52	7978	24326	Questionable	16349	65.66
PHASTERYO077_1	YO077	8	141293	154433	Questionable	13141	66.48
PHASTERYO079_3	YO079	34	30872	56041	Questionable	25170	65.93
PHASTERYO080_3	YO080	52	2905	14743	Questionable	11839	67.17
PHASTERYO082_1	YO082	2	58873	84184	Questionable	25312	63.59
PHASTERYO088_4	YO088	30	19590	36840	Questionable	17251	66.56
PHASTERYO098_4	YO098	42	23359	40609	Questionable	17251	66.56
PHASTERYO102_3	YO102	19	14840	53892	Questionable	39053	63.63
PHASTERYO102_6	YO102	47	10665	40400	Questionable	29736	64.3
PHASTERYO102_7	YO102	51	21666	34583	Questionable	12918	63.31
PHASTERYO103_10	YO103	47	21771	34688	Questionable	12918	63.31
PHASTERYO104_2	YO104	10	91	33843	Questionable	33753	62.26
PHASTERYO104_3	YO104	50	614	13531	Questionable	12918	63.31
PHASTERYO105_1	YO105	1	413160	426077	Questionable	12918	63.31
PHASTERYO106_5	YO106	45	10665	40400	Questionable	29736	64.3
PHASTERYO106_6	YO106	51	21666	34583	Questionable	12918	63.31
PHASTERYO107_3	YO107	28	4446	42970	Questionable	38525	64.36
PHASTERYO109_1	YO109	4	38715	70154	Questionable	31440	65.59
PHASTERYO122_4	YO122	52	5230	17206	Questionable	11977	67.27
PHASTERYO124_3	YO124	55	20055	32295	Questionable	12241	67.45
PHASTERYO126_1	YO126	6	41211	55453	Questionable	14243	59.92
PHASTERYO130_2	YO130	32	17861	51100	Questionable	33240	64.53
PHASTERYO131_5	YO131	35	43709	55208	Questionable	11500	66.89
PHASTERYO131_6	YO131	71	2	20352	Questionable	20351	65.86
PHASTERYO131_7	YO131	82	34	12941	Questionable	12908	66.09
PHASTERYO131_8	YO131	99	83	11113	Questionable	11031	67.33
PHASTERYO135_3	YO135	39	22895	34988	Questionable	12094	67.28
PHASTERYO136_3	YO136	56	16681	28921	Questionable	12241	67.45
PHASTERYO137_3	YO137	55	16822	29062	Questionable	12241	67.45
PHASTERYO138_3	YO138	57	1268	12479	Questionable	11212	67.63
PHASTERYO139_3	YO139	50	1268	12479	Questionable	11212	67.63
PHASTERYO140_3	YO140	54	1268	12479	Questionable	11212	67.63
PHASTERYO141_3	YO141	56	16681	28921	Questionable	12241	67.45
PHASTERYO150_1	YO150	43	1426	15435	Questionable	14010	66.01
PHASTERYO154_4	YO154	61	1976	13689	Questionable	11714	67.07
PHASTERYO155_2	YO155	53	2191	14728	Questionable	12538	67.55
PHASTERYO156_4	YO156	48	2908	14746	Questionable	11839	67.17
PHASTERYO157_3	YO157	36	1512	10835	Questionable	9324	67.5
PHASTERYO159_3	YO159	33	21055	33125	Questionable	12071	66.78
PHASTERYO160_2	YO160	34	21052	33122	Questionable	12071	66.78
PHASTERYO161_3	YO161	36	43709	55208	Questionable	11500	66.89
PHASTERYO178_2	YO178	52	5230	17206	Questionable	11977	67.27
PHASTERYO187_1	YO187	2	222328	235281	Questionable	12954	67.21
PHASTERYO189_2	YO189	32	19592	36842	Questionable	17251	66.56
PHASTERYO189_3	YO189	56	2	29999	Questionable	29998	65.15
PHASTERYO191_2	YO191	55	26018	37856	Questionable	11839	67.17
PHASTERYO192_2	YO192	56	6267	27027	Questionable	20761	66
PHASTERYO192_3	YO192	59	244	23640	Questionable	23397	66.13
PHASTERYO194_4	YO194	56	5230	17206	Questionable	11977	67.27
PHASTERYO372_1	YO372	2	4813	44304	Questionable	39492	65.69
PHASTERYO378_3	YO378	35	43709	55208	Questionable	11500	66.89
PHASTERYO379_2	YO379	50	6789	33850	Questionable	27062	65.31
PHASTERYO381_3	YO381	34	26920	44170	Questionable	17251	66.56
PHASTERYO383_3	YO383	85	50	10553	Questionable	10504	62.02

## Sheet: Table_S4B
Table S4B. PhiSpy prophage genome information
Isolate	Prophage	Contig	Start	End	attL_sater	attL_end	attR_start	attR_end	attL	attR	Prophage_label
YO001	pp1	32	51148	65468	50730	50744	60976	60990	TGCGTGCGCATCCA	TGGATGCGCACGCA	YO001_1_phispy
YO002	pp1	8	802	5716	2978	2991	4713	4726	GAAATGGCACTCG	GAAATGGCACTCG	YO002_1_phispy
YO002	pp2	13	85161	109614	83991	84003	109768	109780	CATCACCTGCGC	GCGCAGGTGATG	YO002_2_phispy
YO003	pp1	4	107496	121341	109552	109566	118975	118989	CACCAGGAAGGCCG	CGGCCTTCCTGGTG	YO003_1_phispy
YO003	pp2	16	93815	99707	93581	93620	94143	94182	GCGCCCTGGCTCGGGTCGAAGGCGGCGAAGGTCAACGCG	GCGCCCTGGCTCGGGTCGAAGGCAGCGAAGGTCAACGCG	YO003_2_phispy
YO003	pp3	59	2625	27161	2730	2742	24390	24402	CGCGCGAGCGCG	CGCGCTCGCGCG	YO003_3_phispy
YO003	pp4	85	506	6776	3788	3801	5537	5550	ACTGGTAACGGCA	TGCCGTTACCAGT	YO003_4_phispy
YO004	pp1	10	802	5378	2978	2991	4713	4726	GAAATGGCACTCG	GAAATGGCACTCG	YO004_1_phispy
YO004	pp2	14	1633	23978	2068	2080	24972	24984	GCGCTCCAGCTC	GCGCTCCAGCTC	YO004_2_phispy
YO005	pp1	2	343554	368645	344902	344916	366341	366355	GCGCGCGCGGCCGC	GCGGCCGCGCGCGC	YO005_1_phispy
YO005	pp2	5	76123	92033	77540	77556	92518	92534	CAACGCCGACGGCACG	CAACGCCGACGGCACG	YO005_2_phispy
YO006	pp1	33	65143	70783	67257	67269	70043	70055	GCCTGCAGCCGA	GCCTGCAGCCGA	YO006_1_phispy
YO006	pp2	38	9098	42456	7217	7232	42325	42340	CCCGCCCAGTTCCTT	AAGGAACTGGGCGGG	YO006_2_phispy
YO007	pp1	2	343487	368578	344835	344849	366274	366288	GCGCGCGCGGCCGC	GCGGCCGCGCGCGC	YO007_1_phispy
YO007	pp2	3	108214	124375	107964	107980	122942	122958	GCGTGCCGTCGGCGTT	GCGTGCCGTCGGCGTT	YO007_2_phispy
YO008	pp1	8	802	5378	2978	2991	4713	4726	GAAATGGCACTCG	GAAATGGCACTCG	YO008_1_phispy
YO008	pp2	12	1639	23984	2074	2086	24978	24990	GCGCTCCAGCTC	GCGCTCCAGCTC	YO008_2_phispy
YO009	pp1	7	13436	36011	11904	11916	33133	33145	CGAGGACATGAT	ATCATGTCCTCG	YO009_1_phispy
YO009	pp2	14	18923	52144	19285	19299	53420	53434	GCACGGTGATCGCC	GCACGGTGATCGCC	YO009_2_phispy
YO009	pp3	17	94272	109247	98165	98179	106123	106137	CGTGCTGCTCGACG	CGTCGAGCAGCACG	YO009_3_phispy
YO010	pp1	10	129772	132836	128912	128925	130647	130660	ACGAGTGCCATTT	ACGAGTGCCATTT	YO010_1_phispy
YO010	pp2	13	486	23984	2074	2086	24978	24990	GCGCTCCAGCTC	GCGCTCCAGCTC	YO010_2_phispy
YO011	pp1	10	135615	140529	136605	136618	138340	138353	ACGAGTGCCATTT	ACGAGTGCCATTT	YO011_1_phispy
YO011	pp2	13	85156	109609	83986	83998	109763	109775	CATCACCTGCGC	GCGCAGGTGATG	YO011_2_phispy
YO012	pp1	8	802	5378	2978	2991	4713	4726	GAAATGGCACTCG	GAAATGGCACTCG	YO012_1_phispy
YO012	pp2	13	86111	109609	85093	85105	106323	106335	GCAGCGCCGCCG	CGGCGGCGCTGC	YO012_2_phispy
YO013	pp1	8	135615	140529	136605	136618	138340	138353	ACGAGTGCCATTT	ACGAGTGCCATTT	YO013_1_phispy
YO013	pp2	13	85156	109609	83986	83998	109763	109775	CATCACCTGCGC	GCGCAGGTGATG	YO013_2_phispy
YO014	pp1	15	1007	8989	2033	2047	8933	8947	CTCGGCGTCGTTGA	CTCGGCGTCGTTGA	YO014_1_phispy
YO015	pp1	10	54782	74141	53445	53459	72540	72554	GACCCTGCTGCCGA	GACCCTGCTGCCGA	YO015_1_phispy
YO015	pp2	59	357	31004	552	565	25386	25399	TGCCGCGGCCACG	TGCCGCGGCCACG	YO015_2_phispy
YO016	pp1	26	26233	38439	24792	24805	38823	38836	GCATTGCCAGCGG	CCGCTGGCAATGC	YO016_1_phispy
YO016	pp2	58	357	31004	552	565	25386	25399	TGCCGCGGCCACG	TGCCGCGGCCACG	YO016_2_phispy
YO017	pp1	10	802	5716	2978	2991	4713	4726	GAAATGGCACTCG	GAAATGGCACTCG	YO017_1_phispy
YO017	pp2	13	85156	109609	83986	83998	109763	109775	CATCACCTGCGC	GCGCAGGTGATG	YO017_2_phispy
YO018	pp1	3	181505	207888	181867	181879	203770	203782	GCCGCAGTTGCG	GCCGCAGTTGCG	YO018_1_phispy
YO019	pp1	9	135953	140529	136605	136618	138340	138353	ACGAGTGCCATTT	ACGAGTGCCATTT	YO019_1_phispy
YO019	pp2	13	86111	109609	85093	85105	106323	106335	GCAGCGCCGCCG	CGGCGGCGCTGC	YO019_2_phispy
YO020	pp1	4	78	24770	5826	5842	20804	20820	CAACGCCGACGGCACG	CAACGCCGACGGCACG	YO020_1_phispy
YO021	pp1	8	1637	26394	2686	2698	25784	25796	TCCTGGCCGCCG	CGGCGGCCAGGA	YO021_1_phispy
YO022	pp1	5	168308	183882	166851	166865	178854	178868	GGCTGCTGGTGGCT	GGCTGCTGGTGGCT	YO022_1_phispy
YO022	pp2	11	102519	122328	105231	105244	120845	120858	GGCGGCGATCTGC	GCAGATCGCCGCC	YO022_2_phispy
YO023	pp1	15	49842	81996	50883	50897	81448	81462	TGCGCGTGACGGCC	GGCCGTCACGCGCA	YO023_1_phispy
YO025	pp1	4	76171	94563	75939	75955	94719	94735	ATCGAGTGGGAGTGAT	ATCGAGTGGGAGTGAT	YO025_1_phispy
YO025	pp2	64	169	8395	4955	4967	5802	5814	TCCGCGCCCGCT	TCCGCGCCCGCT	YO025_2_phispy
YO025	pp3	66	1887	26764	5384	5398	20815	20829	GCCCTTGAAGCGCG	CGCGCTTCAAGGGC	YO025_3_phispy
YO026	pp1	5	148480	169347	147029	147044	166949	166964	GGCCGCCAGCATGGG	CCCATGCTGGCGGCC	YO026_1_phispy
YO026	pp2	23	401	16172	1203	1215	16183	16195	GCGCCAGCCATA	TATGGCTGGCGC	YO026_2_phispy
YO027	pp1	21	2300	20274	2440	2453	20256	20269	TCTCGTTGAAGTC	TCTCGTTGAAGTC	YO027_1_phispy
YO027	pp2	54	236	18689	1121	1135	20501	20515	CGCGCGACAGCAGC	CGCGCGACAGCAGC	YO027_2_phispy
YO028	pp1	16	64711	95965	65470	65486	97258	97274	CAGCGCGTGCTCGACG	CGTCGAGCACGCGCTG	YO028_1_phispy
YO029	pp1	33	1095	6149	1237	1249	4023	4035	ATCGGCTGCAGG	ATCGGCTGCAGG	YO029_1_phispy
YO029	pp2	36	8493	42456	7217	7232	42325	42340	CCCGCCCAGTTCCTT	AAGGAACTGGGCGGG	YO029_2_phispy
YO029	pp3	63	3652	26208	6845	6858	24837	24850	CAGCTGCCGGCGG	CCGCCGGCAGCTG	YO029_3_phispy
YO029	pp4	112	391	6608	533	550	1279	1296	AGGGCGTTGTTGCATAA	TTATGCAACAACGCCCT	YO029_4_phispy
YO030	pp1	64	671	4365	2636	2650	3395	3409	GCGCCGCGCTGATC	GCGCCGCGCTGATC	YO030_1_phispy
YO031	pp1	5	178967	183881	179957	179970	181692	181705	ACGAGTGCCATTT	ACGAGTGCCATTT	YO031_1_phispy
YO031	pp2	12	247	11347	234	247	8793	8806	CTGCAGCGCGATC	GATCGCGCTGCAG	YO031_2_phispy
YO032	pp1	22	66115	93799	69901	69916	92828	92843	GAGCTGGTCCGCCTC	GAGCTGGTCCGCCTC	YO032_1_phispy
YO032	pp2	25	15868	25249	17823	17838	25061	25076	GCCGCCGGTGTGCTG	GCCGCCGGTGTGCTG	YO032_2_phispy
YO033	pp1	12	101734	120695	99763	99775	122340	122352	GCGCCAGCCCGG	CCGGGCTGGCGC	YO033_1_phispy
YO034	pp1	9	31054	62580	32053	32066	63175	63188	GTGGCGCTCGGCC	GGCCGAGCGCCAC	YO034_1_phispy
YO034	pp2	17	453	18838	3799	3812	19819	19832	CCAGCGTGTTGAC	CCAGCGTGTTGAC	YO034_2_phispy
YO035	pp1	6	133293	143862	134067	134080	140927	140940	TGACCAGCACGCC	TGACCAGCACGCC	YO035_1_phispy
YO035	pp2	39	3374	20907	2299	2313	22417	22431	GCGCCGGATCAGCG	CGCTGATCCGGCGC	YO035_2_phispy
YO035	pp3	49	7747	31987	5928	5942	28932	28946	TTGCGGGCGTCCTG	CAGGACGCCCGCAA	YO035_3_phispy
YO036	pp1	8	133746	144221	134068	134081	140928	140941	TGACCAGCACGCC	TGACCAGCACGCC	YO036_1_phispy
YO036	pp2	10	113951	133230	113611	113623	132703	132715	CGGCTTGAACAC	CGGCTTGAACAC	YO036_2_phispy
YO036	pp3	47	8180	31989	10431	10444	28491	28504	CCGAGGGTGACGA	CCGAGGGTGACGA	YO036_3_phispy
YO037	pp1	11	20261	43220	18573	18587	43278	43292	TTGCCGGGGCGCAC	TTGCCGGGGCGCAC	YO037_1_phispy
YO037	pp2	45	17575	28434	16112	16127	24525	24540	CGTGGCCGAGCTGGT	CGTGGCCGAGCTGGT	YO037_2_phispy
YO037	pp3	51	5677	26505	6914	6926	26106	26118	GGCCAAGGACCG	CGGTCCTTGGCC	YO037_3_phispy
YO038	pp1	6	129066	160592	128459	128472	159581	159594	GTGGCGCTCGGCC	GGCCGAGCGCCAC	YO038_1_phispy
YO038	pp2	16	453	18838	3799	3812	19819	19832	CCAGCGTGTTGAC	CCAGCGTGTTGAC	YO038_2_phispy
YO039	pp1	13	100166	144772	99100	99114	139385	139399	CAGCAACTCACTTT	CAGCAACTCACTTT	YO039_1_phispy
YO040	pp1	34	50	11961	2095	2110	8310	8325	GCGCCGCGCGCACGG	GCGCCGCGCGCACGG	YO040_1_phispy
YO040	pp2	71	6030	26383	6844	6858	23541	23555	GCACGTGCAGCGCG	GCACGTGCAGCGCG	YO040_2_phispy
YO041	pp1	12	108730	145138	109256	109270	143325	143339	GGCTTGGCTTCATC	GGCTTGGCTTCATC	YO041_1_phispy
YO041	pp2	13	210	7079	4427	4441	5848	5862	ATGCTGGCGGCGAT	ATGCTGGCGGCGAT	YO041_2_phispy
YO042	pp1	5	70637	79954	71600	71616	81132	81148	CGCCGCGCTGCTGGCC	CGCCGCGCTGCTGGCC	YO042_1_phispy
YO042	pp2	47	103	28167	2754	2766	22705	22717	CGCCGGTCATGA	CGCCGGTCATGA	YO042_2_phispy
YO043	pp1	13	94453	144760	94200	94246	140329	140375	CTCTTAATCCGTAGGTCGAGTGTTCGAGTCACTCACGCCCCACCAG	CTCTTAATCCGTAGGTCGAGTGTTCGAGTCACTCACGCCCCACCAG	YO043_1_phispy
YO044	pp1	5	135615	161577	134389	134401	157132	157144	TGAGCATTTCGC	TGAGCATTTCGC	YO044_1_phispy
YO044	pp2	13	486	24939	321	333	26098	26110	CATCACCTGCGC	GCGCAGGTGATG	YO044_2_phispy
YO045	pp1	9	135615	140529	136605	136618	138340	138353	ACGAGTGCCATTT	ACGAGTGCCATTT	YO045_1_phispy
YO045	pp2	13	486	24939	321	333	26098	26110	CATCACCTGCGC	GCGCAGGTGATG	YO045_2_phispy
YO046	pp1	13	86753	106452	84973	84989	103917	103933	CAGCCACGGGTGCGTC	GACGCACCCGTGGCTG	YO046_1_phispy
YO047	pp1	11	802	6004	2978	2991	4713	4726	GAAATGGCACTCG	GAAATGGCACTCG	YO047_1_phispy
YO047	pp2	14	486	24939	321	333	26098	26110	CATCACCTGCGC	GCGCAGGTGATG	YO047_2_phispy
YO048	pp1	10	118348	122924	119000	119013	120735	120748	ACGAGTGCCATTT	ACGAGTGCCATTT	YO048_1_phispy
YO048	pp2	12	1638	23983	2073	2085	24977	24989	GCGCTCCAGCTC	GCGCTCCAGCTC	YO048_2_phispy
YO050	pp1	10	135327	140529	136605	136618	138340	138353	ACGAGTGCCATTT	ACGAGTGCCATTT	YO050_1_phispy
YO050	pp2	13	486	24939	321	333	26098	26110	CATCACCTGCGC	GCGCAGGTGATG	YO050_2_phispy
YO051	pp1	9	802	5378	2978	2991	4713	4726	GAAATGGCACTCG	GAAATGGCACTCG	YO051_1_phispy
YO051	pp2	13	1639	23984	2074	2086	24978	24990	GCGCTCCAGCTC	GCGCTCCAGCTC	YO051_2_phispy
YO052	pp1	10	52	7169	4431	4444	6166	6179	GAAATGGCACTCG	GAAATGGCACTCG	YO052_1_phispy
YO052	pp2	13	486	24939	321	333	26098	26110	CATCACCTGCGC	GCGCAGGTGATG	YO052_2_phispy
YO053	pp1	10	135957	140533	136609	136622	138344	138357	ACGAGTGCCATTT	ACGAGTGCCATTT	YO053_1_phispy
YO053	pp2	13	2203	23979	6158	6174	25102	25118	CAGCCACGGGTGCGTC	GACGCACCCGTGGCTG	YO053_2_phispy
YO054	pp1	10	802	5716	2978	2991	4713	4726	GAAATGGCACTCG	GAAATGGCACTCG	YO054_1_phispy
YO054	pp2	13	85156	109609	83986	83998	109763	109775	CATCACCTGCGC	GCGCAGGTGATG	YO054_2_phispy
YO060	pp1	9	135855	140529	136605	136618	138340	138353	ACGAGTGCCATTT	ACGAGTGCCATTT	YO060_1_phispy
YO060	pp2	13	85156	109609	83986	83998	109763	109775	CATCACCTGCGC	GCGCAGGTGATG	YO060_2_phispy
YO062	pp1	9	802	6004	2978	2991	4713	4726	GAAATGGCACTCG	GAAATGGCACTCG	YO062_1_phispy
YO062	pp2	13	486	24939	321	333	26098	26110	CATCACCTGCGC	GCGCAGGTGATG	YO062_2_phispy
YO063	pp1	9	135947	140523	136599	136612	138334	138347	ACGAGTGCCATTT	ACGAGTGCCATTT	YO063_1_phispy
YO063	pp2	13	1633	23978	2068	2080	24972	24984	GCGCTCCAGCTC	GCGCTCCAGCTC	YO063_2_phispy
YO064	pp1	10	135615	140529	136605	136618	138340	138353	ACGAGTGCCATTT	ACGAGTGCCATTT	YO064_1_phispy
YO064	pp2	13	486	24939	321	333	26098	26110	CATCACCTGCGC	GCGCAGGTGATG	YO064_2_phispy
YO065	pp1	6	514	26476	2060	2072	23100	23112	ATACCCATGCCA	ATACCCATGCCA	YO065_1_phispy
YO065	pp2	13	486	24939	321	333	26098	26110	CATCACCTGCGC	GCGCAGGTGATG	YO065_2_phispy
YO068	pp1	10	135615	140529	136605	136618	138340	138353	ACGAGTGCCATTT	ACGAGTGCCATTT	YO068_1_phispy
YO068	pp2	13	486	24939	321	333	26098	26110	CATCACCTGCGC	GCGCAGGTGATG	YO068_2_phispy
YO069	pp1	10	135616	140530	136606	136619	138341	138354	ACGAGTGCCATTT	ACGAGTGCCATTT	YO069_1_phispy
YO069	pp2	13	486	24939	321	333	26098	26110	CATCACCTGCGC	GCGCAGGTGATG	YO069_2_phispy
YO070	pp1	10	802	5378	2978	2991	4713	4726	GAAATGGCACTCG	GAAATGGCACTCG	YO070_1_phispy
YO070	pp2	13	86115	109613	85097	85109	106327	106339	GCAGCGCCGCCG	CGGCGGCGCTGC	YO070_2_phispy
YO071	pp1	8	135953	140529	136605	136618	138340	138353	ACGAGTGCCATTT	ACGAGTGCCATTT	YO071_1_phispy
YO071	pp2	21	60012	83056	58540	58552	79770	79782	GCAGCGCCGCCG	CGGCGGCGCTGC	YO071_2_phispy
YO072	pp1	8	135953	140529	136605	136618	138340	138353	ACGAGTGCCATTT	ACGAGTGCCATTT	YO072_1_phispy
YO072	pp2	13	86109	109607	85091	85103	106321	106333	GCAGCGCCGCCG	CGGCGGCGCTGC	YO072_2_phispy
YO073	pp1	8	802	5378	2978	2991	4713	4726	GAAATGGCACTCG	GAAATGGCACTCG	YO073_1_phispy
YO073	pp2	12	86109	109607	85091	85103	106321	106333	GCAGCGCCGCCG	CGGCGGCGCTGC	YO073_2_phispy
YO074	pp1	8	55160	79458	55048	55061	76658	76671	GCCAGCGCCTGCA	TGCAGGCGCTGGC	YO074_1_phispy
YO074	pp2	52	16403	26986	17196	17210	24770	24784	TTGACCAGCGCCCG	TTGACCAGCGCCCG	YO074_2_phispy
YO074	pp3	60	236	26638	1121	1135	25864	25878	CGCGCGACAGCAGC	GCTGCTGTCGCGCG	YO074_3_phispy
YO075	pp1	1	186222	203169	185972	185988	200950	200966	GCGTGCCGTCGGCGTT	GCGTGCCGTCGGCGTT	YO075_1_phispy
YO075	pp2	2	672	20096	720	734	19194	19208	GCCGCCGTGCGCAA	GCCGCCGTGCGCAA	YO075_2_phispy
YO076	pp1	70	6878	23410	5576	5590	23112	23126	CCAGCGCGACGTGC	GCACGTCGCGCTGG	YO076_1_phispy
YO076	pp2	105	729	6322	2130	2148	2152	2170	GCCGCGCACGGTGGCATC	GATGCCACCGTGCGCGGC	YO076_2_phispy
YO077	pp1	8	143898	156008	147146	147159	154019	154032	TGACCAGCACGCC	TGACCAGCACGCC	YO077_1_phispy
YO077	pp2	34	14278	36532	12935	12948	35833	35846	GCTGGACGATGCC	GCTGGACGATGCC	YO077_2_phispy
YO079	pp1	15	33	24655	1521	1536	25439	25454	CCGCGCGTGCCGGCG	CGCCGGCACGCGCGG	YO079_1_phispy
YO079	pp2	19	94232	99708	92949	92961	95059	95071	CTTCGTCTGCGT	ACGCAGACGAAG	YO079_2_phispy
YO079	pp3	34	30872	55261	31774	31787	55444	55457	TGATGCCATCGTG	CACGATGGCATCA	YO079_3_phispy
YO079	pp4	41	28325	50936	29840	29855	46873	46888	CGCCGGCGCGGCGGA	TCCGCCGCGCCGGCG	YO079_4_phispy
YO080	pp1	28	45572	64043	44763	44776	59633	59646	GCGCCGCGCCGCC	GGCGGCGCGGCGC	YO080_1_phispy
YO080	pp2	52	40	13847	4686	4700	11891	11905	GCCGCTGGTGTGCT	GCCGCTGGTGTGCT	YO080_2_phispy
YO080	pp3	63	616	26999	2746	2758	25844	25856	TCCTGGCCGCCG	CGGCGGCCAGGA	YO080_3_phispy
YO080	pp4	85	441	6747	781	794	6039	6052	GTACGAGCCGCCT	GTACGAGCCGCCT	YO080_4_phispy
YO082	pp1	7	102458	138709	100835	100849	135198	135212	GCCGATGCCGGACT	AGTCCGGCATCGGC	YO082_1_phispy
YO084	pp1	7	142917	158374	143798	143810	153316	153328	CGTCCTCGAAGC	GCTTCGAGGACG	YO084_1_phispy
YO084	pp2	29	63884	70191	67251	67263	70037	70049	GCCTGCAGCCGA	GCCTGCAGCCGA	YO084_2_phispy
YO085	pp1	31	5265	23341	6162	6178	25106	25122	CAGCCACGGGTGCGTC	GACGCACCCGTGGCTG	YO085_1_phispy
YO086	pp1	11	135615	140529	136605	136618	138340	138353	ACGAGTGCCATTT	ACGAGTGCCATTT	YO086_1_phispy
YO086	pp2	14	85156	109609	83986	83998	109763	109775	CATCACCTGCGC	GCGCAGGTGATG	YO086_2_phispy
YO087	pp1	10	802	6004	2978	2991	4713	4726	GAAATGGCACTCG	GAAATGGCACTCG	YO087_1_phispy
YO087	pp2	14	486	24939	321	333	26098	26110	CATCACCTGCGC	GCGCAGGTGATG	YO087_2_phispy
YO088	pp1	4	26	20262	776	789	19747	19760	CGTGCGCGTCGAG	CGTGCGCGTCGAG	YO088_1_phispy
YO088	pp2	14	97257	109793	101157	101169	108125	108137	GAACGGCTCGCC	GGCGAGCCGTTC	YO088_2_phispy
YO089	pp1	10	12521	33069	11080	11093	32517	32530	GCCGCGCCCGCTG	CAGCGGGCGCGGC	YO089_1_phispy
YO089	pp2	42	6448	31988	5929	5943	28933	28947	TTGCGGGCGTCCTG	CAGGACGCCCGCAA	YO089_2_phispy
YO090	pp1	10	135615	140529	136605	136618	138340	138353	ACGAGTGCCATTT	ACGAGTGCCATTT	YO090_1_phispy
YO090	pp2	13	486	24939	321	333	26098	26110	CATCACCTGCGC	GCGCAGGTGATG	YO090_2_phispy
YO091	pp1	9	135327	140529	136605	136618	138340	138353	ACGAGTGCCATTT	ACGAGTGCCATTT	YO091_1_phispy
YO091	pp2	12	480	24933	315	327	26092	26104	CATCACCTGCGC	GCGCAGGTGATG	YO091_2_phispy
YO092	pp1	9	135615	140529	136605	136618	138340	138353	ACGAGTGCCATTT	ACGAGTGCCATTT	YO092_1_phispy
YO092	pp2	13	85156	109609	83986	83998	109763	109775	CATCACCTGCGC	GCGCAGGTGATG	YO092_2_phispy
YO093	pp1	13	486	26433	321	333	26098	26110	CATCACCTGCGC	GCGCAGGTGATG	YO093_1_phispy
YO094	pp1	10	802	5716	2978	2991	4713	4726	GAAATGGCACTCG	GAAATGGCACTCG	YO094_1_phispy
YO094	pp2	13	486	24939	321	333	26098	26110	CATCACCTGCGC	GCGCAGGTGATG	YO094_2_phispy
YO095	pp1	10	802	6004	2978	2991	4713	4726	GAAATGGCACTCG	GAAATGGCACTCG	YO095_1_phispy
YO095	pp2	13	486	24939	321	333	26098	26110	CATCACCTGCGC	GCGCAGGTGATG	YO095_2_phispy
YO096	pp1	12	802	5476	2978	2991	4713	4726	GAAATGGCACTCG	GAAATGGCACTCG	YO096_1_phispy
YO096	pp2	20	55068	76844	53930	53946	72874	72890	CAGCCACGGGTGCGTC	GACGCACCCGTGGCTG	YO096_2_phispy
YO097	pp1	12	802	5476	2978	2991	4713	4726	GAAATGGCACTCG	GAAATGGCACTCG	YO097_1_phispy
YO097	pp2	21	55522	76844	53930	53946	72874	72890	CAGCCACGGGTGCGTC	GACGCACCCGTGGCTG	YO097_2_phispy
YO098	pp1	4	126432	146668	126934	126947	145905	145918	GCTCGACGCGCAC	GCTCGACGCGCAC	YO098_1_phispy
YO098	pp2	11	97257	109793	101157	101169	108125	108137	GAACGGCTCGCC	GGCGAGCCGTTC	YO098_2_phispy
YO100	pp1	48	15890	24378	14212	14226	21259	21273	ACAGCACCACGCTG	ACAGCACCACGCTG	YO100_1_phispy
YO100	pp2	60	47	12646	3176	3190	10898	10912	GGCGTGATGGTCGG	CCGACCATCACGCC	YO100_2_phispy
YO100	pp3	181	312	6057	555	568	2999	3012	GGTGGTGATGTCG	CGACATCACCACC	YO100_3_phispy
YO101	pp1	55	12692	35883	11277	11289	35273	35285	TCCTGGCCGCCG	CGGCGGCCAGGA	YO101_1_phispy
YO101	pp2	57	15972	35147	19223	19235	31403	31415	CGCGCAGATCGC	GCGATCTGCGCG	YO101_2_phispy
YO101	pp3	64	8775	32489	6985	6997	33055	33067	CGGCCGCCGGCG	CGCCGGCGGCCG	YO101_3_phispy
YO102	pp1	3	140208	157096	138372	138384	152888	152900	CCGGCTGCTTCG	CGAAGCAGCCGG	YO102_1_phispy
YO102	pp2	8	5093	42270	4651	4667	39196	39212	GTGATCGACATGCTGG	CCAGCATGTCGATCAC	YO102_2_phispy
YO102	pp3	10	60440	76563	59389	59402	76883	76896	CAGCTGCCGGCGG	CCGCCGGCAGCTG	YO102_3_phispy
YO102	pp4	19	30286	52308	30652	30665	54240	54253	CAGGCGTGCATAG	CTATGCACGCCTG	YO102_4_phispy
YO102	pp5	21	37363	42103	38400	38416	42158	42174	TGTCGGTTTCCCGACA	TGTCGGTTTCCCGACA	YO102_5_phispy
YO102	pp6	31	29637	40838	28879	28893	37266	37280	GAAACCGGCCTGCA	GAAACCGGCCTGCA	YO102_6_phispy
YO103	pp1	2	156964	176962	155375	155388	177434	177447	CTGCGAAATCTCG	CGAGATTTCGCAG	YO103_1_phispy
YO103	pp2	3	16277	46541	20041	20054	44515	44528	GGCCGCGCAGGCC	GGCCGCGCAGGCC	YO103_2_phispy
YO103	pp3	3	71360	84535	72307	72319	82306	82318	CATGCGCAAGGC	CATGCGCAAGGC	YO103_3_phispy
YO103	pp4	3	109096	144103	111272	111285	142205	142218	GGCGGCCATCGGC	GGCGGCCATCGGC	YO103_4_phispy
YO103	pp5	7	67670	90190	65933	65949	87188	87204	GCCCGTCGTCACGTCC	GGACGTGACGACGGGC	YO103_5_phispy
YO103	pp6	9	28245	43692	27231	27244	44731	44744	CAGCTGCCGGCGG	CCGCCGGCAGCTG	YO103_6_phispy
YO103	pp7	27	30113	39728	28879	28893	37266	37280	GAAACCGGCCTGCA	GAAACCGGCCTGCA	YO103_7_phispy
YO104	pp1	6	59056	77125	59391	59404	76885	76898	CAGCTGCCGGCGG	CCGCCGGCAGCTG	YO104_1_phispy
YO104	pp2	10	91	25014	5065	5080	24181	24196	TGTCGGTTTCCCGAC	TGTCGGTTTCCCGAC	YO104_2_phispy
YO105	pp1	1	389756	420086	387870	387882	417743	417755	ATCACCGGGCAG	ATCACCGGGCAG	YO105_1_phispy
YO105	pp2	7	28250	43691	27236	27249	44730	44743	CAGCTGCCGGCGG	CCGCCGGCAGCTG	YO105_2_phispy
YO105	pp3	10	68385	95454	71360	71375	90465	90480	TGTCGGGAAACCGAC	TGTCGGGAAACCGAC	YO105_3_phispy
YO105	pp4	18	41855	55598	41888	41901	52842	52855	CAGCGTGTAGATG	CAGCGTGTAGATG	YO105_4_phispy
YO106	pp1	1	400	17288	1154	1166	18547	18559	TCGGCCATGCGC	GCGCATGGCCGA	YO106_1_phispy
YO106	pp2	9	68258	105622	71504	71520	106049	106065	GTGATCGACATGCTGG	CCAGCATGTCGATCAC	YO106_2_phispy
YO106	pp3	11	59055	77124	59390	59403	76884	76897	CAGCTGCCGGCGG	CCGCCGGCAGCTG	YO106_3_phispy
YO106	pp4	19	33990	43030	33318	33331	39298	39311	CACCGGCAGCAGC	CACCGGCAGCAGC	YO106_4_phispy
YO106	pp5	28	14952	27845	18733	18747	27120	27134	GTGCAGGCCGGTTT	GTGCAGGCCGGTTT	YO106_5_phispy
YO107	pp1	1	280903	316642	279741	279756	315763	315778	ACCACGGCCTGCTGC	GCAGCAGGCCGTGGT	YO107_1_phispy
YO107	pp2	7	27002	44905	27230	27243	44713	44726	CAGCTGCCGGCGG	CCGCCGGCAGCTG	YO107_2_phispy
YO107	pp3	19	7445	35074	10509	10524	31959	31974	GGGCAGCGCCTTGGC	GCCAAGGCGCTGCCC	YO107_3_phispy
YO107	pp4	28	19144	24994	22112	22183	22184	22255	CGCGTCGCCGGACACCCACGCGTCGCCGGACACCCACGCGTTGCCGGACACCCACGCGTTGCCGGACACCC	CGCGTCGCCGGACACCCACGCGTCGCCGGACACCCACGCGTTGCCGGACACCCACGCGTTGCCGGACACCC	YO107_4_phispy
YO107	pp5	32	17399	20465	16541	16554	22098	22111	GCCGCCCTGGCCC	GCCGCCCTGGCCC	YO107_5_phispy
YO108	pp1	13	21737	43708	22667	22680	41643	41656	TGCCGGTGCTGCG	TGCCGGTGCTGCG	YO108_1_phispy
YO108	pp2	42	13533	18417	13762	13776	18966	18980	GCGCCTCGGTCTTG	GCGCCTCGGTCTTG	YO108_2_phispy
YO109	pp1	4	53155	70330	52077	52089	66463	66475	GCCTGGAACGGC	GCCGTTCCAGGC	YO109_1_phispy
YO110	pp1	56	10278	21601	10788	10802	18510	18524	GGCGTGATGGTCGG	CCGACCATCACGCC	YO110_1_phispy
YO110	pp2	76	5237	18125	4524	4537	15422	15435	GCGCCTGTCGATC	GATCGACAGGCGC	YO110_2_phispy
YO110	pp3	184	311	6048	554	567	2991	3004	GGTGGTGATGTCG	CGACATCACCACC	YO110_3_phispy
YO111	pp1	1	361790	405834	360162	360176	400447	400461	CAGCAACTCACTTT	CAGCAACTCACTTT	YO111_1_phispy
YO112	pp1	13	486	24499	321	333	26098	26110	CATCACCTGCGC	GCGCAGGTGATG	YO112_1_phispy
YO113	pp1	14	86753	107887	84973	84989	103917	103933	CAGCCACGGGTGCGTC	GACGCACCCGTGGCTG	YO113_1_phispy
YO114	pp1	13	486	24499	321	333	26098	26110	CATCACCTGCGC	GCGCAGGTGATG	YO114_1_phispy
YO115	pp1	13	85596	109609	83986	83998	109763	109775	CATCACCTGCGC	GCGCAGGTGATG	YO115_1_phispy
YO116	pp1	14	4218	23342	6163	6179	25107	25123	CAGCCACGGGTGCGTC	GACGCACCCGTGGCTG	YO116_1_phispy
YO117	pp1	13	486	24499	321	333	26098	26110	CATCACCTGCGC	GCGCAGGTGATG	YO117_1_phispy
YO120	pp1	8	135615	140529	136605	136618	138340	138353	ACGAGTGCCATTT	ACGAGTGCCATTT	YO120_1_phispy
YO120	pp2	12	85161	109614	83991	84003	109768	109780	CATCACCTGCGC	GCGCAGGTGATG	YO120_2_phispy
YO121	pp1	9	802	5476	2978	2991	4713	4726	GAAATGGCACTCG	GAAATGGCACTCG	YO121_1_phispy
YO121	pp2	13	1639	23984	2074	2086	24978	24990	GCGCTCCAGCTC	GCGCTCCAGCTC	YO121_2_phispy
YO122	pp1	1	132931	188775	130991	131006	186522	186537	CGAGGCCGCGCCGCC	GGCGGCGCGGCCTCG	YO122_1_phispy
YO122	pp2	12	82951	111318	85512	85525	105765	105778	GTCGCGGCCTTCC	GGAAGGCCGCGAC	YO122_2_phispy
YO123	pp1	11	133415	140529	136605	136618	138340	138353	ACGAGTGCCATTT	ACGAGTGCCATTT	YO123_1_phispy
YO123	pp2	14	486	26433	321	333	26098	26110	CATCACCTGCGC	GCGCAGGTGATG	YO123_2_phispy
YO123	pp3	20	40869	54330	39896	39914	53565	53583	TTCCAACGTCAGAAATCC	GGATTTCTGACGTTGGAA	YO123_3_phispy
YO124	pp1	6	88059	118420	89399	89413	115190	115204	GGAAGGCCTCCAGG	CCTGGAGGCCTTCC	YO124_1_phispy
YO124	pp2	11	78188	96830	78523	78536	96010	96023	CAGCTGCCGGCGG	CCGCCGGCAGCTG	YO124_2_phispy
YO125	pp1	8	802	5716	2978	2991	4713	4726	GAAATGGCACTCG	GAAATGGCACTCG	YO125_1_phispy
YO125	pp2	13	85161	109614	83991	84003	109768	109780	CATCACCTGCGC	GCGCAGGTGATG	YO125_2_phispy
YO126	pp1	7	135956	140532	136608	136621	138343	138356	ACGAGTGCCATTT	ACGAGTGCCATTT	YO126_1_phispy
YO126	pp2	13	1634	23979	2069	2081	24973	24985	GCGCTCCAGCTC	GCGCTCCAGCTC	YO126_2_phispy
YO127	pp1	13	486	24499	321	333	26098	26110	CATCACCTGCGC	GCGCAGGTGATG	YO127_1_phispy
YO128	pp1	20	15777	31161	14488	14503	28508	28523	GCAGCGCATCGGCAT	ATGCCGATGCGCTGC	YO128_1_phispy
YO129	pp1	8	135615	140529	136605	136618	138340	138353	ACGAGTGCCATTT	ACGAGTGCCATTT	YO129_1_phispy
YO129	pp2	13	486	24939	321	333	26098	26110	CATCACCTGCGC	GCGCAGGTGATG	YO129_2_phispy
YO130	pp1	32	24353	43288	24729	24740	42435	42446	AGATCGATGCG	AGATCGATGCG	YO130_1_phispy
YO131	pp1	17	62	16894	1560	1575	17494	17509	GAGCGCCGCCGATGC	GAGCGCCGCCGATGC	YO131_1_phispy
YO131	pp2	24	279	12142	3261	3274	9022	9035	TCGGCGATGCGGG	CCCGCATCGCCGA	YO131_2_phispy
YO131	pp3	35	44199	55208	46933	46948	53148	53163	GCCGTGCGCGCGGCG	GCCGTGCGCGCGGCG	YO131_3_phispy
YO131	pp4	71	62	23029	3490	3504	20187	20201	GCACGTGCAGCGCG	GCACGTGCAGCGCG	YO131_4_phispy
YO132	pp1	11	135609	140523	136599	136612	138334	138347	ACGAGTGCCATTT	ACGAGTGCCATTT	YO132_1_phispy
YO132	pp2	14	85156	109609	83986	83998	109763	109775	CATCACCTGCGC	GCGCAGGTGATG	YO132_2_phispy
YO133	pp1	41	887	31315	1758	1772	31115	31129	GCGACGGCCTGCAG	CTGCAGGCCGTCGC	YO133_1_phispy
YO134	pp1	1	162	8687	3407	3421	10496	10510	CTCGGCGTCGTTGA	CTCGGCGTCGTTGA	YO134_1_phispy
YO134	pp2	2	311276	344933	311685	311700	339106	339121	CGTGCAGGCGGCGCT	AGCGCCGCCTGCACG	YO134_2_phispy
YO134	pp3	7	22228	33391	20634	20650	34911	34927	CAACGCCGACGGCACG	CAACGCCGACGGCACG	YO134_3_phispy
YO135	pp1	3	129662	159837	131227	131241	156098	156112	CGATGGCGCGCGGC	GCCGCGCGCCATCG	YO135_1_phispy
YO135	pp2	11	82344	111313	85507	85520	105760	105773	GTCGCGGCCTTCC	GGAAGGCCGCGAC	YO135_2_phispy
YO136	pp1	4	129954	145388	128903	128916	146390	146403	CAGCTGCCGGCGG	CCGCCGGCAGCTG	YO136_1_phispy
YO136	pp2	7	90878	118420	89399	89413	115190	115204	GGAAGGCCTCCAGG	CCTGGAGGCCTTCC	YO136_2_phispy
YO137	pp1	5	129954	145077	128903	128916	146390	146403	CAGCTGCCGGCGG	CCGCCGGCAGCTG	YO137_1_phispy
YO137	pp2	6	91891	118420	92044	92057	120085	120098	TCCGTCGAGCGCA	TCCGTCGAGCGCA	YO137_2_phispy
YO138	pp1	4	128723	145077	128903	128916	146390	146403	CAGCTGCCGGCGG	CCGCCGGCAGCTG	YO138_1_phispy
YO138	pp2	7	90877	118419	89398	89412	115189	115203	GGAAGGCCTCCAGG	CCTGGAGGCCTTCC	YO138_2_phispy
YO139	pp1	5	128571	147213	128906	128919	146393	146406	CAGCTGCCGGCGG	CCGCCGGCAGCTG	YO139_1_phispy
YO139	pp2	7	18957	47398	22174	22188	47965	47979	GGAAGGCCTCCAGG	CCTGGAGGCCTTCC	YO139_2_phispy
YO140	pp1	5	15924	33426	15592	15605	33079	33092	CAGCTGCCGGCGG	CCGCCGGCAGCTG	YO140_1_phispy
YO140	pp2	8	89979	118420	89399	89413	115190	115204	GGAAGGCCTCCAGG	CCTGGAGGCCTTCC	YO140_2_phispy
YO141	pp1	3	15924	33426	15592	15605	33079	33092	CAGCTGCCGGCGG	CCGCCGGCAGCTG	YO141_1_phispy
YO141	pp2	6	89979	118420	89399	89413	115190	115204	GGAAGGCCTCCAGG	CCTGGAGGCCTTCC	YO141_2_phispy
YO142	pp1	14	100178	144784	99112	99126	139397	139411	CAGCAACTCACTTT	CAGCAACTCACTTT	YO142_1_phispy
YO143	pp1	10	802	6004	2978	2991	4713	4726	GAAATGGCACTCG	GAAATGGCACTCG	YO143_1_phispy
YO143	pp2	13	486	24939	321	333	26098	26110	CATCACCTGCGC	GCGCAGGTGATG	YO143_2_phispy
YO144	pp1	22	118250	122924	119000	119013	120735	120748	ACGAGTGCCATTT	ACGAGTGCCATTT	YO144_1_phispy
YO144	pp2	28	85160	109613	83990	84002	109767	109779	CATCACCTGCGC	GCGCAGGTGATG	YO144_2_phispy
YO145	pp1	5	37532	77095	38572	38588	75770	75786	CGCCTGCTGCTCGGCC	CGCCTGCTGCTCGGCC	YO145_1_phispy
YO145	pp2	55	484	9679	2627	2646	4175	4194	CGCGAGCCTGGGCAACCAG	CGCGAGCCTGGGCAACCAG	YO145_2_phispy
YO146	pp1	11	135615	140529	136605	136618	138340	138353	ACGAGTGCCATTT	ACGAGTGCCATTT	YO146_1_phispy
YO146	pp2	14	85156	109609	83986	83998	109763	109775	CATCACCTGCGC	GCGCAGGTGATG	YO146_2_phispy
YO147	pp1	12	127922	132836	128912	128925	130647	130660	ACGAGTGCCATTT	ACGAGTGCCATTT	YO147_1_phispy
YO147	pp2	14	85156	109609	83986	83998	109763	109775	CATCACCTGCGC	GCGCAGGTGATG	YO147_2_phispy
YO148	pp1	14	486	24499	321	333	26098	26110	CATCACCTGCGC	GCGCAGGTGATG	YO148_1_phispy
YO149	pp1	2	132494	156048	132624	132636	155716	155728	TCCTGGCCGCCG	CGGCGGCCAGGA	YO149_1_phispy
YO150	pp1	1	314211	352770	313924	313939	348173	348188	CGTCGGATCGCAAAG	CTTTGCGATCCGACG	YO150_1_phispy
YO150	pp2	46	485	11266	3407	3420	12334	12347	CCGGCCGCGCCCG	CCGGCCGCGCCCG	YO150_2_phispy
YO151	pp1	39	8426	40031	9521	9534	36453	36466	CCTGGCCATCGTC	CCTGGCCATCGTC	YO151_1_phispy
YO152	pp1	13	116857	123206	115517	115530	122816	122829	GCCGCGCGCGGCC	GCCGCGCGCGGCC	YO152_1_phispy
YO152	pp2	33	6597	37217	5768	5781	32501	32514	GCGAAACGCTGGT	ACCAGCGTTTCGC	YO152_2_phispy
YO153	pp1	1	129152	137345	130566	130583	133607	133624	GAGCTCGGCTGGAAGCC	GAGCTCGGCTGGAAGCC	YO153_1_phispy
YO153	pp2	1	668692	688323	670665	670679	685283	685297	CGACCGTCAGCACC	CGACCGTCAGCACC	YO153_2_phispy
YO153	pp3	3	78015	105424	79462	79476	107062	107076	GACCAGTTCGGCGA	GACCAGTTCGGCGA	YO153_3_phispy
YO153	pp4	4	62170	91411	60372	60385	88932	88945	GGCTGCGGCCGCG	CGCGGCCGCAGCC	YO153_4_phispy
YO153	pp5	5	254569	272726	253046	253059	273171	273184	CAGCGCGATCAGC	GCTGATCGCGCTG	YO153_5_phispy
YO153	pp6	13	329	8783	3762	3775	8230	8243	TGCAAGTGATGGA	TGCAAGTGATGGA	YO153_6_phispy
YO154	pp1	24	216	16651	838	852	17524	17538	TGCTGCTGTCGGCC	GGCCGACAGCAGCA	YO154_1_phispy
YO154	pp2	35	188	13190	4317	4331	12629	12643	CGCAATGGAACGGG	CCCGTTCCATTGCG	YO154_2_phispy
YO154	pp3	49	37136	45306	37201	37214	45478	45491	GCCGGTGCGCGAT	GCCGGTGCGCGAT	YO154_3_phispy
YO154	pp4	50	25678	43543	25697	25709	40741	40753	CGCAGCAGCACC	CGCAGCAGCACC	YO154_4_phispy
YO154	pp5	54	607	23938	5134	5147	23524	23537	CCGCCTTGCTCTT	CCGCCTTGCTCTT	YO154_5_phispy
YO154	pp6	61	314	14119	3364	3377	13606	13619	CACGCCGACGGCG	CACGCCGACGGCG	YO154_6_phispy
YO154	pp7	127	13	7209	5404	5418	6804	6818	GCGCTGCCGGCCCT	GCGCTGCCGGCCCT	YO154_7_phispy
YO155	pp1	6	27174	58700	28173	28186	59295	59308	GTGGCGCTCGGCC	GGCCGAGCGCCAC	YO155_1_phispy
YO155	pp2	15	453	21367	1825	1839	21478	21492	AGATCGTCGCCACG	AGATCGTCGCCACG	YO155_2_phispy
YO156	pp1	4	180276	207888	181867	181879	203770	203782	GCCGCAGTTGCG	GCCGCAGTTGCG	YO156_1_phispy
YO157	pp1	13	128685	141889	132057	132070	140552	140565	CTGCAGCGCGATC	GATCGCGCTGCAG	YO157_1_phispy
YO158	pp1	2	372254	401527	371176	371188	402574	402586	GGCACGCGCGGC	GCCGCGCGTGCC	YO158_1_phispy
YO158	pp2	8	212034	226304	215367	215380	222231	222244	CGGCGTGCTGGTC	CGGCGTGCTGGTC	YO158_2_phispy
YO159	pp1	10	12522	33070	11081	11094	32518	32531	GCCGCGCCCGCTG	CAGCGGGCGCGGC	YO159_1_phispy
YO159	pp2	47	8592	35029	11989	12003	33999	34013	GCGGACGGCACGCT	AGCGTGCCGTCCGC	YO159_2_phispy
YO160	pp1	35	9999	28114	10966	10978	28729	28741	CGGCCACGCGGG	CGGCCACGCGGG	YO160_1_phispy
YO160	pp2	51	7203	34483	8597	8610	36273	36286	CGGCCAGCGGCGC	CGGCCAGCGGCGC	YO160_2_phispy
YO161	pp1	36	43709	55208	46933	46948	53148	53163	GCCGTGCGCGCGGCG	GCCGTGCGCGCGGCG	YO161_1_phispy
YO161	pp2	71	763	27099	1225	1239	25637	25651	CCGCGCCGGCCGGG	CCGCGCCGGCCGGG	YO161_2_phispy
YO162	pp1	10	802	5378	2978	2991	4713	4726	GAAATGGCACTCG	GAAATGGCACTCG	YO162_1_phispy
YO162	pp2	13	1639	23984	2074	2086	24978	24990	GCGCTCCAGCTC	GCGCTCCAGCTC	YO162_2_phispy
YO163	pp1	12	33	24655	1521	1536	25439	25454	CCGCGCGTGCCGGCG	CGCCGGCACGCGCGG	YO163_1_phispy
YO163	pp2	19	94005	99708	92949	92961	95059	95071	CTTCGTCTGCGT	ACGCAGACGAAG	YO163_2_phispy
YO163	pp3	32	7638	30737	6153	6166	29823	29836	TGATGCCATCGTG	CACGATGGCATCA	YO163_3_phispy
YO163	pp4	40	28652	50936	29840	29855	46873	46888	CGCCGGCGCGGCGGA	TCCGCCGCGCCGGCG	YO163_4_phispy
YO164	pp1	13	86303	110925	85505	85520	109423	109438	CCGCGCGTGCCGGCG	CGCCGGCACGCGCGG	YO164_1_phispy
YO164	pp2	18	21	5246	2557	2569	3907	3919	TCAGCGCCTTGA	TCAAGGCGCTGA	YO164_2_phispy
YO164	pp3	34	592	8843	3100	3112	9946	9958	CGCCGCCGGCGA	CGCCGCCGGCGA	YO164_3_phispy
YO164	pp4	36	30872	53971	31774	31787	55444	55457	TGATGCCATCGTG	CACGATGGCATCA	YO164_4_phispy
YO164	pp5	43	28652	52483	29840	29855	46873	46888	CGCCGGCGCGGCGGA	TCCGCCGCGCCGGCG	YO164_5_phispy
YO165	pp1	11	802	6004	2978	2991	4713	4726	GAAATGGCACTCG	GAAATGGCACTCG	YO165_1_phispy
YO165	pp2	14	486	24939	321	333	26098	26110	CATCACCTGCGC	GCGCAGGTGATG	YO165_2_phispy
YO166	pp1	10	135615	140529	136605	136618	138340	138353	ACGAGTGCCATTT	ACGAGTGCCATTT	YO166_1_phispy
YO166	pp2	13	85156	109609	83986	83998	109763	109775	CATCACCTGCGC	GCGCAGGTGATG	YO166_2_phispy
YO167	pp1	30	860	6062	3036	3049	4771	4784	GAAATGGCACTCG	GAAATGGCACTCG	YO167_1_phispy
YO167	pp2	46	29605	52905	28435	28447	54212	54224	CATCACCTGCGC	GCGCAGGTGATG	YO167_2_phispy
YO168	pp1	20	62185	85339	64377	64391	79873	79887	CAACGCCGACGGCA	CAACGCCGACGGCA	YO168_1_phispy
YO168	pp2	26	40250	52902	42381	42394	51692	51705	TCCGGTCAGCGAC	TCCGGTCAGCGAC	YO168_2_phispy
YO169	pp1	20	52792	76166	52019	52032	74210	74223	CGGCCACGTGATC	GATCACGTGGCCG	YO169_1_phispy
YO169	pp2	25	63711	79897	62413	62429	79138	79154	GCCGCCGCGCTCGGCG	CGCCGAGCGCGGCGGC	YO169_2_phispy
YO169	pp3	26	60233	79982	60713	60726	74131	74144	GCGCCGCAACGTC	GCGCCGCAACGTC	YO169_3_phispy
YO170	pp1	11	135615	140529	136605	136618	138340	138353	ACGAGTGCCATTT	ACGAGTGCCATTT	YO170_1_phispy
YO170	pp2	14	480	24493	315	327	26092	26104	CATCACCTGCGC	GCGCAGGTGATG	YO170_2_phispy
YO171	pp1	11	802	5716	2978	2991	4713	4726	GAAATGGCACTCG	GAAATGGCACTCG	YO171_1_phispy
YO171	pp2	14	85596	109609	83986	83998	109763	109775	CATCACCTGCGC	GCGCAGGTGATG	YO171_2_phispy
YO173	pp1	14	85156	109609	83986	83998	109763	109775	CATCACCTGCGC	GCGCAGGTGATG	YO173_1_phispy
YO174	pp1	12	802	6004	2978	2991	4713	4726	GAAATGGCACTCG	GAAATGGCACTCG	YO174_1_phispy
YO174	pp2	14	85156	109609	83986	83998	109763	109775	CATCACCTGCGC	GCGCAGGTGATG	YO174_2_phispy
YO175	pp1	14	85596	109609	83986	83998	109763	109775	CATCACCTGCGC	GCGCAGGTGATG	YO175_1_phispy
YO176	pp1	11	135615	140529	136605	136618	138340	138353	ACGAGTGCCATTT	ACGAGTGCCATTT	YO176_1_phispy
YO176	pp2	14	85156	109609	83986	83998	109763	109775	CATCACCTGCGC	GCGCAGGTGATG	YO176_2_phispy
YO177	pp1	12	802	5716	2978	2991	4713	4726	GAAATGGCACTCG	GAAATGGCACTCG	YO177_1_phispy
YO177	pp2	16	85596	109609	83986	83998	109763	109775	CATCACCTGCGC	GCGCAGGTGATG	YO177_2_phispy
YO178	pp1	5	123438	157495	127219	127236	159471	159488	TCAGCGCGTGCTCGACG	CGTCGAGCACGCGCTGA	YO178_1_phispy
YO180	pp1	10	135947	140523	136599	136612	138334	138347	ACGAGTGCCATTT	ACGAGTGCCATTT	YO180_1_phispy
YO180	pp2	13	86570	109614	85098	85110	106328	106340	GCAGCGCCGCCG	CGGCGGCGCTGC	YO180_2_phispy
YO181	pp1	10	135615	140529	136605	136618	138340	138353	ACGAGTGCCATTT	ACGAGTGCCATTT	YO181_1_phispy
YO181	pp2	13	85155	109608	83985	83997	109762	109774	CATCACCTGCGC	GCGCAGGTGATG	YO181_2_phispy
YO182	pp1	34	18980	40533	21717	21731	40079	40093	GGCCACTGCAGCGC	GCGCTGCAGTGGCC	YO182_1_phispy
YO183	pp1	9	802	5378	2978	2991	4713	4726	GAAATGGCACTCG	GAAATGGCACTCG	YO183_1_phispy
YO183	pp2	13	86111	108456	85093	85105	106323	106335	GCAGCGCCGCCG	CGGCGGCGCTGC	YO183_2_phispy
YO184	pp1	9	802	6004	2978	2991	4713	4726	GAAATGGCACTCG	GAAATGGCACTCG	YO184_1_phispy
YO184	pp2	13	486	24939	321	333	26098	26110	CATCACCTGCGC	GCGCAGGTGATG	YO184_2_phispy
YO185	pp1	11	135615	140529	136605	136618	138340	138353	ACGAGTGCCATTT	ACGAGTGCCATTT	YO185_1_phispy
YO185	pp2	14	85596	109609	83986	83998	109763	109775	CATCACCTGCGC	GCGCAGGTGATG	YO185_2_phispy
YO187	pp1	2	212733	240239	215796	215809	235233	235246	GCCGTTCGACGCG	GCCGTTCGACGCG	YO187_1_phispy
YO187	pp2	5	91906	102950	94750	94765	102489	102504	GGCGGCATGGCCAGC	GCTGGCCATGCCGCC	YO187_2_phispy
YO187	pp3	14	21138	37526	20074	20087	37136	37149	CGCCCGCCAGCAG	CGCCCGCCAGCAG	YO187_3_phispy
YO188	pp1	46	9712	29619	8096	8109	27310	27323	TGGAGATCCAGCC	TGGAGATCCAGCC	YO188_1_phispy
YO189	pp1	13	129	15249	6	17	14458	14469	GTCCGCTTCAA	GTCCGCTTCAA	YO189_1_phispy
YO189	pp2	32	45650	56068	44459	44472	54084	54097	GCTGGCGGACATG	CATGTCCGCCAGC	YO189_2_phispy
YO189	pp3	56	1514	27215	4560	4573	24049	24062	CAGGTGGGCGGCG	CAGGTGGGCGGCG	YO189_3_phispy
YO190	pp1	19	175	23329	5627	5641	21123	21137	GTGCCGTCGGCGTT	GTGCCGTCGGCGTT	YO190_1_phispy
YO190	pp2	23	40250	52658	42381	42394	51701	51714	TCCGGTCAGCGAC	TCCGGTCAGCGAC	YO190_2_phispy
YO191	pp1	38	533	19004	4931	4944	19801	19814	GCGCCGCGCCGCC	GGCGGCGCGGCGC	YO191_1_phispy
YO191	pp2	55	26914	40721	28856	28870	36061	36075	CAGCACACCAGCGG	CAGCACACCAGCGG	YO191_2_phispy
YO191	pp3	77	167	26550	529	541	22432	22444	GCCGCAGTTGCG	GCCGCAGTTGCG	YO191_3_phispy
YO192	pp1	21	120	25746	2198	2211	23689	23702	GGCGCAGCGCCAG	CTGGCGCTGCGCC	YO192_1_phispy
YO194	pp1	1	134501	185480	135689	135703	183583	183597	GCTGCAGCTGCTGC	GCTGCAGCTGCTGC	YO194_1_phispy
YO194	pp2	11	85187	109827	85512	85525	105765	105778	GTCGCGGCCTTCC	GGAAGGCCGCGAC	YO194_2_phispy
YO199	pp1	1	623626	654738	622062	622073	651429	651440	TGCTGGTTTCC	GGAAACCAGCA	YO199_1_phispy
YO199	pp2	1	2251079	2282738	2251173	2251186	2284678	2284691	CCGATGCCGCCGC	CCGATGCCGCCGC	YO199_2_phispy
YO199	pp3	2	37341	41188	37098	37110	42005	42017	GAACACGGCGCA	GAACACGGCGCA	YO199_3_phispy
YO204	pp1	1	2006847	2022985	2004981	2004995	2019320	2019334	CGGCGCCGCCGTCG	CGGCGCCGCCGTCG	YO204_1_phispy
YO204	pp2	1	2081565	2119553	2079994	2080007	2118531	2118544	TTGCGGGCGTTCG	CGAACGCCCGCAA	YO204_2_phispy
YO204	pp3	2	415255	420482	413849	413861	418756	418768	TTGCGCCGTGTT	TTGCGCCGTGTT	YO204_3_phispy
YO352	pp1	1	460376	497402	460424	460437	498961	498974	TTGCGGGCGTTCG	CGAACGCCCGCAA	YO352_1_phispy
YO352	pp2	1	556334	572320	556772	556786	568366	568380	GATCTCAGCAAGGG	GATCTCAGCAAGGG	YO352_2_phispy
YO352	pp3	2	1154232	1159731	1155946	1155958	1160853	1160865	GAACACGGCGCA	GAACACGGCGCA	YO352_3_phispy
YO356	pp1	14	86111	106452	84973	84989	103917	103933	CAGCCACGGGTGCGTC	GACGCACCCGTGGCTG	YO356_1_phispy
YO357	pp1	14	86753	106452	84973	84989	103917	103933	CAGCCACGGGTGCGTC	GACGCACCCGTGGCTG	YO357_1_phispy
YO359	pp1	10	802	5716	2978	2991	4713	4726	GAAATGGCACTCG	GAAATGGCACTCG	YO359_1_phispy
YO359	pp2	14	85596	106452	84973	84989	103917	103933	CAGCCACGGGTGCGTC	GACGCACCCGTGGCTG	YO359_2_phispy
YO372	pp1	2	84	28471	1074	1086	24954	24966	CATCATCATGGT	ACCATGATGATG	YO372_1_phispy
YO372	pp2	13	49512	59060	47887	47899	60902	60914	CGCGATCTCGAC	CGCGATCTCGAC	YO372_2_phispy
YO374	pp1	2	173988	204677	174870	174885	201070	201085	TGCCGGTGCCCTGGA	TGCCGGTGCCCTGGA	YO374_1_phispy
YO374	pp2	12	64089	84267	62299	62312	84362	84375	GGCGCAGCGCCAG	CTGGCGCTGCGCC	YO374_2_phispy
YO375	pp1	6	120152	143116	119804	119817	140379	140392	AGCTCGGCGCGGA	TCCGCGCCGAGCT	YO375_1_phispy
YO375	pp2	53	10021	33592	9639	9651	32948	32960	GCTGGTGTAGCC	GCTGGTGTAGCC	YO375_2_phispy
YO376	pp1	4	17360	44641	18964	18977	42193	42206	CAGCGCCGCCGCC	CAGCGCCGCCGCC	YO376_1_phispy
YO376	pp2	8	140178	148587	142916	142930	143283	143297	ATGAACGCGCTGTG	ATGAACGCGCTGTG	YO376_2_phispy
YO376	pp3	14	5	26697	1122	1134	22996	23008	GCAAGGCCGCCG	GCAAGGCCGCCG	YO376_3_phispy
YO378	pp1	26	65012	76564	64634	64647	74895	74908	CGCGCTGCTGGCC	CGCGCTGCTGGCC	YO378_1_phispy
YO378	pp2	35	40182	55208	38635	38648	51726	51739	GCATGGCGGCGCA	TGCGCCGCCATGC	YO378_2_phispy
YO378	pp3	65	552	26383	2000	2014	26405	26419	GCCCGGCCGGCGCG	GCCCGGCCGGCGCG	YO378_3_phispy
YO379	pp1	50	8940	34472	9906	9921	31223	31238	CGTCATCGACGCCAT	ATGGCGTCGATGACG	YO379_1_phispy
YO380	pp1	11	135615	140529	136605	136618	138340	138353	ACGAGTGCCATTT	ACGAGTGCCATTT	YO380_1_phispy
YO380	pp2	14	486	24939	321	333	26098	26110	CATCACCTGCGC	GCGCAGGTGATG	YO380_2_phispy
YO381	pp1	5	124612	148486	124450	124463	143939	143952	ACGCCGCCCACCT	ACGCCGCCCACCT	YO381_1_phispy
YO382	pp1	6	128135	148038	126878	126891	145728	145741	GGTGTTCAAGCCG	GGTGTTCAAGCCG	YO382_1_phispy
YO382	pp2	18	31784	41325	32424	32438	41577	41591	CACGGCGCACGTCA	TGACGTGCGCCGTG	YO382_2_phispy
YO383	pp1	17	35782	74164	36005	36017	70639	70651	CATCGCACGCGG	CATCGCACGCGG	YO383_1_phispy
YO383	pp2	46	15970	22877	14187	14201	23317	23331	CCACCGTGCGCCGC	GCGGCGCACGGTGG	YO383_2_phispy
YO384	pp1	3	142656	157934	144882	144897	158359	158374	GCAGCGCATCGGCAT	ATGCCGATGCGCTGC	YO384_1_phispy
YO384	pp2	18	79	8351	3280	3294	7203	7217	CGCCCATGGCCCGC	GCGGGCCATGGGCG	YO384_2_phispy

## Sheet: Table_S4C
Table S4C. Virsorter2 + CheckV prophage genome information
Prophage	contig_id	contig_length	total_genes	viral_genes	host_genes	provirus	proviral_length	host_length	region_types	region_lengths	region_coords_bp	region_coords_genes	region_viral_genes	region_host_genes	Prophage_label
YO002_checkv	8||0_partial	15575	19	3	4	Yes	9290	6285	viral,host	92906285	1-9290,9291-15575	1-14,15-19	3,0	0,4	YO002_1_virsorter
YO002_checkv	13||0_partial	42807	54	24	7	Yes	37146	5661	host,viral	566137146	1-5661,5662-42807	1-9,10-54	0,24	7,0	YO002_2_virsorter
YO003_checkv	59||0_partial	17518	24	9	2	Yes	14277	3241	host,viral	324114277	1-3241,3242-17518	1-5,6-24	0,9	2,0	YO003_1_virsorter
YO004_checkv	10||0_partial	15575	19	3	4	Yes	9290	6285	viral,host	92906285	1-9290,9291-15575	1-14,15-19	3,0	0,4	YO004_1_virsorter
YO004_checkv	14||0_partial	56303	66	24	18	Yes	36907	19396	viral,host	3690719396	1-36907,36908-56303	1-45,46-66	24,0	0,18	YO004_2_virsorter
YO005_checkv	2||0_partial	17740	18	4	2	Yes	15688	2052	viral,host	156882052	1-15688,15689-17740	1-14,15-18	4,0	0,2	YO005_1_virsorter
YO005_checkv	5||0_partial	57797	67	27	13	Yes	30446	27351	viral,host	3044627351	1-30446,30447-57797	1-46,47-67	27,0	0,13	YO005_2_virsorter
YO006_checkv	38||full	60022	76	32	11	Yes	53052	6970	host,viral,host	1662530525308	1-1662,1663-54714,54715-60022	1-2,3-72,73-76	0,32,0	2,5,4	YO006_1_virsorter
YO007_checkv	2||0_partial	17740	18	4	2	Yes	15688	2052	viral,host	156882052	1-15688,15689-17740	1-14,15-18	4,0	0,2	YO007_1_virsorter
YO007_checkv	3||0_partial	63404	75	28	16	Yes	37245	26159	host,viral,host	120713724514088	1-12071,12072-49316,49317-63404	1-9,10-63,64-75	0,28,0	5,0,11	YO007_2_virsorter
YO008_checkv	8||0_partial	15575	19	3	4	Yes	9290	6285	viral,host	92906285	1-9290,9291-15575	1-14,15-19	3,0	0,4	YO008_1_virsorter
YO008_checkv	12||0_partial	56309	66	24	18	Yes	36913	19396	viral,host	3691319396	1-36913,36914-56309	1-45,46-66	24,0	0,18	YO008_2_virsorter
YO009_checkv	7||0_partial	57381	68	27	11	Yes	40788	16593	host,viral,host	38444078812749	1-3844,3845-44632,44633-57381	1-3,4-58,59-68	0,27,0	2,0,9	YO009_1_virsorter
YO009_checkv	14||0_partial	80644	95	29	28	Yes	42298	38346	viral,host	4229838346	1-42298,42299-80644	1-58,59-95	29,0	1,27	YO009_2_virsorter
YO010_checkv	10||0_partial	13313	18	3	3	Yes	9645	3668	host,viral	36689645	1-3668,3669-13313	1-4,5-18	0,3	3,0	YO010_1_virsorter
YO010_checkv	13||0_partial	56309	66	24	18	Yes	36913	19396	viral,host	3691319396	1-36913,36914-56309	1-45,46-66	24,0	0,18	YO010_2_virsorter
YO011_checkv	10||0_partial	13313	18	3	3	Yes	9645	3668	host,viral	36689645	1-3668,3669-13313	1-4,5-18	0,3	3,0	YO011_1_virsorter
YO011_checkv	13||0_partial	42807	54	24	7	Yes	37146	5661	host,viral	566137146	1-5661,5662-42807	1-9,10-54	0,24	7,0	YO011_2_virsorter
YO012_checkv	8||0_partial	15575	19	3	4	Yes	9290	6285	viral,host	92906285	1-9290,9291-15575	1-14,15-19	3,0	0,4	YO012_1_virsorter
YO012_checkv	13||0_partial	42807	54	24	7	Yes	37146	5661	host,viral	566137146	1-5661,5662-42807	1-9,10-54	0,24	7,0	YO012_2_virsorter
YO013_checkv	75||full	13990	10	3	2	Yes	11995	1995	viral,host	119951995	1-11995,11996-13990	1-7,8-10	3,0	0,2	YO013_1_virsorter
YO013_checkv	8||0_partial	13313	18	3	3	Yes	9645	3668	host,viral	36689645	1-3668,3669-13313	1-4,5-18	0,3	3,0	YO013_2_virsorter
YO013_checkv	13||0_partial	42807	54	24	7	Yes	37146	5661	host,viral	566137146	1-5661,5662-42807	1-9,10-54	0,24	7,0	YO013_3_virsorter
YO014_checkv	63||full	9418	16	3	2	Yes	5351	4067	viral,host	53514067	1-5351,5352-9418	1-10,11-16	3,0	0,2	YO014_1_virsorter
YO015_checkv	159||full	6366	6	2	1	Yes	1781	4585	host,viral	45851781	1-4585,4586-6366	1-3,4-6	0,2	1,0	YO015_1_virsorter
YO015_checkv	163||full	6043	9	2	2	Yes	4543	1500	host,viral	15004543	1-1500,1501-6043	1-3,4-9	0,2	2,0	YO015_2_virsorter
YO015_checkv	4||0_partial	12754	19	3	2	Yes	8568	4186	host,viral	41868568	1-4186,4187-12754	1-4,5-19	0,3	2,0	YO015_3_virsorter
YO015_checkv	44||0_partial	24914	24	8	7	Yes	12531	12383	viral,host	1253112383	1-12531,12532-24914	1-15,16-24	8,0	0,7	YO015_4_virsorter
YO016_checkv	161||full	6366	6	2	1	Yes	1781	4585	host,viral	45851781	1-4585,4586-6366	1-3,4-6	0,2	1,0	YO016_1_virsorter
YO016_checkv	165||full	6043	9	2	2	Yes	4543	1500	host,viral	15004543	1-1500,1501-6043	1-3,4-9	0,2	2,0	YO016_2_virsorter
YO016_checkv	4||0_partial	12754	19	3	2	Yes	8568	4186	host,viral	41868568	1-4186,4187-12754	1-4,5-19	0,3	2,0	YO016_3_virsorter
YO017_checkv	74||full	13990	10	3	2	Yes	11995	1995	viral,host	119951995	1-11995,11996-13990	1-7,8-10	3,0	0,2	YO017_1_virsorter
YO017_checkv	10||0_partial	15575	19	3	4	Yes	9290	6285	viral,host	92906285	1-9290,9291-15575	1-14,15-19	3,0	0,4	YO017_2_virsorter
YO017_checkv	13||0_partial	42807	54	24	7	Yes	37146	5661	host,viral	566137146	1-5661,5662-42807	1-9,10-54	0,24	7,0	YO017_3_virsorter
YO018_checkv	80||full	14331	18	4	3	Yes	9363	4968	viral,host	93634968	1-9363,9364-14331	1-14,15-18	4,0	0,3	YO018_1_virsorter
YO018_checkv	94||full	4998	9	1	1	Yes	3508	1490	viral,host	35081490	1-3508,3509-4998	1-6,7-9	1,0	0,1	YO018_2_virsorter
YO019_checkv	75||full	13990	10	3	2	Yes	11995	1995	viral,host	119951995	1-11995,11996-13990	1-7,8-10	3,0	0,2	YO019_1_virsorter
YO019_checkv	9||0_partial	13313	18	3	3	Yes	9645	3668	host,viral	36689645	1-3668,3669-13313	1-4,5-18	0,3	3,0	YO019_2_virsorter
YO019_checkv	13||0_partial	42807	54	24	7	Yes	37146	5661	host,viral	566137146	1-5661,5662-42807	1-9,10-54	0,24	7,0	YO019_3_virsorter
YO020_checkv	87||full	4998	9	1	1	Yes	3508	1490	viral,host	35081490	1-3508,3509-4998	1-6,7-9	1,0	0,1	YO020_1_virsorter
YO020_checkv	4||0_partial	45985	53	26	10	Yes	26384	19601	viral,host	2638419601	1-26384,26385-45985	1-37,38-53	26,0	0,10	YO020_2_virsorter
YO021_checkv	8||0_partial	55482	60	26	13	Yes	26939	28543	viral,host	2693928543	1-26939,26940-55482	1-38,39-60	26,0	0,13	YO021_1_virsorter
YO021_checkv	30||0_partial	14631	18	4	3	Yes	9363	5268	viral,host	93635268	1-9363,9364-14631	1-14,15-18	4,0	0,3	YO021_2_virsorter
YO022_checkv	60||full	17945	18	4	3	Yes	17209	736	viral,host	17209736	1-17209,17210-17945	1-16,17-18	4,0	1,2	YO022_1_virsorter
YO022_checkv	5||0_partial	13313	18	3	3	Yes	9645	3668	host,viral	36689645	1-3668,3669-13313	1-4,5-18	0,3	3,0	YO022_2_virsorter
YO022_checkv	13||0_partial	23947	28	10	8	Yes	16990	6957	viral,host	169906957	1-16990,16991-23947	1-18,19-28	10,0	0,8	YO022_3_virsorter
YO023_checkv	15||full	78683	92	29	28	Yes	39765	38918	host,viral,host	34996397653922	1-34996,34997-74761,74762-78683	1-33,34-88,89-92	0,29,0	26,0,2	YO023_1_virsorter
YO023_checkv	96||full	11213	17	5	2	Yes	10593	620	viral,host	10593620	1-10593,10594-11213	1-15,16-17	5,0	0,2	YO023_2_virsorter
YO024_checkv	70||full	22598	27	9	4	Yes	10796	11802	host,viral	1180210796	1-11802,11803-22598	1-12,13-27	0,9	4,0	YO024_1_virsorter
YO025_checkv	44||0_partial	17354	15	8	2	Yes	13854	3500	host,viral	350013854	1-3500,3501-17354	1-5,6-15	0,8	2,0	YO025_1_virsorter
YO027_checkv	65||full	24822	26	5	14	Yes	6738	18084	host,viral	180846738	1-18084,18085-24822	1-18,19-26	0,5	14,0	YO027_1_virsorter
YO027_checkv	21||0_partial	46492	59	15	14	Yes	35700	10792	viral,host	3570010792	1-35700,35701-46492	1-46,47-59	15,0	2,12	YO027_2_virsorter
YO028_checkv	16||0_partial	45802	56	25	6	Yes	31662	14140	viral,host	3166214140	1-31662,31663-45802	1-46,47-56	25,0	0,6	YO028_1_virsorter
YO029_checkv	36||full	60022	76	32	11	Yes	53052	6970	host,viral,host	1662530525308	1-1662,1663-54714,54715-60022	1-2,3-72,73-76	0,32,0	2,5,4	YO029_1_virsorter
YO029_checkv	33||0_partial	14341	19	3	4	Yes	8635	5706	viral,host	86355706	1-8635,8636-14341	1-14,15-19	3,0	0,4	YO029_2_virsorter
YO030_checkv	64||full	22585	27	9	4	Yes	10754	11831	viral,host	1075411831	1-10754,10755-22585	1-15,16-27	9,0	0,4	YO030_1_virsorter
YO031_checkv	63||full	17945	18	4	3	Yes	17283	662	host,viral	66217283	1-662,663-17945	1-2,3-18	0,4	2,1	YO031_1_virsorter
YO031_checkv	5||0_partial	13313	18	3	3	Yes	9645	3668	host,viral	36689645	1-3668,3669-13313	1-4,5-18	0,3	3,0	YO031_2_virsorter
YO031_checkv	13||0_partial	22273	26	10	6	Yes	17223	5050	host,viral	505017223	1-5050,5051-22273	1-8,9-26	0,10	6,0	YO031_3_virsorter
YO033_checkv	12||0_partial	53203	61	24	11	Yes	36157	17046	viral,host	3615717046	1-36157,36158-53203	1-48,49-61	24,0	1,10	YO033_1_virsorter
YO033_checkv	31||0_partial	52608	68	25	14	Yes	36784	15824	viral,host	3678415824	1-36784,36785-52608	1-52,53-68	25,0	0,14	YO033_2_virsorter
YO034_checkv	63||full	14709	21	5	2	Yes	14019	690	host,viral	69014019	1-690,691-14709	1-3,4-21	0,5	2,0	YO034_1_virsorter
YO034_checkv	9||0_partial	61856	69	27	20	Yes	28107	33749	host,viral,host	102962810723453	1-10296,10297-38403,38404-61856	1-7,8-45,46-69	0,27,0	3,0,17	YO034_2_virsorter
YO034_checkv	17||0_partial	42246	49	13	10	Yes	23745	18501	viral,host	2374518501	1-23745,23746-42246	1-30,31-49	13,0	0,10	YO034_3_virsorter
YO035_checkv	39||full	47379	56	24	13	Yes	29256	18123	viral,host	2925618123	1-29256,29257-47379	1-39,40-56	24,0	0,13	YO035_1_virsorter
YO035_checkv	49||full	42227	55	27	6	Yes	31987	10240	viral,host	3198710240	1-31987,31988-42227	1-45,46-55	27,0	0,6	YO035_2_virsorter
YO036_checkv	47||full	42227	55	27	6	Yes	31987	10240	viral,host	3198710240	1-31987,31988-42227	1-45,46-55	27,0	0,6	YO036_1_virsorter
YO037_checkv	45||full	41407	50	27	2	Yes	32987	8420	host,viral	842032987	1-8420,8421-41407	1-6,7-50	0,27	2,0	YO037_1_virsorter
YO037_checkv	61||full	14709	21	5	2	Yes	14019	690	host,viral	69014019	1-690,691-14709	1-3,4-21	0,5	2,0	YO037_2_virsorter
YO037_checkv	11||0_partial	58991	64	16	10	Yes	43999	14992	viral,host	4399914992	1-43999,44000-58991	1-51,52-64	16,0	2,8	YO037_3_virsorter
YO038_checkv	48||full	17711	19	3	2	Yes	16360	1351	host,viral	135116360	1-1351,1352-17711	1-3,4-19	0,3	2,0	YO038_1_virsorter
YO038_checkv	59||full	14585	20	5	2	Yes	13965	620	viral,host	13965620	1-13965,13966-14585	1-18,19-20	5,0	0,2	YO038_2_virsorter
YO038_checkv	6||0_partial	61429	69	27	21	Yes	33246	28183	viral,host	3324628183	1-33246,33247-61429	1-44,45-69	27,0	0,21	YO038_3_virsorter
YO038_checkv	16||0_partial	42246	49	13	10	Yes	23745	18501	viral,host	2374518501	1-23745,23746-42246	1-30,31-49	13,0	0,10	YO038_4_virsorter
YO039_checkv	13||0_partial	50308	62	24	2	Yes	45832	4476	viral,host	458324476	1-45832,45833-50308	1-58,59-62	24,0	0,2	YO039_1_virsorter
YO040_checkv	71||full	27642	39	18	2	Yes	23706	3936	viral,host	237063936	1-23706,23707-27642	1-35,36-39	18,0	0,2	YO040_1_virsorter
YO040_checkv	34||0_partial	23406	29	12	4	Yes	11500	11906	viral,host	1150011906	1-11500,11501-23406	1-17,18-29	12,0	0,4	YO040_2_virsorter
YO041_checkv	58||full	2229	5	1	1	Yes	1776	453	host,viral	4531776	1-453,454-2229	1-1,2-5	0,1	1,0	YO041_1_virsorter
YO041_checkv	12||0_partial	67307	75	28	19	Yes	41985	25322	viral,host	4198525322	1-41985,41986-67307	1-53,54-75	28,0	0,19	YO041_2_virsorter
YO041_checkv	13||0_partial	30920	41	6	9	Yes	21493	9427	viral,host	214939427	1-21493,21494-30920	1-31,32-41	6,0	2,7	YO041_3_virsorter
YO042_checkv	48||full	17711	19	3	2	Yes	16360	1351	host,viral	135116360	1-1351,1352-17711	1-3,4-19	0,3	2,0	YO042_1_virsorter
YO042_checkv	58||full	14585	20	5	2	Yes	13965	620	viral,host	13965620	1-13965,13966-14585	1-18,19-20	5,0	0,2	YO042_2_virsorter
YO043_checkv	13||0_partial	50308	62	24	2	Yes	45832	4476	viral,host	458324476	1-45832,45833-50308	1-58,59-62	24,0	0,2	YO043_1_virsorter
YO044_checkv	5||0_partial	27427	24	3	4	Yes	23759	3668	host,viral	366823759	1-3668,3669-27427	1-4,5-24	0,3	3,1	YO044_1_virsorter
YO044_checkv	13||0_partial	56309	66	24	18	Yes	36913	19396	viral,host	3691319396	1-36913,36914-56309	1-45,46-66	24,0	0,18	YO044_2_virsorter
YO045_checkv	9||0_partial	13313	18	3	3	Yes	9645	3668	host,viral	36689645	1-3668,3669-13313	1-4,5-18	0,3	3,0	YO045_1_virsorter
YO045_checkv	13||0_partial	56309	66	24	18	Yes	36913	19396	viral,host	3691319396	1-36913,36914-56309	1-45,46-66	24,0	0,18	YO045_2_virsorter
YO046_checkv	69||full	16388	21	3	3	Yes	9308	7080	host,viral	70809308	1-7080,7081-16388	1-6,7-21	0,3	3,0	YO046_1_virsorter
YO046_checkv	13||0_partial	42807	54	24	7	Yes	37146	5661	host,viral	566137146	1-5661,5662-42807	1-9,10-54	0,24	7,0	YO046_2_virsorter
YO047_checkv	11||0_partial	15575	19	3	4	Yes	9290	6285	viral,host	92906285	1-9290,9291-15575	1-14,15-19	3,0	0,4	YO047_1_virsorter
YO047_checkv	14||0_partial	56309	66	24	18	Yes	36913	19396	viral,host	3691319396	1-36913,36914-56309	1-45,46-66	24,0	0,18	YO047_2_virsorter
YO048_checkv	10||0_partial	12787	18	3	2	Yes	9645	3142	host,viral	31429645	1-3142,3143-12787	1-3,4-18	0,3	2,0	YO048_1_virsorter
YO048_checkv	12||0_partial	56309	66	24	18	Yes	36913	19396	viral,host	3691319396	1-36913,36914-56309	1-45,46-66	24,0	0,18	YO048_2_virsorter
YO050_checkv	10||0_partial	13313	18	3	3	Yes	9645	3668	host,viral	36689645	1-3668,3669-13313	1-4,5-18	0,3	3,0	YO050_1_virsorter
YO050_checkv	13||0_partial	56309	66	24	18	Yes	36913	19396	viral,host	3691319396	1-36913,36914-56309	1-45,46-66	24,0	0,18	YO050_2_virsorter
YO051_checkv	9||0_partial	15575	19	3	4	Yes	9290	6285	viral,host	92906285	1-9290,9291-15575	1-14,15-19	3,0	0,4	YO051_1_virsorter
YO051_checkv	13||0_partial	56309	66	24	18	Yes	36913	19396	viral,host	3691319396	1-36913,36914-56309	1-45,46-66	24,0	0,18	YO051_2_virsorter
YO052_checkv	10||0_partial	20614	23	3	6	Yes	11493	9121	viral,host	114939121	1-11493,11494-20614	1-15,16-23	3,0	0,6	YO052_1_virsorter
YO052_checkv	13||0_partial	56309	66	24	18	Yes	36913	19396	viral,host	3691319396	1-36913,36914-56309	1-45,46-66	24,0	0,18	YO052_2_virsorter
YO053_checkv	72||full	14138	21	3	2	Yes	9308	4830	host,viral	48309308	1-4830,4831-14138	1-4,5-21	0,3	2,0	YO053_1_virsorter
YO053_checkv	10||0_partial	13313	18	3	3	Yes	9645	3668	host,viral	36689645	1-3668,3669-13313	1-4,5-18	0,3	3,0	YO053_2_virsorter
YO053_checkv	13||0_partial	56306	66	24	18	Yes	36910	19396	viral,host	3691019396	1-36910,36911-56306	1-45,46-66	24,0	0,18	YO053_3_virsorter
YO054_checkv	10||0_partial	15575	19	3	4	Yes	9290	6285	viral,host	92906285	1-9290,9291-15575	1-14,15-19	3,0	0,4	YO054_1_virsorter
YO054_checkv	13||0_partial	42807	54	24	7	Yes	37146	5661	host,viral	566137146	1-5661,5662-42807	1-9,10-54	0,24	7,0	YO054_2_virsorter
YO060_checkv	9||0_partial	13313	18	3	3	Yes	9645	3668	host,viral	36689645	1-3668,3669-13313	1-4,5-18	0,3	3,0	YO060_1_virsorter
YO060_checkv	13||0_partial	42807	54	24	7	Yes	37146	5661	host,viral	566137146	1-5661,5662-42807	1-9,10-54	0,24	7,0	YO060_2_virsorter
YO062_checkv	9||0_partial	15575	19	3	4	Yes	9290	6285	viral,host	92906285	1-9290,9291-15575	1-14,15-19	3,0	0,4	YO062_1_virsorter
YO062_checkv	13||0_partial	56309	66	24	18	Yes	36913	19396	viral,host	3691319396	1-36913,36914-56309	1-45,46-66	24,0	0,18	YO062_2_virsorter
YO063_checkv	9||0_partial	13313	18	3	3	Yes	9645	3668	host,viral	36689645	1-3668,3669-13313	1-4,5-18	0,3	3,0	YO063_1_virsorter
YO063_checkv	13||0_partial	56303	66	24	18	Yes	36907	19396	viral,host	3690719396	1-36907,36908-56303	1-45,46-66	24,0	0,18	YO063_2_virsorter
YO064_checkv	10||0_partial	13313	18	3	3	Yes	9645	3668	host,viral	36689645	1-3668,3669-13313	1-4,5-18	0,3	3,0	YO064_1_virsorter
YO064_checkv	13||0_partial	56309	66	24	18	Yes	36913	19396	viral,host	3691319396	1-36913,36914-56309	1-45,46-66	24,0	0,18	YO064_2_virsorter
YO065_checkv	6||0_partial	30357	26	3	6	Yes	22423	7934	viral,host	224237934	1-22423,22424-30357	1-19,20-26	3,0	1,5	YO065_1_virsorter
YO065_checkv	13||0_partial	56309	66	24	18	Yes	36913	19396	viral,host	3691319396	1-36913,36914-56309	1-45,46-66	24,0	0,18	YO065_2_virsorter
YO068_checkv	10||0_partial	13313	18	3	3	Yes	9645	3668	host,viral	36689645	1-3668,3669-13313	1-4,5-18	0,3	3,0	YO068_1_virsorter
YO068_checkv	13||0_partial	56309	66	24	18	Yes	36913	19396	viral,host	3691319396	1-36913,36914-56309	1-45,46-66	24,0	0,18	YO068_2_virsorter
YO069_checkv	10||0_partial	13313	18	3	3	Yes	9645	3668	host,viral	36689645	1-3668,3669-13313	1-4,5-18	0,3	3,0	YO069_1_virsorter
YO069_checkv	13||0_partial	56309	66	24	18	Yes	36913	19396	viral,host	3691319396	1-36913,36914-56309	1-45,46-66	24,0	0,18	YO069_2_virsorter
YO070_checkv	10||0_partial	15575	19	3	4	Yes	9290	6285	viral,host	92906285	1-9290,9291-15575	1-14,15-19	3,0	0,4	YO070_1_virsorter
YO070_checkv	13||0_partial	42807	54	24	7	Yes	37146	5661	host,viral	566137146	1-5661,5662-42807	1-9,10-54	0,24	7,0	YO070_2_virsorter
YO071_checkv	8||0_partial	13313	18	3	3	Yes	9645	3668	host,viral	36689645	1-3668,3669-13313	1-4,5-18	0,3	3,0	YO071_1_virsorter
YO071_checkv	21||0_partial	41515	51	24	5	Yes	37140	4375	host,viral	437537140	1-4375,4376-41515	1-6,7-51	0,24	5,0	YO071_2_virsorter
YO072_checkv	78||full	12576	20	3	2	Yes	8196	4380	host,viral	43808196	1-4380,4381-12576	1-5,6-20	0,3	2,0	YO072_1_virsorter
YO072_checkv	8||0_partial	13313	18	3	3	Yes	9645	3668	host,viral	36689645	1-3668,3669-13313	1-4,5-18	0,3	3,0	YO072_2_virsorter
YO072_checkv	13||0_partial	42801	54	24	7	Yes	37140	5661	host,viral	566137140	1-5661,5662-42801	1-9,10-54	0,24	7,0	YO072_3_virsorter
YO073_checkv	78||full	12576	20	3	2	Yes	9085	3491	viral,host	90853491	1-9085,9086-12576	1-17,18-20	3,0	0,2	YO073_1_virsorter
YO073_checkv	8||0_partial	15575	19	3	4	Yes	9290	6285	viral,host	92906285	1-9290,9291-15575	1-14,15-19	3,0	0,4	YO073_2_virsorter
YO073_checkv	12||0_partial	42801	54	24	7	Yes	37140	5661	host,viral	566137140	1-5661,5662-42801	1-9,10-54	0,24	7,0	YO073_3_virsorter
YO075_checkv	62||full	15374	23	5	2	Yes	14684	690	host,viral	69014684	1-690,691-15374	1-3,4-23	0,5	2,0	YO075_1_virsorter
YO075_checkv	1||0_partial	55882	69	28	11	Yes	42552	13330	viral,host	4255213330	1-42552,42553-55882	1-58,59-69	28,0	1,10	YO075_2_virsorter
YO077_checkv	8||0_partial	69946	69	20	5	Yes	52575	17371	viral,host	5257517371	1-52575,52576-69946	1-56,57-69	20,0	0,5	YO077_1_virsorter
YO079_checkv	41||full	52436	68	30	6	Yes	37467	14969	host,viral	1496937467	1-14969,14970-52436	1-12,13-68	0,30	6,0	YO079_1_virsorter
YO079_checkv	15||0_partial	43367	51	26	9	Yes	25490	17877	viral,host	2549017877	1-25490,25491-43367	1-32,33-51	26,0	0,9	YO079_2_virsorter
YO079_checkv	19||0_partial	15918	20	3	2	Yes	12698	3220	host,viral	322012698	1-3220,3221-15918	1-3,4-20	0,3	2,0	YO079_3_virsorter
YO080_checkv	29||full	64534	67	6	36	Yes	12654	51880	viral,host,viral	8348518804306	1-8348,8349-60228,60229-64534	1-12,13-60,61-67	2,0,4	1,35,0	YO080_1_virsorter
YO080_checkv	92||full	4998	9	1	1	Yes	3508	1490	viral,host	35081490	1-3508,3509-4998	1-6,7-9	1,0	0,1	YO080_2_virsorter
YO082_checkv	78||full	8333	7	2	2	Yes	5084	3249	viral,host	50843249	1-5084,5085-8333	1-3,4-7	2,0	0,2	YO082_1_virsorter
YO082_checkv	2||0_partial	42338	35	14	8	Yes	26246	16092	host,viral,host	6234262469858	1-6234,6235-32480,32481-42338	1-6,7-25,26-35	0,14,0	2,0,6	YO082_2_virsorter
YO082_checkv	7||0_partial	45124	56	25	6	Yes	31501	13623	viral,host	3150113623	1-31501,31502-45124	1-46,47-56	25,0	0,6	YO082_3_virsorter
YO084_checkv	75||full	16266	16	2	2	Yes	10208	6058	viral,host	102086058	1-10208,10209-16266	1-11,12-16	2,0	0,2	YO084_1_virsorter
YO084_checkv	8||0_partial	15473	18	3	2	Yes	10302	5171	viral,host	103025171	1-10302,10303-15473	1-12,13-18	3,0	0,2	YO084_2_virsorter
YO085_checkv	123||full	13538	21	3	2	Yes	9085	4453	viral,host	90854453	1-9085,9086-13538	1-17,18-21	3,0	0,2	YO085_1_virsorter
YO085_checkv	31||0_partial	56309	66	24	18	Yes	36913	19396	viral,host	3691319396	1-36913,36914-56309	1-45,46-66	24,0	0,18	YO085_2_virsorter
YO085_checkv	42||0_partial	30357	26	3	6	Yes	22423	7934	viral,host	224237934	1-22423,22424-30357	1-19,20-26	3,0	1,5	YO085_3_virsorter
YO086_checkv	11||0_partial	13313	18	3	3	Yes	9645	3668	host,viral	36689645	1-3668,3669-13313	1-4,5-18	0,3	3,0	YO086_1_virsorter
YO086_checkv	14||0_partial	42807	54	24	7	Yes	37146	5661	host,viral	566137146	1-5661,5662-42807	1-9,10-54	0,24	7,0	YO086_2_virsorter
YO087_checkv	10||0_partial	15575	19	3	4	Yes	9290	6285	viral,host	92906285	1-9290,9291-15575	1-14,15-19	3,0	0,4	YO087_1_virsorter
YO087_checkv	14||0_partial	56309	66	24	18	Yes	36913	19396	viral,host	3691319396	1-36913,36914-56309	1-45,46-66	24,0	0,18	YO087_2_virsorter
YO088_checkv	4||0_partial	58726	65	21	29	Yes	31832	26894	viral,host	3183226894	1-31832,31833-58726	1-36,37-65	21,0	0,29	YO088_1_virsorter
YO089_checkv	42||full	42227	55	27	6	Yes	31987	10240	viral,host	3198710240	1-31987,31988-42227	1-45,46-55	27,0	0,6	YO089_1_virsorter
YO089_checkv	55||full	26462	27	4	5	Yes	15365	11097	host,viral,host	3338153657759	1-3338,3339-18703,18704-26462	1-6,7-21,22-27	0,4,0	2,0,3	YO089_2_virsorter
YO089_checkv	10||0_partial	62185	73	24	17	Yes	35070	27115	viral,host	3507027115	1-35070,35071-62185	1-50,51-73	24,0	0,17	YO089_3_virsorter
YO090_checkv	10||0_partial	13313	18	3	3	Yes	9645	3668	host,viral	36689645	1-3668,3669-13313	1-4,5-18	0,3	3,0	YO090_1_virsorter
YO090_checkv	13||0_partial	56309	66	24	18	Yes	36913	19396	viral,host	3691319396	1-36913,36914-56309	1-45,46-66	24,0	0,18	YO090_2_virsorter
YO091_checkv	9||0_partial	13313	18	3	3	Yes	9645	3668	host,viral	36689645	1-3668,3669-13313	1-4,5-18	0,3	3,0	YO091_1_virsorter
YO091_checkv	12||0_partial	56303	66	24	18	Yes	36907	19396	viral,host	3690719396	1-36907,36908-56303	1-45,46-66	24,0	0,18	YO091_2_virsorter
YO092_checkv	9||0_partial	13313	18	3	3	Yes	9645	3668	host,viral	36689645	1-3668,3669-13313	1-4,5-18	0,3	3,0	YO092_1_virsorter
YO092_checkv	13||0_partial	42807	54	24	7	Yes	37146	5661	host,viral	566137146	1-5661,5662-42807	1-9,10-54	0,24	7,0	YO092_2_virsorter
YO093_checkv	2||0_partial	16351	21	3	3	Yes	12854	3497	viral,host	128543497	1-12854,12855-16351	1-18,19-21	3,0	1,2	YO093_1_virsorter
YO093_checkv	13||0_partial	56309	66	24	18	Yes	36913	19396	viral,host	3691319396	1-36913,36914-56309	1-45,46-66	24,0	0,18	YO093_2_virsorter
YO094_checkv	10||0_partial	15575	19	3	4	Yes	9290	6285	viral,host	92906285	1-9290,9291-15575	1-14,15-19	3,0	0,4	YO094_1_virsorter
YO094_checkv	13||0_partial	56309	66	24	18	Yes	36913	19396	viral,host	3691319396	1-36913,36914-56309	1-45,46-66	24,0	0,18	YO094_2_virsorter
YO095_checkv	10||0_partial	15575	19	3	4	Yes	9290	6285	viral,host	92906285	1-9290,9291-15575	1-14,15-19	3,0	0,4	YO095_1_virsorter
YO095_checkv	13||0_partial	56309	66	24	18	Yes	36913	19396	viral,host	3691319396	1-36913,36914-56309	1-45,46-66	24,0	0,18	YO095_2_virsorter
YO096_checkv	70||full	13990	10	3	2	Yes	11995	1995	viral,host	119951995	1-11995,11996-13990	1-7,8-10	3,0	0,2	YO096_1_virsorter
YO096_checkv	12||0_partial	15575	19	3	4	Yes	9290	6285	viral,host	92906285	1-9290,9291-15575	1-14,15-19	3,0	0,4	YO096_2_virsorter
YO096_checkv	20||0_partial	42187	53	24	6	Yes	37146	5041	host,viral	504137146	1-5041,5042-42187	1-8,9-53	0,24	6,0	YO096_3_virsorter
YO097_checkv	66||full	13990	10	3	2	Yes	12069	1921	host,viral	192112069	1-1921,1922-13990	1-3,4-10	0,3	2,0	YO097_1_virsorter
YO097_checkv	12||0_partial	15575	19	3	4	Yes	9290	6285	viral,host	92906285	1-9290,9291-15575	1-14,15-19	3,0	0,4	YO097_2_virsorter
YO097_checkv	21||0_partial	42187	53	24	6	Yes	37146	5041	host,viral	504137146	1-5041,5042-42187	1-8,9-53	0,24	6,0	YO097_3_virsorter
YO100_checkv	70||full	19004	25	9	5	Yes	11724	7280	viral,host	117247280	1-11724,11725-19004	1-13,14-25	9,0	0,5	YO100_1_virsorter
YO100_checkv	129||full	10597	10	2	6	Yes	2152	8445	viral,host	21528445	1-2152,2153-10597	1-3,4-10	2,0	0,6	YO100_2_virsorter
YO102_checkv	19||full	67114	73	24	20	Yes	42101	25013	host,viral,host	117894210113224	1-11789,11790-53890,53891-67114	1-11,12-58,59-73	0,24,0	10,0,10	YO102_1_virsorter
YO102_checkv	21||full	64424	73	16	17	Yes	35299	29125	host,viral,host	129173529916208	1-12917,12918-48216,48217-64424	1-12,13-59,60-73	0,16,0	8,0,9	YO102_2_virsorter
YO102_checkv	31||full	52713	66	22	15	Yes	32332	20381	host,viral,host	17684323322697	1-17684,17685-50016,50017-52713	1-18,19-63,64-66	0,22,0	13,0,2	YO102_3_virsorter
YO102_checkv	47||full	40398	47	18	5	Yes	26495	13903	host,viral	1390326495	1-13903,13904-40398	1-13,14-47	0,18	5,0	YO102_4_virsorter
YO102_checkv	51||full	34581	49	17	3	Yes	33856	725	viral,host	33856725	1-33856,33857-34581	1-47,48-49	17,0	1,2	YO102_5_virsorter
YO102_checkv	8||0_partial	61463	74	30	12	Yes	52942	8521	viral,host	529428521	1-52942,52943-61463	1-61,62-74	30,0	2,10	YO102_6_virsorter
YO102_checkv	10||0_partial	52223	63	26	12	Yes	30857	21366	viral,host	3085721366	1-30857,30858-52223	1-47,48-63	26,0	0,12	YO102_7_virsorter
YO103_checkv	3||full	235673	268	75	71	Yes	148956	86717	viral,host	14895686717	1-148956,148957-235673	1-192,193-268	75,0	8,63	YO103_1_virsorter
YO103_checkv	27||full	52713	66	22	15	Yes	32332	20381	host,viral,host	17684323322697	1-17684,17685-50016,50017-52713	1-18,19-63,64-66	0,22,0	13,0,2	YO103_2_virsorter
YO103_checkv	47||full	34686	49	17	3	Yes	33961	725	viral,host	33961725	1-33961,33962-34686	1-47,48-49	17,0	1,2	YO103_3_virsorter
YO103_checkv	2||0_partial	67571	85	19	20	Yes	36570	31001	host,viral,host	164333657014568	1-16433,16434-53003,53004-67571	1-13,14-71,72-85	0,19,0	8,0,12	YO103_4_virsorter
YO103_checkv	7||0_partial	48941	59	30	2	Yes	43828	5113	viral,host	438285113	1-43828,43829-48941	1-53,54-59	30,0	0,2	YO103_5_virsorter
YO103_checkv	9||0_partial	55093	67	27	9	Yes	42827	12266	viral,host	4282712266	1-42827,42828-55093	1-58,59-67	27,0	1,8	YO103_6_virsorter
YO104_checkv	10||full	88191	103	21	45	Yes	34746	53445	viral,host	3474653445	1-34746,34747-88191	1-49,50-103	21,0	0,45	YO104_1_virsorter
YO104_checkv	50||full	34251	49	17	3	Yes	33629	622	host,viral	62233629	1-622,623-34251	1-2,3-49	0,17	2,1	YO104_2_virsorter
YO104_checkv	6||0_partial	52223	63	26	12	Yes	30857	21366	viral,host	3085721366	1-30857,30858-52223	1-47,48-63	26,0	0,12	YO104_3_virsorter
YO105_checkv	10||full	90831	108	20	48	Yes	34591	56240	host,viral	5624034591	1-56240,56241-90831	1-59,60-108	0,20	48,0	YO105_1_virsorter
YO105_checkv	18||full	69117	85	25	20	Yes	39195	29922	host,viral	2992239195	1-29922,29923-69117	1-27,28-85	0,25	20,0	YO105_2_virsorter
YO105_checkv	1||0_partial	46080	64	19	5	Yes	45355	725	viral,host	45355725	1-45355,45356-46080	1-62,63-64	19,0	3,2	YO105_3_virsorter
YO105_checkv	7||0_partial	55087	67	27	9	Yes	42821	12266	viral,host	4282112266	1-42821,42822-55087	1-58,59-67	27,0	1,8	YO105_4_virsorter
YO106_checkv	19||full	64424	73	16	17	Yes	35299	29125	host,viral,host	129173529916208	1-12917,12918-48216,48217-64424	1-12,13-59,60-73	0,16,0	8,0,9	YO106_1_virsorter
YO106_checkv	28||full	52961	66	22	15	Yes	32370	20591	host,viral,host	56483237014943	1-5648,5649-38018,38019-52961	1-6,7-51,52-66	0,22,0	3,0,12	YO106_2_virsorter
YO106_checkv	45||full	40398	47	18	5	Yes	26495	13903	host,viral	1390326495	1-13903,13904-40398	1-13,14-47	0,18	5,0	YO106_3_virsorter
YO106_checkv	51||full	34581	49	17	3	Yes	33856	725	viral,host	33856725	1-33856,33857-34581	1-47,48-49	17,0	1,2	YO106_4_virsorter
YO106_checkv	1||0_partial	40431	52	15	11	Yes	25190	15241	viral,host	2519015241	1-25190,25191-40431	1-41,42-52	15,0	0,11	YO106_5_virsorter
YO106_checkv	9||0_partial	50840	60	31	2	Yes	45749	5091	viral,host	457495091	1-45749,45750-50840	1-54,55-60	31,0	0,2	YO106_6_virsorter
YO106_checkv	11||0_partial	52223	63	26	12	Yes	30857	21366	viral,host	3085721366	1-30857,30858-52223	1-47,48-63	26,0	0,12	YO106_7_virsorter
YO107_checkv	19||full	63754	79	34	11	Yes	37423	26331	viral,host	3742326331	1-37423,37424-63754	1-57,58-79	34,0	0,11	YO107_1_virsorter
YO107_checkv	28||full	49896	55	22	10	Yes	36912	12984	host,viral	1298436912	1-12984,12985-49896	1-15,16-55	0,22	10,0	YO107_2_virsorter
YO107_checkv	32||full	46306	58	21	11	Yes	32330	13976	host,viral,host	4150323309826	1-4150,4151-36480,36481-46306	1-4,5-49,50-58	0,21,0	3,0,8	YO107_3_virsorter
YO107_checkv	1||0_partial	45616	64	24	3	Yes	41857	3759	host,viral	375941857	1-3759,3760-45616	1-3,4-64	0,24	2,1	YO107_4_virsorter
YO107_checkv	7||0_partial	55808	68	28	10	Yes	42899	12909	viral,host	4289912909	1-42899,42900-55808	1-58,59-68	28,0	1,9	YO107_5_virsorter
YO108_checkv	13||full	44557	54	29	2	Yes	41030	3527	host,viral	352741030	1-3527,3528-44557	1-5,6-54	0,29	2,0	YO108_1_virsorter
YO108_checkv	120||full	10375	8	2	5	Yes	2140	8235	host,viral	82352140	1-8235,8236-10375	1-6,7-8	0,2	5,0	YO108_2_virsorter
YO108_checkv	10||0_partial	14684	17	8	4	Yes	10876	3808	host,viral	380810876	1-3808,3809-14684	1-5,6-17	0,8	4,0	YO108_3_virsorter
YO109_checkv	116||full	10387	8	2	5	Yes	2152	8235	host,viral	82352152	1-8235,8236-10387	1-6,7-8	0,2	5,0	YO109_1_virsorter
YO110_checkv	71||full	18912	25	9	5	Yes	11836	7076	host,viral	707611836	1-7076,7077-18912	1-12,13-25	0,9	5,0	YO110_1_virsorter
YO110_checkv	135||full	9807	12	8	2	Yes	8944	863	host,viral	8638944	1-863,864-9807	1-3,4-12	0,8	2,0	YO110_2_virsorter
YO110_checkv	38||0_partial	18809	24	4	5	Yes	5704	13105	viral,host	570413105	1-5704,5705-18809	1-9,10-24	4,0	0,5	YO110_3_virsorter
YO111_checkv	1||0_partial	51551	63	24	3	Yes	47075	4476	viral,host	470754476	1-47075,47076-51551	1-59,60-63	24,0	1,2	YO111_1_virsorter
YO112_checkv	55||full	31658	29	3	4	Yes	13607	18051	viral,host	1360718051	1-13607,13608-31658	1-21,22-29	3,0	0,4	YO112_1_virsorter
YO112_checkv	13||0_partial	56309	66	24	18	Yes	36913	19396	viral,host	3691319396	1-36913,36914-56309	1-45,46-66	24,0	0,18	YO112_2_virsorter
YO113_checkv	14||0_partial	42807	54	24	7	Yes	37146	5661	host,viral	566137146	1-5661,5662-42807	1-9,10-54	0,24	7,0	YO113_1_virsorter
YO114_checkv	13||0_partial	56309	66	24	18	Yes	36913	19396	viral,host	3691319396	1-36913,36914-56309	1-45,46-66	24,0	0,18	YO114_1_virsorter
YO115_checkv	13||0_partial	42807	54	24	7	Yes	37146	5661	host,viral	566137146	1-5661,5662-42807	1-9,10-54	0,24	7,0	YO115_1_virsorter
YO116_checkv	14||0_partial	56309	66	24	18	Yes	36913	19396	viral,host	3691319396	1-36913,36914-56309	1-45,46-66	24,0	0,18	YO116_1_virsorter
YO117_checkv	13||0_partial	56309	66	24	18	Yes	36913	19396	viral,host	3691319396	1-36913,36914-56309	1-45,46-66	24,0	0,18	YO117_1_virsorter
YO120_checkv	8||0_partial	13313	18	3	3	Yes	9645	3668	host,viral	36689645	1-3668,3669-13313	1-4,5-18	0,3	3,0	YO120_1_virsorter
YO120_checkv	12||0_partial	42807	54	24	7	Yes	37146	5661	host,viral	566137146	1-5661,5662-42807	1-9,10-54	0,24	7,0	YO120_2_virsorter
YO121_checkv	9||0_partial	15575	19	3	4	Yes	9290	6285	viral,host	92906285	1-9290,9291-15575	1-14,15-19	3,0	0,4	YO121_1_virsorter
YO121_checkv	13||0_partial	56309	66	24	18	Yes	36913	19396	viral,host	3691319396	1-36913,36914-56309	1-45,46-66	24,0	0,18	YO121_2_virsorter
YO122_checkv	52||full	40630	47	14	4	Yes	35474	5156	host,viral	515635474	1-5156,5157-40630	1-7,8-47	1,13	3,1	YO122_1_virsorter
YO122_checkv	1||0_partial	87335	114	52	6	Yes	72831	14504	viral,host	7283114504	1-72831,72832-87335	1-101,102-114	52,0	0,6	YO122_2_virsorter
YO123_checkv	11||0_partial	13313	18	3	3	Yes	9645	3668	host,viral	36689645	1-3668,3669-13313	1-4,5-18	0,3	3,0	YO123_1_virsorter
YO123_checkv	14||0_partial	56309	66	24	18	Yes	36913	19396	viral,host	3691319396	1-36913,36914-56309	1-45,46-66	24,0	0,18	YO123_2_virsorter
YO124_checkv	6||0_partial	56537	70	28	10	Yes	49991	6546	viral,host	499916546	1-49991,49992-56537	1-64,65-70	28,0	5,5	YO124_1_virsorter
YO124_checkv	11||0_partial	45985	58	25	6	Yes	31599	14386	viral,host	3159914386	1-31599,31600-45985	1-47,48-58	25,0	0,6	YO124_2_virsorter
YO125_checkv	8||0_partial	15575	19	3	4	Yes	9290	6285	viral,host	92906285	1-9290,9291-15575	1-14,15-19	3,0	0,4	YO125_1_virsorter
YO125_checkv	13||0_partial	42807	54	24	7	Yes	37146	5661	host,viral	566137146	1-5661,5662-42807	1-9,10-54	0,24	7,0	YO125_2_virsorter
YO126_checkv	7||0_partial	13313	18	3	3	Yes	9645	3668	host,viral	36689645	1-3668,3669-13313	1-4,5-18	0,3	3,0	YO126_1_virsorter
YO126_checkv	13||0_partial	56306	66	24	18	Yes	36910	19396	viral,host	3691019396	1-36910,36911-56306	1-45,46-66	24,0	0,18	YO126_2_virsorter
YO127_checkv	13||0_partial	56309	66	24	18	Yes	36913	19396	viral,host	3691319396	1-36913,36914-56309	1-45,46-66	24,0	0,18	YO127_1_virsorter
YO128_checkv	11||0_partial	13458	12	3	2	Yes	9478	3980	viral,host	94783980	1-9478,9479-13458	1-9,10-12	3,0	0,2	YO128_1_virsorter
YO128_checkv	20||0_partial	63274	75	21	23	Yes	32546	30728	host,viral,host	83183254622410	1-8318,8319-40864,40865-63274	1-12,13-55,56-75	0,21,0	6,0,17	YO128_2_virsorter
YO129_checkv	8||0_partial	13313	18	3	3	Yes	9645	3668	host,viral	36689645	1-3668,3669-13313	1-4,5-18	0,3	3,0	YO129_1_virsorter
YO129_checkv	13||0_partial	56309	66	24	18	Yes	36913	19396	viral,host	3691319396	1-36913,36914-56309	1-45,46-66	24,0	0,18	YO129_2_virsorter
YO131_checkv	71||full	24287	34	14	2	Yes	20351	3936	viral,host	203513936	1-20351,20352-24287	1-30,31-34	14,0	0,2	YO131_1_virsorter
YO131_checkv	17||0_partial	33105	36	11	14	Yes	16893	16212	viral,host	1689316212	1-16893,16894-33105	1-21,22-36	11,0	0,14	YO131_2_virsorter
YO131_checkv	24||0_partial	38690	41	15	17	Yes	11782	26908	viral,host	1178226908	1-11782,11783-38690	1-16,17-41	15,0	0,17	YO131_3_virsorter
YO132_checkv	11||0_partial	13313	18	3	3	Yes	9645	3668	host,viral	36689645	1-3668,3669-13313	1-4,5-18	0,3	3,0	YO132_1_virsorter
YO132_checkv	14||0_partial	42807	54	24	7	Yes	37146	5661	host,viral	566137146	1-5661,5662-42807	1-9,10-54	0,24	7,0	YO132_2_virsorter
YO134_checkv	2||0_partial	50100	63	28	4	Yes	40103	9997	host,viral	999740103	1-9997,9998-50100	1-10,11-63	0,28	4,0	YO134_1_virsorter
YO134_checkv	7||0_partial	58655	69	26	15	Yes	32683	25972	viral,host	3268325972	1-32683,32684-58655	1-48,49-69	26,0	0,15	YO134_2_virsorter
YO134_checkv	28||0_partial	15885	19	7	3	Yes	10742	5143	viral,host	107425143	1-10742,10743-15885	1-13,14-19	7,0	0,3	YO134_3_virsorter
YO135_checkv	50||full	43545	52	22	6	Yes	29041	14504	viral,host	2904114504	1-29041,29042-43545	1-39,40-52	22,0	0,6	YO135_1_virsorter
YO136_checkv	4||0_partial	44939	57	25	6	Yes	30553	14386	viral,host	3055314386	1-30553,30554-44939	1-46,47-57	25,0	0,6	YO136_1_virsorter
YO136_checkv	7||0_partial	56537	70	28	10	Yes	49991	6546	viral,host	499916546	1-49991,49992-56537	1-64,65-70	28,0	5,5	YO136_2_virsorter
YO137_checkv	5||0_partial	44939	57	25	6	Yes	30553	14386	viral,host	3055314386	1-30553,30554-44939	1-46,47-57	25,0	0,6	YO137_1_virsorter
YO137_checkv	6||0_partial	68977	82	28	19	Yes	37583	31394	viral,host	3758331394	1-37583,37584-68977	1-51,52-82	26,2	0,19	YO137_2_virsorter
YO138_checkv	4||0_partial	44939	57	25	6	Yes	30553	14386	viral,host	3055314386	1-30553,30554-44939	1-46,47-57	25,0	0,6	YO138_1_virsorter
YO138_checkv	7||0_partial	56537	70	28	10	Yes	49991	6546	viral,host	499916546	1-49991,49992-56537	1-64,65-70	28,0	5,5	YO138_2_virsorter
YO139_checkv	5||0_partial	44939	57	25	6	Yes	30553	14386	viral,host	3055314386	1-30553,30554-44939	1-46,47-57	25,0	0,6	YO139_1_virsorter
YO139_checkv	7||0_partial	76440	88	26	27	Yes	40268	36172	viral,host	4026836172	1-40268,40269-76440	1-54,55-88	26,0	1,26	YO139_2_virsorter
YO140_checkv	5||0_partial	64813	76	26	17	Yes	39385	25428	viral,host	3938525428	1-39385,39386-64813	1-56,57-76	26,0	0,17	YO140_1_virsorter
YO140_checkv	8||0_partial	56537	70	28	10	Yes	49991	6546	viral,host	499916546	1-49991,49992-56537	1-64,65-70	28,0	5,5	YO140_2_virsorter
YO141_checkv	3||0_partial	64813	76	26	17	Yes	39385	25428	viral,host	3938525428	1-39385,39386-64813	1-56,57-76	26,0	0,17	YO141_1_virsorter
YO141_checkv	6||0_partial	56537	70	28	10	Yes	49991	6546	viral,host	499916546	1-49991,49992-56537	1-64,65-70	28,0	5,5	YO141_2_virsorter
YO142_checkv	14||0_partial	50308	62	24	2	Yes	45832	4476	viral,host	458324476	1-45832,45833-50308	1-58,59-62	24,0	0,2	YO142_1_virsorter
YO143_checkv	10||0_partial	15575	19	3	4	Yes	9290	6285	viral,host	92906285	1-9290,9291-15575	1-14,15-19	3,0	0,4	YO143_1_virsorter
YO143_checkv	13||0_partial	56309	66	24	18	Yes	36913	19396	viral,host	3691319396	1-36913,36914-56309	1-45,46-66	24,0	0,18	YO143_2_virsorter
YO144_checkv	22||0_partial	12787	18	3	2	Yes	9645	3142	host,viral	31429645	1-3142,3143-12787	1-3,4-18	0,3	2,0	YO144_1_virsorter
YO144_checkv	28||0_partial	42807	54	24	7	Yes	37146	5661	host,viral	566137146	1-5661,5662-42807	1-9,10-54	0,24	7,0	YO144_2_virsorter
YO146_checkv	11||0_partial	13313	18	3	3	Yes	9645	3668	host,viral	36689645	1-3668,3669-13313	1-4,5-18	0,3	3,0	YO146_1_virsorter
YO146_checkv	14||0_partial	42807	54	24	7	Yes	37146	5661	host,viral	566137146	1-5661,5662-42807	1-9,10-54	0,24	7,0	YO146_2_virsorter
YO147_checkv	12||0_partial	13313	18	3	3	Yes	9645	3668	host,viral	36689645	1-3668,3669-13313	1-4,5-18	0,3	3,0	YO147_1_virsorter
YO147_checkv	14||0_partial	42807	54	24	7	Yes	37146	5661	host,viral	566137146	1-5661,5662-42807	1-9,10-54	0,24	7,0	YO147_2_virsorter
YO148_checkv	14||0_partial	56309	66	24	18	Yes	36913	19396	viral,host	3691319396	1-36913,36914-56309	1-45,46-66	24,0	0,18	YO148_1_virsorter
YO149_checkv	64||full	15374	23	5	2	Yes	14684	690	host,viral	69014684	1-690,691-15374	1-3,4-23	0,5	2,0	YO149_1_virsorter
YO149_checkv	72||full	13962	18	9	2	Yes	8158	5804	viral,host	81585804	1-8158,8159-13962	1-13,14-18	8,1	0,2	YO149_2_virsorter
YO149_checkv	2||0_partial	57797	67	27	13	Yes	30446	27351	viral,host	3044627351	1-30446,30447-57797	1-46,47-67	27,0	0,13	YO149_3_virsorter
YO151_checkv	57||full	15374	23	5	2	Yes	14684	690	host,viral	69014684	1-690,691-15374	1-3,4-23	0,5	2,0	YO151_1_virsorter
YO151_checkv	64||full	13962	18	9	2	Yes	8200	5762	host,viral	57628200	1-5762,5763-13962	1-5,6-18	1,8	2,0	YO151_2_virsorter
YO152_checkv	2||0_partial	28694	26	3	6	Yes	9650	19044	host,viral,host	3566965015478	1-3566,3567-13216,13217-28694	1-4,5-19,20-26	0,3,0	3,0,3	YO152_1_virsorter
YO154_checkv	105||full	11598	19	2	2	Yes	7644	3954	viral,host	76443954	1-7644,7645-11598	1-14,15-19	2,0	0,2	YO154_1_virsorter
YO155_checkv	54||full	17711	19	3	2	Yes	16360	1351	host,viral	135116360	1-1351,1352-17711	1-3,4-19	0,3	2,0	YO155_1_virsorter
YO155_checkv	63||full	14585	20	5	2	Yes	13965	620	viral,host	13965620	1-13965,13966-14585	1-18,19-20	5,0	0,2	YO155_2_virsorter
YO155_checkv	6||0_partial	63039	70	27	21	Yes	28107	34932	host,viral,host	114792810723453	1-11479,11480-39586,39587-63039	1-8,9-46,47-70	0,27,0	4,0,17	YO155_3_virsorter
YO155_checkv	15||0_partial	42246	49	13	10	Yes	23745	18501	viral,host	2374518501	1-23745,23746-42246	1-30,31-49	13,0	0,10	YO155_4_virsorter
YO156_checkv	29||full	64534	67	6	36	Yes	12654	51880	viral,host,viral	8348518804306	1-8348,8349-60228,60229-64534	1-12,13-60,61-67	2,0,4	1,35,0	YO156_1_virsorter
YO156_checkv	90||full	4992	9	1	1	Yes	3543	1449	host,viral	14493543	1-1449,1450-4992	1-3,4-9	0,1	1,0	YO156_2_virsorter
YO158_checkv	37||full	22160	22	4	3	Yes	15006	7154	viral,host	150067154	1-15006,15007-22160	1-13,14-22	4,0	0,3	YO158_1_virsorter
YO158_checkv	2||0_partial	59767	73	28	15	Yes	38581	21186	viral,host	3858121186	1-38581,38582-59767	1-55,56-73	28,0	0,15	YO158_2_virsorter
YO159_checkv	47||full	42227	55	27	6	Yes	31987	10240	viral,host	3198710240	1-31987,31988-42227	1-45,46-55	27,0	0,6	YO159_1_virsorter
YO159_checkv	10||0_partial	62185	73	24	17	Yes	35070	27115	viral,host	3507027115	1-35070,35071-62185	1-50,51-73	24,0	0,17	YO159_2_virsorter
YO160_checkv	35||full	60813	74	24	16	Yes	37216	23597	viral,host	3721623597	1-37216,37217-60813	1-53,54-74	24,0	0,16	YO160_1_virsorter
YO160_checkv	51||full	42227	55	27	6	Yes	30898	11329	host,viral	1132930898	1-11329,11330-42227	1-11,12-55	0,27	6,0	YO160_2_virsorter
YO161_checkv	71||full	27649	39	18	2	Yes	24170	3479	host,viral	347924170	1-3479,3480-27649	1-4,5-39	0,18	2,0	YO161_1_virsorter
YO161_checkv	4||0_partial	33407	22	3	5	Yes	7827	25580	viral,host	782725580	1-7827,7828-33407	1-12,13-22	3,0	0,5	YO161_2_virsorter
YO162_checkv	10||0_partial	15575	19	3	4	Yes	9290	6285	viral,host	92906285	1-9290,9291-15575	1-14,15-19	3,0	0,4	YO162_1_virsorter
YO162_checkv	13||0_partial	56309	66	24	18	Yes	36913	19396	viral,host	3691319396	1-36913,36914-56309	1-45,46-66	24,0	0,18	YO162_2_virsorter
YO163_checkv	40||full	52436	68	30	6	Yes	37467	14969	host,viral	1496937467	1-14969,14970-52436	1-12,13-68	0,30	6,0	YO163_1_virsorter
YO163_checkv	12||0_partial	43367	51	26	9	Yes	25490	17877	viral,host	2549017877	1-25490,25491-43367	1-32,33-51	26,0	0,9	YO163_2_virsorter
YO163_checkv	19||0_partial	15918	20	3	2	Yes	12698	3220	host,viral	322012698	1-3220,3221-15918	1-3,4-20	0,3	2,0	YO163_3_virsorter
YO164_checkv	43||full	52442	68	30	6	Yes	37473	14969	host,viral	1496937473	1-14969,14970-52442	1-12,13-68	0,30	6,0	YO164_1_virsorter
YO164_checkv	18||0_partial	22044	25	3	7	Yes	12476	9568	viral,host	124769568	1-12476,12477-22044	1-16,17-25	3,0	0,7	YO164_2_virsorter
YO165_checkv	11||0_partial	15575	19	3	4	Yes	9290	6285	viral,host	92906285	1-9290,9291-15575	1-14,15-19	3,0	0,4	YO165_1_virsorter
YO165_checkv	14||0_partial	56309	66	24	18	Yes	36913	19396	viral,host	3691319396	1-36913,36914-56309	1-45,46-66	24,0	0,18	YO165_2_virsorter
YO166_checkv	10||0_partial	13313	18	3	3	Yes	9645	3668	host,viral	36689645	1-3668,3669-13313	1-4,5-18	0,3	3,0	YO166_1_virsorter
YO166_checkv	13||0_partial	42807	54	24	7	Yes	37146	5661	host,viral	566137146	1-5661,5662-42807	1-9,10-54	0,24	7,0	YO166_2_virsorter
YO167_checkv	46||full	54540	65	24	17	Yes	37146	17394	host,viral	1739437146	1-17394,17395-54540	1-20,21-65	0,24	17,0	YO167_1_virsorter
YO167_checkv	30||0_partial	15575	19	3	4	Yes	9290	6285	viral,host	92906285	1-9290,9291-15575	1-14,15-19	3,0	0,4	YO167_2_virsorter
YO168_checkv	10||0_partial	36318	24	3	9	Yes	18532	17786	host,viral,host	8124185329662	1-8124,8125-26656,26657-36318	1-5,6-20,21-24	0,3,0	3,2,4	YO168_1_virsorter
YO168_checkv	11||0_partial	14129	14	2	4	Yes	10794	3335	host,viral	333510794	1-3335,3336-14129	1-3,4-14	0,2	3,1	YO168_2_virsorter
YO169_checkv	65||full	18829	20	4	5	Yes	9685	9144	viral,host	96859144	1-9685,9686-18829	1-13,14-20	4,0	0,5	YO169_1_virsorter
YO169_checkv	44||0_partial	34074	23	3	8	Yes	18538	15536	host,viral,host	8124185387412	1-8124,8125-26662,26663-34074	1-5,6-20,21-23	0,3,0	3,2,3	YO169_2_virsorter
YO170_checkv	11||0_partial	13313	18	3	3	Yes	9645	3668	host,viral	36689645	1-3668,3669-13313	1-4,5-18	0,3	3,0	YO170_1_virsorter
YO170_checkv	14||0_partial	56303	66	24	18	Yes	36907	19396	viral,host	3690719396	1-36907,36908-56303	1-45,46-66	24,0	0,18	YO170_2_virsorter
YO171_checkv	11||0_partial	15575	19	3	4	Yes	9290	6285	viral,host	92906285	1-9290,9291-15575	1-14,15-19	3,0	0,4	YO171_1_virsorter
YO171_checkv	14||0_partial	42807	54	24	7	Yes	37146	5661	host,viral	566137146	1-5661,5662-42807	1-9,10-54	0,24	7,0	YO171_2_virsorter
YO173_checkv	14||0_partial	42807	54	24	7	Yes	37146	5661	host,viral	566137146	1-5661,5662-42807	1-9,10-54	0,24	7,0	YO173_1_virsorter
YO174_checkv	12||0_partial	15575	19	3	4	Yes	9290	6285	viral,host	92906285	1-9290,9291-15575	1-14,15-19	3,0	0,4	YO174_1_virsorter
YO174_checkv	14||0_partial	42807	54	24	7	Yes	37146	5661	host,viral	566137146	1-5661,5662-42807	1-9,10-54	0,24	7,0	YO174_2_virsorter
YO175_checkv	7||0_partial	27427	24	3	4	Yes	23759	3668	host,viral	366823759	1-3668,3669-27427	1-4,5-24	0,3	3,1	YO175_1_virsorter
YO175_checkv	14||0_partial	42807	54	24	7	Yes	37146	5661	host,viral	566137146	1-5661,5662-42807	1-9,10-54	0,24	7,0	YO175_2_virsorter
YO176_checkv	11||0_partial	13313	18	3	3	Yes	9645	3668	host,viral	36689645	1-3668,3669-13313	1-4,5-18	0,3	3,0	YO176_1_virsorter
YO176_checkv	14||0_partial	42807	54	24	7	Yes	37146	5661	host,viral	566137146	1-5661,5662-42807	1-9,10-54	0,24	7,0	YO176_2_virsorter
YO177_checkv	12||0_partial	15575	19	3	4	Yes	9290	6285	viral,host	92906285	1-9290,9291-15575	1-14,15-19	3,0	0,4	YO177_1_virsorter
YO177_checkv	16||0_partial	42807	54	24	7	Yes	37146	5661	host,viral	566137146	1-5661,5662-42807	1-9,10-54	0,24	7,0	YO177_2_virsorter
YO178_checkv	52||full	40630	47	14	4	Yes	35474	5156	host,viral	515635474	1-5156,5157-40630	1-7,8-47	1,13	3,1	YO178_1_virsorter
YO178_checkv	5||0_partial	44908	52	22	6	Yes	30404	14504	viral,host	3040414504	1-30404,30405-44908	1-39,40-52	22,0	0,6	YO178_2_virsorter
YO180_checkv	10||0_partial	13313	18	3	3	Yes	9645	3668	host,viral	36689645	1-3668,3669-13313	1-4,5-18	0,3	3,0	YO180_1_virsorter
YO180_checkv	13||0_partial	42807	54	24	7	Yes	37146	5661	host,viral	566137146	1-5661,5662-42807	1-9,10-54	0,24	7,0	YO180_2_virsorter
YO181_checkv	10||0_partial	13313	18	3	3	Yes	9645	3668	host,viral	36689645	1-3668,3669-13313	1-4,5-18	0,3	3,0	YO181_1_virsorter
YO181_checkv	13||0_partial	42807	54	24	7	Yes	37146	5661	host,viral	566137146	1-5661,5662-42807	1-9,10-54	0,24	7,0	YO181_2_virsorter
YO183_checkv	9||0_partial	15575	19	3	4	Yes	9290	6285	viral,host	92906285	1-9290,9291-15575	1-14,15-19	3,0	0,4	YO183_1_virsorter
YO183_checkv	13||0_partial	42807	54	24	7	Yes	37146	5661	host,viral	566137146	1-5661,5662-42807	1-9,10-54	0,24	7,0	YO183_2_virsorter
YO184_checkv	9||0_partial	15575	19	3	4	Yes	9290	6285	viral,host	92906285	1-9290,9291-15575	1-14,15-19	3,0	0,4	YO184_1_virsorter
YO184_checkv	13||0_partial	56309	66	24	18	Yes	36913	19396	viral,host	3691319396	1-36913,36914-56309	1-45,46-66	24,0	0,18	YO184_2_virsorter
YO185_checkv	11||0_partial	13313	18	3	3	Yes	9645	3668	host,viral	36689645	1-3668,3669-13313	1-4,5-18	0,3	3,0	YO185_1_virsorter
YO185_checkv	14||0_partial	42807	54	24	7	Yes	37146	5661	host,viral	566137146	1-5661,5662-42807	1-9,10-54	0,24	7,0	YO185_2_virsorter
YO187_checkv	5||0_partial	60594	74	27	15	Yes	37546	23048	host,viral,host	89673754614081	1-8967,8968-46513,46514-60594	1-8,9-62,63-74	0,27,0	4,0,11	YO187_1_virsorter
YO187_checkv	14||0_partial	55449	61	27	10	Yes	43336	12113	viral,host	4333612113	1-43336,43337-55449	1-48,49-61	27,0	0,10	YO187_2_virsorter
YO188_checkv	46||full	42316	50	28	6	Yes	33860	8456	viral,host	338608456	1-33860,33861-42316	1-40,41-50	28,0	0,6	YO188_1_virsorter
YO188_checkv	103||full	7416	7	1	1	Yes	5994	1422	viral,host	59941422	1-5994,5995-7416	1-5,6-7	1,0	0,1	YO188_2_virsorter
YO188_checkv	1||0_partial	14148	16	4	3	Yes	9361	4787	host,viral	47879361	1-4787,4788-14148	1-5,6-16	0,4	2,1	YO188_3_virsorter
YO188_checkv	44||0_partial	36331	24	3	9	Yes	18544	17787	host,viral,host	8124185449663	1-8124,8125-26668,26669-36331	1-5,6-20,21-24	0,3,0	3,2,4	YO188_4_virsorter
YO190_checkv	73||full	17986	16	2	3	Yes	6014	11972	host,viral	119726014	1-11972,11973-17986	1-8,9-16	0,2	3,0	YO190_1_virsorter
YO190_checkv	19||0_partial	50317	62	29	11	Yes	36269	14048	viral,host	3626914048	1-36269,36270-50317	1-50,51-62	29,0	0,11	YO190_2_virsorter
YO191_checkv	114||full	15606	19	5	3	Yes	12547	3059	viral,host	125473059	1-12547,12548-15606	1-16,17-19	5,0	0,3	YO191_1_virsorter
YO191_checkv	123||full	14331	18	4	3	Yes	9680	4651	host,viral	46519680	1-4651,4652-14331	1-4,5-18	0,4	3,0	YO191_2_virsorter
YO191_checkv	183||full	7721	8	1	1	Yes	6251	1470	host,viral	14706251	1-1470,1471-7721	1-1,2-8	0,1	1,0	YO191_3_virsorter
YO192_checkv	12||0_partial	36318	24	3	9	Yes	18532	17786	host,viral,host	8124185329662	1-8124,8125-26656,26657-36318	1-5,6-20,21-24	0,3,0	3,2,4	YO192_1_virsorter
YO192_checkv	21||0_partial	50317	62	29	11	Yes	36269	14048	viral,host	3626914048	1-36269,36270-50317	1-50,51-62	29,0	0,11	YO192_2_virsorter
YO194_checkv	56||full	37503	45	14	4	Yes	32347	5156	host,viral	515632347	1-5156,5157-37503	1-7,8-45	1,13	3,1	YO194_1_virsorter
YO194_checkv	1||0_partial	87335	114	52	6	Yes	72831	14504	viral,host	7283114504	1-72831,72832-87335	1-101,102-114	52,0	0,6	YO194_2_virsorter
YO199_checkv	1||0_partial	57608	68	24	16	Yes	38297	19311	host,viral,host	10042382979269	1-10042,10043-48339,48340-57608	1-8,9-55,56-68	0,24,0	5,0,11	YO199_1_virsorter
YO199_checkv	1||1_partial	40263	45	3	14	Yes	10587	29676	host,viral,host	48301058724846	1-4830,4831-15417,15418-40263	1-4,5-21,22-45	0,3,0	2,0,12	YO199_2_virsorter
YO199_checkv	2||0_partial	38210	30	3	8	Yes	12144	26066	host,viral,host	59301214420136	1-5930,5931-18074,18075-38210	1-5,6-21,22-30	0,3,0	4,0,4	YO199_3_virsorter
YO204_checkv	1||0_partial	56673	65	24	15	Yes	44121	12552	viral,host	4412112552	1-44121,44122-56673	1-49,50-65	24,0	1,14	YO204_1_virsorter
YO204_checkv	1||1_partial	53236	63	4	17	Yes	33975	19261	host,viral,host	60503397513211	1-6050,6051-40025,40026-53236	1-5,6-49,50-63	0,4,0	4,3,10	YO204_2_virsorter
YO204_checkv	2||0_partial	31338	27	3	6	Yes	23404	7934	viral,host	234047934	1-23404,23405-31338	1-20,21-27	3,0	1,5	YO204_3_virsorter
YO352_checkv	1||0_partial	59691	66	24	13	Yes	38478	21213	host,viral,host	47693847816444	1-4769,4770-43247,43248-59691	1-7,8-54,55-66	0,24,0	5,0,8	YO352_1_virsorter
YO352_checkv	1||1_partial	32386	38	3	13	Yes	12574	19812	viral,host	1257419812	1-12574,12575-32386	1-20,21-38	3,0	1,12	YO352_2_virsorter
YO352_checkv	2||0_partial	31338	27	3	6	Yes	23404	7934	viral,host	234047934	1-23404,23405-31338	1-20,21-27	3,0	1,5	YO352_3_virsorter
YO356_checkv	14||0_partial	39495	51	22	7	Yes	33834	5661	host,viral	566133834	1-5661,5662-39495	1-9,10-51	0,22	7,0	YO356_1_virsorter
YO357_checkv	14||0_partial	39495	51	22	7	Yes	33834	5661	host,viral	566133834	1-5661,5662-39495	1-9,10-51	0,22	7,0	YO357_1_virsorter
YO359_checkv	10||0_partial	15575	19	3	4	Yes	9290	6285	viral,host	92906285	1-9290,9291-15575	1-14,15-19	3,0	0,4	YO359_1_virsorter
YO359_checkv	14||0_partial	39495	51	22	7	Yes	33834	5661	host,viral	566133834	1-5661,5662-39495	1-9,10-51	0,22	7,0	YO359_2_virsorter
YO372_checkv	2||0_partial	42649	45	27	5	Yes	34240	8409	viral,host	342408409	1-34240,34241-42649	1-39,40-45	27,0	0,5	YO372_1_virsorter
YO372_checkv	13||0_partial	46901	61	15	12	Yes	38092	8809	viral,host	380928809	1-38092,38093-46901	1-50,51-61	15,0	2,10	YO372_2_virsorter
YO372_checkv	13||1_partial	17822	17	4	2	Yes	17086	736	viral,host	17086736	1-17086,17087-17822	1-15,16-17	4,0	0,2	YO372_3_virsorter
YO372_checkv	37||0_partial	36318	24	3	9	Yes	18532	17786	host,viral,host	8124185329662	1-8124,8125-26656,26657-36318	1-5,6-20,21-24	0,3,0	3,2,4	YO372_4_virsorter
YO374_checkv	32||full	55307	43	3	22	Yes	18123	37184	host,viral,host	269911812310193	1-26991,26992-45114,45115-55307	1-22,23-37,38-43	0,3,0	16,2,4	YO374_1_virsorter
YO374_checkv	42||full	41155	28	5	5	Yes	16979	24176	host,viral,host	37671697920409	1-3767,3768-20746,20747-41155	1-6,7-21,22-28	1,4,0	2,0,3	YO374_2_virsorter
YO374_checkv	2||0_partial	81632	97	30	35	Yes	39482	42150	host,viral,host	64033948235747	1-6403,6404-45885,45886-81632	1-6,7-61,62-97	0,30,0	3,0,32	YO374_3_virsorter
YO374_checkv	12||0_partial	66634	75	28	14	Yes	40730	25904	viral,host	4073025904	1-40730,40731-66634	1-56,57-75	28,0	0,14	YO374_4_virsorter
YO375_checkv	63||full	27402	36	24	3	Yes	21066	6336	viral,host	210666336	1-21066,21067-27402	1-30,31-36	24,0	0,3	YO375_1_virsorter
YO375_checkv	68||full	24803	27	9	6	Yes	13430	11373	host,viral	1137313430	1-11373,11374-24803	1-9,10-27	0,9	6,0	YO375_2_virsorter
YO375_checkv	88||full	13541	17	2	3	Yes	6292	7249	viral,host	62927249	1-6292,6293-13541	1-9,10-17	2,0	0,3	YO375_3_virsorter
YO376_checkv	4||0_partial	67315	73	27	16	Yes	42927	24388	viral,host	4292724388	1-42927,42928-67315	1-54,55-73	27,0	0,16	YO376_1_virsorter
YO376_checkv	14||0_partial	47809	55	27	10	Yes	34419	13390	viral,host	3441913390	1-34419,34420-47809	1-43,44-55	27,0	0,10	YO376_2_virsorter
YO378_checkv	65||full	27642	39	18	2	Yes	23706	3936	viral,host	237063936	1-23706,23707-27642	1-35,36-39	18,0	0,2	YO378_1_virsorter
YO380_checkv	11||0_partial	13313	18	3	3	Yes	9645	3668	host,viral	36689645	1-3668,3669-13313	1-4,5-18	0,3	3,0	YO380_1_virsorter
YO380_checkv	14||0_partial	56309	66	24	18	Yes	36913	19396	viral,host	3691319396	1-36913,36914-56309	1-45,46-66	24,0	0,18	YO380_2_virsorter
YO382_checkv	18||0_partial	57911	59	23	11	Yes	38449	19462	host,viral,host	10230384499232	1-10230,10231-48679,48680-57911	1-5,6-52,53-59	0,23,0	5,0,6	YO382_1_virsorter
YO383_checkv	17||full	93036	90	27	30	Yes	46947	46089	host,viral,host	302714694715818	1-30271,30272-77218,77219-93036	1-30,31-79,80-90	0,27,0	24,0,6	YO383_1_virsorter
YO383_checkv	76||full	13370	13	3	2	Yes	12702	668	viral,host	12702668	1-12702,12703-13370	1-11,12-13	3,0	0,2	YO383_2_virsorter
YO384_checkv	3||0_partial	46471	55	22	12	Yes	31013	15458	host,viral,host	9392310136066	1-9392,9393-40405,40406-46471	1-9,10-49,50-55	0,22,0	6,0,6	YO384_1_virsorter

## Sheet: Table_S4D
Table S4D. Combined PHASTER/PhiSpy/Virsorter2+CheckV hits with grouped prophages labels
Isolate	Tool	Prophage	Completeness	Contig	start	end	Prophage_number_for_isolate	Grouped_prophage_label
YO001	Phispy	pp1		32	50730	60990	1	YO001_1
YO001	PHASTER	PHASTERYO001_1	Incomplete	58	1	18791	2	YO001_2
YO001	PHASTER	PHASTERYO001_2	Incomplete	64	1563	17210	3	YO001_3
YO001	PHASTER	PHASTERYO001_3	Intact	71	1668	12768	4	YO001_4
YO001	PHASTER	PHASTERYO001_4	Intact	77	42	7249	5	YO001_5
YO002	Phispy	pp1		8	2978	4726	1	YO002_1
YO002	Virsorter_checkV	8||0_partial		8	1	9290	1	YO002_1
YO002	Virsorter_checkV	13||0_partial		13	5662	42807	2	YO002_2
YO002	PHASTER	PHASTERYO002_1	Intact	13	74147	109614	3	YO002_3
YO002	Phispy	pp2		13	83991	109780	3	YO002_3
YO002	PHASTER	PHASTERYO002_2	Intact	52	18297	31462	4	YO002_4
YO003	Phispy	pp1		4	109552	118989	1	YO003_1
YO003	PHASTER	PHASTERYO003_1	Incomplete	9	67314	75933	2	YO003_2
YO003	Phispy	pp2		16	93581	94182	3	YO003_3
YO003	PHASTER	PHASTERYO003_2	Questionable	59	10085	22224	4	YO003_4
YO003	Phispy	pp3		59	2730	24402	4	YO003_4
YO003	Virsorter_checkV	59||0_partial		59	3242	17518	4	YO003_4
YO003	PHASTER	PHASTERYO003_3	Intact	85	1	7355	5	YO003_5
YO003	Phispy	pp4		85	3788	5550	5	YO003_5
YO004	Phispy	pp1		10	2978	4726	1	YO004_1
YO004	Virsorter_checkV	10||0_partial		10	1	9290	1	YO004_1
YO004	PHASTER	PHASTERYO004_1	Intact	14	480	35947	2	YO004_2
YO004	Phispy	pp2		14	2068	24984	2	YO004_2
YO004	Virsorter_checkV	14||0_partial		14	1	36907	2	YO004_2
YO004	PHASTER	PHASTERYO004_2	Intact	52	18298	31463	3	YO004_3
YO005	Virsorter_checkV	2||0_partial		2	1	15688	1	YO005_1
YO005	Phispy	pp1		2	344902	366355	2	YO005_2
YO005	Virsorter_checkV	5||0_partial		5	1	30446	3	YO005_3
YO005	PHASTER	PHASTERYO005_1	Intact	5	76123	98169	4	YO005_4
YO005	Phispy	pp2		5	77540	92534	4	YO005_4
YO005	PHASTER	PHASTERYO005_2	Incomplete	72	2800	6769	5	YO005_5
YO006	PHASTER	PHASTERYO006_1	Incomplete	9	50983	59602	1	YO006_1
YO006	PHASTER	PHASTERYO006_2	Incomplete	15	27529	39576	2	YO006_2
YO006	PHASTER	PHASTERYO006_3	Intact	33	58530	70197	3	YO006_3
YO006	Phispy	pp1		33	67257	70055	3	YO006_3
YO006	PHASTER	PHASTERYO006_4	Intact	38	7656	42456	4	YO006_4
YO006	Phispy	pp2		38	7217	42340	4	YO006_4
YO006	Virsorter_checkV	38||full		38	1663	54714	4	YO006_4
YO007	Virsorter_checkV	2||0_partial		2	1	15688	1	YO007_1
YO007	Phispy	pp1		2	344835	366288	2	YO007_2
YO007	Virsorter_checkV	3||0_partial		3	12072	49316	3	YO007_3
YO007	PHASTER	PHASTERYO007_1	Intact	3	102329	124375	4	YO007_4
YO007	Phispy	pp2		3	107964	122958	4	YO007_4
YO007	PHASTER	PHASTERYO007_2	Incomplete	79	2800	6769	5	YO007_5
YO008	Phispy	pp1		8	2978	4726	1	YO008_1
YO008	Virsorter_checkV	8||0_partial		8	1	9290	1	YO008_1
YO008	PHASTER	PHASTERYO008_1	Intact	12	486	35953	2	YO008_2
YO008	Phispy	pp2		12	2074	24990	2	YO008_2
YO008	Virsorter_checkV	12||0_partial		12	1	36913	2	YO008_2
YO008	PHASTER	PHASTERYO008_2	Intact	52	1257	14408	3	YO008_3
YO009	PHASTER	PHASTERYO009_1	Intact	2	338898	350249	1	YO009_1
YO009	PHASTER	PHASTERYO009_2	Intact	7	14586	36606	2	YO009_2
YO009	Phispy	pp1		7	11904	33145	2	YO009_2
YO009	Virsorter_checkV	7||0_partial		7	3845	44632	2	YO009_2
YO009	PHASTER	PHASTERYO009_3	Intact	14	18839	59322	3	YO009_3
YO009	Phispy	pp2		14	19285	53434	3	YO009_3
YO009	Virsorter_checkV	14||0_partial		14	1	42298	3	YO009_3
YO009	PHASTER	PHASTERYO009_4	Incomplete	17	95792	108849	4	YO009_4
YO009	Phispy	pp3		17	98165	106137	4	YO009_4
YO010	Virsorter_checkV	10||0_partial		10	3669	13313	1	YO010_1
YO010	Phispy	pp1		10	128912	130660	2	YO010_2
YO010	PHASTER	PHASTERYO010_1	Intact	13	486	35953	3	YO010_3
YO010	Phispy	pp2		13	2074	24990	3	YO010_3
YO010	Virsorter_checkV	13||0_partial		13	1	36913	3	YO010_3
YO010	PHASTER	PHASTERYO010_2	Intact	51	1257	14421	4	YO010_4
YO010	PHASTER	PHASTERYO010_3	Intact	83	3	8944	5	YO010_5
YO011	Virsorter_checkV	10||0_partial		10	3669	13313	1	YO011_1
YO011	Phispy	pp1		10	136605	138353	2	YO011_2
YO011	Virsorter_checkV	13||0_partial		13	5662	42807	3	YO011_3
YO011	PHASTER	PHASTERYO011_1	Intact	13	74142	109609	4	YO011_4
YO011	Phispy	pp2		13	83986	109775	4	YO011_4
YO011	PHASTER	PHASTERYO011_2	Intact	53	18297	31462	5	YO011_5
YO012	Phispy	pp1		8	2978	4726	1	YO012_1
YO012	Virsorter_checkV	8||0_partial		8	1	9290	1	YO012_1
YO012	Virsorter_checkV	13||0_partial		13	5662	42807	2	YO012_2
YO012	PHASTER	PHASTERYO012_1	Intact	13	74142	109609	3	YO012_3
YO012	Phispy	pp2		13	85093	106335	3	YO012_3
YO012	PHASTER	PHASTERYO012_2	Intact	94	36	5526	4	YO012_4
YO013	Virsorter_checkV	8||0_partial		8	3669	13313	1	YO013_1
YO013	Phispy	pp1		8	136605	138353	2	YO013_2
YO013	Virsorter_checkV	13||0_partial		13	5662	42807	3	YO013_3
YO013	PHASTER	PHASTERYO013_1	Intact	13	74142	109609	4	YO013_4
YO013	Phispy	pp2		13	83986	109775	4	YO013_4
YO013	PHASTER	PHASTERYO013_2	Intact	51	1257	14408	5	YO013_5
YO013	PHASTER	PHASTERYO013_3	Intact	74	2029	13849	6	YO013_6
YO013	Virsorter_checkV	75||full		75	1	11995	7	YO013_7
YO014	PHASTER	PHASTERYO014_1	Incomplete	2	57248	66330	1	YO014_1
YO014	Phispy	pp1		15	2033	8947	2	YO014_2
YO014	PHASTER	PHASTERYO014_2	Incomplete	32	32882	41109	3	YO014_3
YO014	PHASTER	PHASTERYO014_3	Incomplete	57	141	13798	4	YO014_4
YO014	PHASTER	PHASTERYO014_4	Incomplete	63	1	4181	5	YO014_5
YO014	Virsorter_checkV	63||full		63	1	5351	5	YO014_5
YO014	PHASTER	PHASTERYO014_5	Incomplete	68	1	4183	6	YO014_6
YO015	Virsorter_checkV	4||0_partial		4	4187	12754	1	YO015_1
YO015	PHASTER	PHASTERYO015_1	Questionable	10	62306	78240	2	YO015_2
YO015	Phispy	pp1		10	53445	72554	2	YO015_2
YO015	PHASTER	PHASTERYO015_2	Incomplete	10	80836	97980	3	YO015_3
YO015	PHASTER	PHASTERYO015_3	Intact	18	23873	33612	4	YO015_4
YO015	PHASTER	PHASTERYO015_4	Incomplete	44	3	12533	5	YO015_5
YO015	Virsorter_checkV	44||0_partial		44	1	12531	5	YO015_5
YO015	PHASTER	PHASTERYO015_5	Intact	59	2975	30418	6	YO015_6
YO015	Phispy	pp2		59	552	25399	6	YO015_6
YO015	PHASTER	PHASTERYO015_6	Intact	96	145	14389	7	YO015_7
YO015	Virsorter_checkV	159||full		159	4586	6366	8	YO015_8
YO015	Virsorter_checkV	163||full		163	1501	6043	9	YO015_9
YO016	Virsorter_checkV	4||0_partial		4	4187	12754	1	YO016_1
YO016	PHASTER	PHASTERYO016_1	Intact	17	23873	33612	2	YO016_2
YO016	PHASTER	PHASTERYO016_2	Incomplete	26	238	17382	3	YO016_3
YO016	PHASTER	PHASTERYO016_3	Questionable	26	19978	35912	4	YO016_4
YO016	Phispy	pp1		26	24792	38836	4	YO016_4
YO016	PHASTER	PHASTERYO016_4	Incomplete	41	26958	39724	5	YO016_5
YO016	PHASTER	PHASTERYO016_5	Intact	58	2975	30418	6	YO016_6
YO016	Phispy	pp2		58	552	25399	6	YO016_6
YO016	PHASTER	PHASTERYO016_6	Intact	96	145	14389	7	YO016_7
YO016	Virsorter_checkV	161||full		161	4586	6366	8	YO016_8
YO016	Virsorter_checkV	165||full		165	1501	6043	9	YO016_9
YO017	Phispy	pp1		10	2978	4726	1	YO017_1
YO017	Virsorter_checkV	10||0_partial		10	1	9290	1	YO017_1
YO017	Virsorter_checkV	13||0_partial		13	5662	42807	2	YO017_2
YO017	PHASTER	PHASTERYO017_1	Intact	13	74142	109609	3	YO017_3
YO017	Phispy	pp2		13	83986	109775	3	YO017_3
YO017	PHASTER	PHASTERYO017_2	Intact	52	1257	14408	4	YO017_4
YO017	PHASTER	PHASTERYO017_3	Intact	73	570	12390	5	YO017_5
YO017	Virsorter_checkV	74||full		74	1	11995	6	YO017_6
YO018	PHASTER	PHASTERYO018_1	Intact	3	180276	203557	1	YO018_1
YO018	Phispy	pp1		3	181867	203782	1	YO018_1
YO018	PHASTER	PHASTERYO018_2	Incomplete	27	533	14115	2	YO018_2
YO018	PHASTER	PHASTERYO018_3	Questionable	54	22213	34051	3	YO018_3
YO018	PHASTER	PHASTERYO018_4	Intact	74	1616	21378	4	YO018_4
YO018	PHASTER	PHASTERYO018_5	Incomplete	80	2	10954	5	YO018_5
YO018	Virsorter_checkV	80||full		80	1	9363	5	YO018_5
YO018	Virsorter_checkV	94||full		94	1	3508	6	YO018_6
YO019	Virsorter_checkV	9||0_partial		9	3669	13313	1	YO019_1
YO019	Phispy	pp1		9	136605	138353	2	YO019_2
YO019	Virsorter_checkV	13||0_partial		13	5662	42807	3	YO019_3
YO019	PHASTER	PHASTERYO019_1	Intact	13	74142	109609	4	YO019_4
YO019	Phispy	pp2		13	85093	106335	4	YO019_4
YO019	PHASTER	PHASTERYO019_2	Intact	52	18297	31462	5	YO019_5
YO019	PHASTER	PHASTERYO019_3	Intact	74	2029	13849	6	YO019_6
YO019	Virsorter_checkV	75||full		75	1	11995	7	YO019_7
YO020	PHASTER	PHASTERYO020_1	Intact	4	4409	27690	1	YO020_1
YO020	Phispy	pp1		4	5826	20820	1	YO020_1
YO020	Virsorter_checkV	4||0_partial		4	1	26384	1	YO020_1
YO020	PHASTER	PHASTERYO020_2	Incomplete	45	23471	42244	2	YO020_2
YO020	PHASTER	PHASTERYO020_3	Questionable	47	25970	37808	3	YO020_3
YO020	PHASTER	PHASTERYO020_4	Incomplete	74	1	9494	4	YO020_4
YO020	PHASTER	PHASTERYO020_5	Incomplete	82	1	3970	5	YO020_5
YO020	Virsorter_checkV	87||full		87	1	3508	6	YO020_6
YO021	PHASTER	PHASTERYO021_1	Intact	8	4887	28168	1	YO021_1
YO021	Phispy	pp1		8	2686	25796	1	YO021_1
YO021	Virsorter_checkV	8||0_partial		8	1	26939	1	YO021_1
YO021	PHASTER	PHASTERYO021_2	Incomplete	29	533	14115	2	YO021_2
YO021	PHASTER	PHASTERYO021_3	Incomplete	30	2	10954	3	YO021_3
YO021	Virsorter_checkV	30||0_partial		30	1	9363	3	YO021_3
YO021	PHASTER	PHASTERYO021_4	Questionable	51	22213	34051	4	YO021_4
YO021	PHASTER	PHASTERYO021_5	Intact	73	1	20766	5	YO021_5
YO022	Virsorter_checkV	5||0_partial		5	3669	13313	1	YO022_1
YO022	Phispy	pp1		5	166851	178868	2	YO022_2
YO022	Phispy	pp2		11	105231	120858	3	YO022_3
YO022	PHASTER	PHASTERYO022_1	Questionable	13	621	16030	4	YO022_4
YO022	Virsorter_checkV	13||0_partial		13	1	16990	4	YO022_4
YO022	Virsorter_checkV	60||full		60	1	17209	5	YO022_5
YO022	PHASTER	PHASTERYO022_2	Intact	66	2786	14646	6	YO022_6
YO023	PHASTER	PHASTERYO023_1	Incomplete	11	18992	31039	1	YO023_1
YO023	PHASTER	PHASTERYO023_2	Intact	15	43762	78835	2	YO023_2
YO023	Phispy	pp1		15	50883	81462	2	YO023_2
YO023	Virsorter_checkV	15||full		15	34997	74761	2	YO023_2
YO023	PHASTER	PHASTERYO023_3	Intact	63	816	27365	3	YO023_3
YO023	Virsorter_checkV	96||full		96	1	10593	4	YO023_4
YO024	PHASTER	PHASTERYO024_1	Incomplete	4	54786	63405	1	YO024_1
YO024	PHASTER	PHASTERYO024_2	Questionable	70	10098	22237	2	YO024_2
YO024	Virsorter_checkV	70||full		70	11803	22598	2	YO024_2
YO025	Phispy	pp1		4	75939	94735	1	YO025_1
YO025	Virsorter_checkV	44||0_partial		44	3501	17354	2	YO025_2
YO025	PHASTER	PHASTERYO025_1	Incomplete	44	17821	35085	3	YO025_3
YO025	Phispy	pp2		64	4955	5814	4	YO025_4
YO025	PHASTER	PHASTERYO025_2	Questionable	64	10890	27074	5	YO025_5
YO025	PHASTER	PHASTERYO025_3	Incomplete	66	1887	26764	6	YO025_6
YO025	Phispy	pp3		66	5384	20829	6	YO025_6
YO025	PHASTER	PHASTERYO025_4	Intact	119	34	11950	7	YO025_7
YO025	PHASTER	PHASTERYO025_5	Intact	175	980	7136	8	YO025_8
YO026	PHASTER	PHASTERYO026_1	Intact	5	151284	163715	1	YO026_1
YO026	Phispy	pp1		5	147029	166964	1	YO026_1
YO026	Phispy	pp2		23	1203	16195	2	YO026_2
YO026	PHASTER	PHASTERYO026_2	Intact	64	982	19721	3	YO026_3
YO027	PHASTER	PHASTERYO027_1	Incomplete	2	7912	24449	1	YO027_1
YO027	PHASTER	PHASTERYO027_2	Questionable	21	645	12874	2	YO027_2
YO027	Phispy	pp1		21	2440	20269	2	YO027_2
YO027	Virsorter_checkV	21||0_partial		21	1	35700	2	YO027_2
YO027	PHASTER	PHASTERYO027_3	Intact	54	236	33273	3	YO027_3
YO027	Phispy	pp2		54	1121	20515	3	YO027_3
YO027	PHASTER	PHASTERYO027_4	Incomplete	58	21099	29931	4	YO027_4
YO027	PHASTER	PHASTERYO027_5	Incomplete	65	13403	23558	5	YO027_5
YO027	Virsorter_checkV	65||full		65	18085	24822	5	YO027_5
YO028	PHASTER	PHASTERYO028_1	Incomplete	13	34558	43176	1	YO028_1
YO028	Virsorter_checkV	16||0_partial		16	1	31662	2	YO028_2
YO028	PHASTER	PHASTERYO028_2	Intact	16	66848	87735	3	YO028_3
YO028	Phispy	pp1		16	65470	97274	3	YO028_3
YO029	PHASTER	PHASTERYO029_1	Incomplete	2	50983	59602	1	YO029_1
YO029	PHASTER	PHASTERYO029_2	Intact	33	1095	12762	2	YO029_2
YO029	Phispy	pp1		33	1237	4035	2	YO029_2
YO029	Virsorter_checkV	33||0_partial		33	1	8635	2	YO029_2
YO029	PHASTER	PHASTERYO029_3	Intact	36	7656	42456	3	YO029_3
YO029	Phispy	pp2		36	7217	42340	3	YO029_3
YO029	Virsorter_checkV	36||full		36	1663	54714	3	YO029_3
YO029	PHASTER	PHASTERYO029_4	Incomplete	38	27529	39576	4	YO029_4
YO029	PHASTER	PHASTERYO029_5	Intact	63	3652	26208	5	YO029_5
YO029	Phispy	pp3		63	6845	24850	5	YO029_5
YO029	Phispy	pp4		112	533	1296	6	YO029_6
YO030	PHASTER	PHASTERYO030_1	Incomplete	9	52440	61059	1	YO030_1
YO030	PHASTER	PHASTERYO030_2	Questionable	64	1264	13403	2	YO030_2
YO030	Phispy	pp1		64	2636	3409	2	YO030_2
YO030	Virsorter_checkV	64||full		64	1	10754	2	YO030_2
YO031	Virsorter_checkV	5||0_partial		5	3669	13313	1	YO031_1
YO031	Phispy	pp1		5	179957	181705	2	YO031_2
YO031	Phispy	pp2		12	234	8806	3	YO031_3
YO031	Virsorter_checkV	13||0_partial		13	5051	22273	4	YO031_4
YO031	PHASTER	PHASTERYO031_1	Questionable	13	95832	111241	5	YO031_5
YO031	Virsorter_checkV	63||full		63	663	17945	6	YO031_6
YO031	PHASTER	PHASTERYO031_2	Intact	69	1051	12911	7	YO031_7
YO032	PHASTER	PHASTERYO032_1	Incomplete	9	34553	39527	1	YO032_1
YO032	PHASTER	PHASTERYO032_2	Intact	22	59817	91677	2	YO032_2
YO032	Phispy	pp1		22	69901	92843	2	YO032_2
YO032	Phispy	pp2		25	17823	25076	3	YO032_3
YO033	Virsorter_checkV	12||0_partial		12	1	36157	1	YO033_1
YO033	PHASTER	PHASTERYO033_1	Intact	12	94389	126347	2	YO033_2
YO033	Phispy	pp1		12	99763	122352	2	YO033_2
YO033	PHASTER	PHASTERYO033_2	Intact	31	158	23505	3	YO033_3
YO033	Virsorter_checkV	31||0_partial		31	1	36784	3	YO033_3
YO034	PHASTER	PHASTERYO034_1	Intact	9	20335	62743	1	YO034_1
YO034	Phispy	pp1		9	32053	63188	1	YO034_1
YO034	Virsorter_checkV	9||0_partial		9	10297	38403	1	YO034_1
YO034	Phispy	pp2		17	3799	19832	2	YO034_2
YO034	Virsorter_checkV	17||0_partial		17	1	23745	2	YO034_2
YO034	PHASTER	PHASTERYO034_2	Questionable	51	2191	14728	3	YO034_3
YO034	Virsorter_checkV	63||full		63	691	14709	4	YO034_4
YO035	PHASTER	PHASTERYO035_1	Incomplete	3	159818	177536	1	YO035_1
YO035	PHASTER	PHASTERYO035_2	Questionable	6	129220	141290	2	YO035_2
YO035	Phispy	pp1		6	134067	140940	2	YO035_2
YO035	PHASTER	PHASTERYO035_3	Intact	39	3899	25674	3	YO035_3
YO035	Phispy	pp2		39	2299	22431	3	YO035_3
YO035	Virsorter_checkV	39||full		39	1	29256	3	YO035_3
YO035	PHASTER	PHASTERYO035_4	Intact	49	1	39014	4	YO035_4
YO035	Phispy	pp3		49	5928	28946	4	YO035_4
YO035	Virsorter_checkV	49||full		49	1	31987	4	YO035_4
YO036	PHASTER	PHASTERYO036_1	Incomplete	6	6012	25096	1	YO036_1
YO036	PHASTER	PHASTERYO036_2	Questionable	8	129221	141291	2	YO036_2
YO036	Phispy	pp1		8	134068	140941	2	YO036_2
YO036	PHASTER	PHASTERYO036_3	Intact	10	111573	134475	3	YO036_3
YO036	Phispy	pp2		10	113611	132715	3	YO036_3
YO036	PHASTER	PHASTERYO036_4	Intact	47	374	39016	4	YO036_4
YO036	Phispy	pp3		47	10431	28504	4	YO036_4
YO036	Virsorter_checkV	47||full		47	1	31987	4	YO036_4
YO037	Phispy	pp1		11	18573	43292	1	YO037_1
YO037	Virsorter_checkV	11||0_partial		11	1	43999	1	YO037_1
YO037	PHASTER	PHASTERYO037_1	Intact	45	63	42253	2	YO037_2
YO037	Phispy	pp2		45	16112	24540	2	YO037_2
YO037	Virsorter_checkV	45||full		45	8421	41407	2	YO037_2
YO037	PHASTER	PHASTERYO037_2	Questionable	51	13606	26143	3	YO037_3
YO037	Phispy	pp3		51	6914	26118	3	YO037_3
YO037	Virsorter_checkV	61||full		61	691	14709	4	YO037_4
YO038	Virsorter_checkV	6||0_partial		6	1	33246	1	YO038_1
YO038	PHASTER	PHASTERYO038_1	Intact	6	128885	171293	2	YO038_2
YO038	Phispy	pp1		6	128459	159594	2	YO038_2
YO038	Phispy	pp2		16	3799	19832	3	YO038_3
YO038	Virsorter_checkV	16||0_partial		16	1	23745	3	YO038_3
YO038	PHASTER	PHASTERYO038_2	Questionable	47	13606	26143	4	YO038_4
YO038	Virsorter_checkV	48||full		48	1352	17711	5	YO038_5
YO038	Virsorter_checkV	59||full		59	1	13965	6	YO038_6
YO039	Virsorter_checkV	13||0_partial		13	1	45832	1	YO039_1
YO039	PHASTER	PHASTERYO039_1	Incomplete	13	81800	107412	2	YO039_2
YO039	Phispy	pp1		13	99100	139399	2	YO039_2
YO040	PHASTER	PHASTERYO040_1	Incomplete	19	49157	61204	1	YO040_1
YO040	PHASTER	PHASTERYO040_2	Intact	26	63497	69653	2	YO040_2
YO040	PHASTER	PHASTERYO040_3	Questionable	34	50	11549	3	YO040_3
YO040	Phispy	pp1		34	2095	8325	3	YO040_3
YO040	Virsorter_checkV	34||0_partial		34	1	11500	3	YO040_3
YO040	PHASTER	PHASTERYO040_4	Intact	71	552	26405	4	YO040_4
YO040	Phispy	pp2		71	6844	23555	4	YO040_4
YO040	Virsorter_checkV	71||full		71	1	23706	4	YO040_4
YO041	Virsorter_checkV	12||0_partial		12	1	41985	1	YO041_1
YO041	PHASTER	PHASTERYO041_1	Intact	12	103068	145288	2	YO041_2
YO041	Phispy	pp1		12	109256	143339	2	YO041_2
YO041	Phispy	pp2		13	4427	5862	3	YO041_3
YO041	Virsorter_checkV	13||0_partial		13	1	21493	3	YO041_3
YO041	Virsorter_checkV	58||full		58	454	2229	4	YO041_4
YO042	Phispy	pp1		5	71600	81148	1	YO042_1
YO042	PHASTER	PHASTERYO042_1	Questionable	47	13606	26143	2	YO042_2
YO042	Phispy	pp2		47	2754	22717	2	YO042_2
YO042	Virsorter_checkV	48||full		48	1352	17711	3	YO042_3
YO042	Virsorter_checkV	58||full		58	1	13965	4	YO042_4
YO043	Virsorter_checkV	13||0_partial		13	1	45832	1	YO043_1
YO043	PHASTER	PHASTERYO043_1	Incomplete	13	81788	107400	2	YO043_2
YO043	Phispy	pp1		13	94200	140375	2	YO043_2
YO044	Virsorter_checkV	5||0_partial		5	3669	27427	1	YO044_1
YO044	Phispy	pp1		5	134389	157144	2	YO044_2
YO044	PHASTER	PHASTERYO044_1	Intact	13	486	35953	3	YO044_3
YO044	Phispy	pp2		13	321	26110	3	YO044_3
YO044	Virsorter_checkV	13||0_partial		13	1	36913	3	YO044_3
YO044	PHASTER	PHASTERYO044_2	Intact	52	18297	31462	4	YO044_4
YO045	Virsorter_checkV	9||0_partial		9	3669	13313	1	YO045_1
YO045	Phispy	pp1		9	136605	138353	2	YO045_2
YO045	PHASTER	PHASTERYO045_1	Intact	13	486	35953	3	YO045_3
YO045	Phispy	pp2		13	321	26110	3	YO045_3
YO045	Virsorter_checkV	13||0_partial		13	1	36913	3	YO045_3
YO045	PHASTER	PHASTERYO045_2	Intact	53	18297	31462	4	YO045_4
YO046	Virsorter_checkV	13||0_partial		13	5662	42807	1	YO046_1
YO046	PHASTER	PHASTERYO046_1	Intact	13	74142	109609	2	YO046_2
YO046	Phispy	pp1		13	84973	103933	2	YO046_2
YO046	PHASTER	PHASTERYO046_2	Intact	69	1967	15132	3	YO046_3
YO046	Virsorter_checkV	69||full		69	7081	16388	3	YO046_3
YO047	Phispy	pp1		11	2978	4726	1	YO047_1
YO047	Virsorter_checkV	11||0_partial		11	1	9290	1	YO047_1
YO047	PHASTER	PHASTERYO047_1	Intact	14	486	35953	2	YO047_2
YO047	Phispy	pp2		14	321	26110	2	YO047_2
YO047	Virsorter_checkV	14||0_partial		14	1	36913	2	YO047_2
YO047	PHASTER	PHASTERYO047_2	Intact	50	1257	14408	3	YO047_3
YO048	Virsorter_checkV	10||0_partial		10	3143	12787	1	YO048_1
YO048	Phispy	pp1		10	119000	120748	2	YO048_2
YO048	PHASTER	PHASTERYO048_1	Intact	12	485	35952	3	YO048_3
YO048	Phispy	pp2		12	2073	24989	3	YO048_3
YO048	Virsorter_checkV	12||0_partial		12	1	36913	3	YO048_3
YO048	PHASTER	PHASTERYO048_2	Intact	52	18296	31461	4	YO048_4
YO050	Virsorter_checkV	10||0_partial		10	3669	13313	1	YO050_1
YO050	Phispy	pp1		10	136605	138353	2	YO050_2
YO050	PHASTER	PHASTERYO050_1	Intact	13	486	35953	3	YO050_3
YO050	Phispy	pp2		13	321	26110	3	YO050_3
YO050	Virsorter_checkV	13||0_partial		13	1	36913	3	YO050_3
YO050	PHASTER	PHASTERYO050_2	Intact	52	1257	14408	4	YO050_4
YO051	Phispy	pp1		9	2978	4726	1	YO051_1
YO051	Virsorter_checkV	9||0_partial		9	1	9290	1	YO051_1
YO051	PHASTER	PHASTERYO051_1	Intact	13	486	35953	2	YO051_2
YO051	Phispy	pp2		13	2074	24990	2	YO051_2
YO051	Virsorter_checkV	13||0_partial		13	1	36913	2	YO051_2
YO051	PHASTER	PHASTERYO051_2	Intact	83	49	7877	3	YO051_3
YO052	Phispy	pp1		10	4431	6179	1	YO052_1
YO052	Virsorter_checkV	10||0_partial		10	1	11493	1	YO052_1
YO052	PHASTER	PHASTERYO052_1	Intact	13	486	35953	2	YO052_2
YO052	Phispy	pp2		13	321	26110	2	YO052_2
YO052	Virsorter_checkV	13||0_partial		13	1	36913	2	YO052_2
YO052	PHASTER	PHASTERYO052_2	Intact	53	18297	31462	3	YO052_3
YO053	Virsorter_checkV	10||0_partial		10	3669	13313	1	YO053_1
YO053	Phispy	pp1		10	136609	138357	2	YO053_2
YO053	PHASTER	PHASTERYO053_1	Intact	13	1	35948	3	YO053_3
YO053	Phispy	pp2		13	6158	25118	3	YO053_3
YO053	Virsorter_checkV	13||0_partial		13	1	36910	3	YO053_3
YO053	PHASTER	PHASTERYO053_2	Intact	72	971	12926	4	YO053_4
YO053	Virsorter_checkV	72||full		72	4831	14138	4	YO053_4
YO054	Phispy	pp1		10	2978	4726	1	YO054_1
YO054	Virsorter_checkV	10||0_partial		10	1	9290	1	YO054_1
YO054	Virsorter_checkV	13||0_partial		13	5662	42807	2	YO054_2
YO054	PHASTER	PHASTERYO054_1	Intact	13	74142	109609	3	YO054_3
YO054	Phispy	pp2		13	83986	109775	3	YO054_3
YO054	PHASTER	PHASTERYO054_2	Intact	52	1257	14408	4	YO054_4
YO060	Virsorter_checkV	9||0_partial		9	3669	13313	1	YO060_1
YO060	Phispy	pp1		9	136605	138353	2	YO060_2
YO060	Virsorter_checkV	13||0_partial		13	5662	42807	3	YO060_3
YO060	PHASTER	PHASTERYO060_1	Intact	13	74142	109609	4	YO060_4
YO060	Phispy	pp2		13	83986	109775	4	YO060_4
YO060	PHASTER	PHASTERYO060_2	Intact	53	1257	14408	5	YO060_5
YO062	Phispy	pp1		9	2978	4726	1	YO062_1
YO062	Virsorter_checkV	9||0_partial		9	1	9290	1	YO062_1
YO062	PHASTER	PHASTERYO062_1	Intact	13	486	35953	2	YO062_2
YO062	Phispy	pp2		13	321	26110	2	YO062_2
YO062	Virsorter_checkV	13||0_partial		13	1	36913	2	YO062_2
YO062	PHASTER	PHASTERYO062_2	Intact	51	1257	14408	3	YO062_3
YO063	Virsorter_checkV	9||0_partial		9	3669	13313	1	YO063_1
YO063	Phispy	pp1		9	136599	138347	2	YO063_2
YO063	PHASTER	PHASTERYO063_1	Intact	13	480	35947	3	YO063_3
YO063	Phispy	pp2		13	2068	24984	3	YO063_3
YO063	Virsorter_checkV	13||0_partial		13	1	36907	3	YO063_3
YO063	PHASTER	PHASTERYO063_2	Intact	52	18298	31463	4	YO063_4
YO064	Virsorter_checkV	10||0_partial		10	3669	13313	1	YO064_1
YO064	Phispy	pp1		10	136605	138353	2	YO064_2
YO064	PHASTER	PHASTERYO064_1	Intact	13	486	35953	3	YO064_3
YO064	Phispy	pp2		13	321	26110	3	YO064_3
YO064	Virsorter_checkV	13||0_partial		13	1	36913	3	YO064_3
YO064	PHASTER	PHASTERYO064_2	Intact	52	18298	31463	4	YO064_4
YO065	Phispy	pp1		6	2060	23112	1	YO065_1
YO065	Virsorter_checkV	6||0_partial		6	1	22423	1	YO065_1
YO065	PHASTER	PHASTERYO065_1	Intact	13	486	35953	2	YO065_2
YO065	Phispy	pp2		13	321	26110	2	YO065_2
YO065	Virsorter_checkV	13||0_partial		13	1	36913	2	YO065_2
YO065	PHASTER	PHASTERYO065_2	Intact	52	18297	31462	3	YO065_3
YO068	Virsorter_checkV	10||0_partial		10	3669	13313	1	YO068_1
YO068	Phispy	pp1		10	136605	138353	2	YO068_2
YO068	PHASTER	PHASTERYO068_1	Intact	13	486	35953	3	YO068_3
YO068	Phispy	pp2		13	321	26110	3	YO068_3
YO068	Virsorter_checkV	13||0_partial		13	1	36913	3	YO068_3
YO068	PHASTER	PHASTERYO068_2	Intact	51	1257	14408	4	YO068_4
YO069	Virsorter_checkV	10||0_partial		10	3669	13313	1	YO069_1
YO069	Phispy	pp1		10	136606	138354	2	YO069_2
YO069	PHASTER	PHASTERYO069_1	Intact	13	486	35953	3	YO069_3
YO069	Phispy	pp2		13	321	26110	3	YO069_3
YO069	Virsorter_checkV	13||0_partial		13	1	36913	3	YO069_3
YO069	PHASTER	PHASTERYO069_2	Intact	52	1262	14413	4	YO069_4
YO070	Phispy	pp1		10	2978	4726	1	YO070_1
YO070	Virsorter_checkV	10||0_partial		10	1	9290	1	YO070_1
YO070	Virsorter_checkV	13||0_partial		13	5662	42807	2	YO070_2
YO070	PHASTER	PHASTERYO070_1	Intact	13	74146	109613	3	YO070_3
YO070	Phispy	pp2		13	85097	106339	3	YO070_3
YO070	PHASTER	PHASTERYO070_2	Intact	51	1261	14412	4	YO070_4
YO071	Virsorter_checkV	8||0_partial		8	3669	13313	1	YO071_1
YO071	Phispy	pp1		8	136605	138353	2	YO071_2
YO071	Virsorter_checkV	21||0_partial		21	4376	41515	3	YO071_3
YO071	PHASTER	PHASTERYO071_1	Intact	21	47589	83533	4	YO071_4
YO071	Phispy	pp2		21	58540	79782	4	YO071_4
YO071	PHASTER	PHASTERYO071_2	Intact	92	49	7877	5	YO071_5
YO072	Virsorter_checkV	8||0_partial		8	3669	13313	1	YO072_1
YO072	Phispy	pp1		8	136605	138353	2	YO072_2
YO072	Virsorter_checkV	13||0_partial		13	5662	42801	3	YO072_3
YO072	PHASTER	PHASTERYO072_1	Intact	13	74140	110084	4	YO072_4
YO072	Phispy	pp2		13	85091	106333	4	YO072_4
YO072	PHASTER	PHASTERYO072_2	Intact	78	835	11322	5	YO072_5
YO072	Virsorter_checkV	78||full		78	4381	12576	5	YO072_5
YO073	Phispy	pp1		8	2978	4726	1	YO073_1
YO073	Virsorter_checkV	8||0_partial		8	1	9290	1	YO073_1
YO073	Virsorter_checkV	12||0_partial		12	5662	42801	2	YO073_2
YO073	PHASTER	PHASTERYO073_1	Intact	12	74140	110084	3	YO073_3
YO073	Phispy	pp2		12	85091	106333	3	YO073_3
YO073	PHASTER	PHASTERYO073_2	Intact	78	1257	11744	4	YO073_4
YO073	Virsorter_checkV	78||full		78	1	9085	4	YO073_4
YO074	PHASTER	PHASTERYO074_1	Incomplete	1	258081	284003	1	YO074_1
YO074	Phispy	pp1		8	55048	76671	2	YO074_2
YO074	PHASTER	PHASTERYO074_2	Questionable	52	7978	24326	3	YO074_3
YO074	Phispy	pp2		52	17196	24784	3	YO074_3
YO074	PHASTER	PHASTERYO074_3	Incomplete	55	27972	36360	4	YO074_4
YO074	PHASTER	PHASTERYO074_4	Intact	60	236	33273	5	YO074_5
YO074	Phispy	pp3		60	1121	25878	5	YO074_5
YO075	Virsorter_checkV	1||0_partial		1	1	42552	1	YO075_1
YO075	PHASTER	PHASTERYO075_1	Intact	1	180337	202383	2	YO075_2
YO075	Phispy	pp1		1	185972	200966	2	YO075_2
YO075	Phispy	pp2		2	720	19208	3	YO075_3
YO075	Virsorter_checkV	62||full		62	691	15374	4	YO075_4
YO075	PHASTER	PHASTERYO075_2	Incomplete	75	2800	6769	5	YO075_5
YO076	PHASTER	PHASTERYO076_1	Incomplete	11	21675	29910	1	YO076_1
YO076	PHASTER	PHASTERYO076_2	Incomplete	16	7270	19900	2	YO076_2
YO076	PHASTER	PHASTERYO076_3	Incomplete	39	37298	44751	3	YO076_3
YO076	Phispy	pp1		70	5576	23126	4	YO076_4
YO076	Phispy	pp2		105	2130	2170	5	YO076_5
YO077	Virsorter_checkV	8||0_partial		8	1	52575	1	YO077_1
YO077	PHASTER	PHASTERYO077_1	Questionable	8	141293	154433	2	YO077_2
YO077	Phispy	pp1		8	147146	154032	2	YO077_2
YO077	PHASTER	PHASTERYO077_2	Intact	34	1499	36532	3	YO077_3
YO077	Phispy	pp2		34	12935	35846	3	YO077_3
YO079	PHASTER	PHASTERYO079_1	Intact	15	218	25492	1	YO079_1
YO079	Phispy	pp1		15	1521	25454	1	YO079_1
YO079	Virsorter_checkV	15||0_partial		15	1	25490	1	YO079_1
YO079	Virsorter_checkV	19||0_partial		19	3221	15918	2	YO079_2
YO079	PHASTER	PHASTERYO079_2	Intact	19	67361	98374	3	YO079_3
YO079	Phispy	pp2		19	92949	95071	3	YO079_3
YO079	PHASTER	PHASTERYO079_3	Questionable	34	30872	56041	4	YO079_4
YO079	Phispy	pp3		34	31774	55457	4	YO079_4
YO079	PHASTER	PHASTERYO079_4	Intact	41	16100	37012	5	YO079_5
YO079	Phispy	pp4		41	29840	46888	5	YO079_5
YO079	Virsorter_checkV	41||full		41	14970	52436	5	YO079_5
YO080	PHASTER	PHASTERYO080_1	Incomplete	28	54300	64043	1	YO080_1
YO080	Phispy	pp1		28	44763	59646	1	YO080_1
YO080	Virsorter_checkV	29||full		29	1	8348	2	YO080_2
YO080	PHASTER	PHASTERYO080_2	Incomplete	29	53570	64535	3	YO080_3
YO080	PHASTER	PHASTERYO080_3	Questionable	52	2905	14743	4	YO080_4
YO080	Phispy	pp2		52	4686	11905	4	YO080_4
YO080	PHASTER	PHASTERYO080_4	Intact	63	4947	26999	5	YO080_5
YO080	Phispy	pp3		63	2746	25856	5	YO080_5
YO080	PHASTER	PHASTERYO080_5	Intact	70	117	19878	6	YO080_6
YO080	Phispy	pp4		85	781	6052	7	YO080_7
YO080	PHASTER	PHASTERYO080_6	Incomplete	86	2800	6769	8	YO080_8
YO080	Virsorter_checkV	92||full		92	1	3508	9	YO080_9
YO082	Virsorter_checkV	2||0_partial		2	6235	32480	1	YO082_1
YO082	PHASTER	PHASTERYO082_1	Questionable	2	58873	84184	2	YO082_2
YO082	PHASTER	PHASTERYO082_2	Incomplete	4	157428	163866	3	YO082_3
YO082	Virsorter_checkV	7||0_partial		7	1	31501	4	YO082_4
YO082	PHASTER	PHASTERYO082_3	Intact	7	104826	126509	5	YO082_5
YO082	Phispy	pp1		7	100835	135212	5	YO082_5
YO082	Virsorter_checkV	78||full		78	1	5084	6	YO082_6
YO084	PHASTER	PHASTERYO084_1	Intact	2	50983	59602	1	YO084_1
YO084	Phispy	pp1		7	143798	153328	2	YO084_2
YO084	PHASTER	PHASTERYO084_2	Intact	8	307	15480	3	YO084_3
YO084	Virsorter_checkV	8||0_partial		8	1	10302	3	YO084_3
YO084	PHASTER	PHASTERYO084_3	Intact	29	58519	70191	4	YO084_4
YO084	Phispy	pp2		29	67251	70049	4	YO084_4
YO084	PHASTER	PHASTERYO084_4	Intact	34	18977	31024	5	YO084_5
YO084	PHASTER	PHASTERYO084_5	Intact	44	1	7337	6	YO084_6
YO084	Virsorter_checkV	75||full		75	1	10208	7	YO084_7
YO085	PHASTER	PHASTERYO085_1	Intact	31	485	35952	1	YO085_1
YO085	Phispy	pp1		31	6162	25122	1	YO085_1
YO085	Virsorter_checkV	31||0_partial		31	1	36913	1	YO085_1
YO085	Virsorter_checkV	42||0_partial		42	1	22423	2	YO085_2
YO085	PHASTER	PHASTERYO085_2	Intact	123	1259	13214	3	YO085_3
YO085	Virsorter_checkV	123||full		123	1	9085	3	YO085_3
YO086	Virsorter_checkV	11||0_partial		11	3669	13313	1	YO086_1
YO086	Phispy	pp1		11	136605	138353	2	YO086_2
YO086	Virsorter_checkV	14||0_partial		14	5662	42807	3	YO086_3
YO086	PHASTER	PHASTERYO086_1	Intact	14	74142	109609	4	YO086_4
YO086	Phispy	pp2		14	83986	109775	4	YO086_4
YO086	PHASTER	PHASTERYO086_2	Intact	50	1257	14408	5	YO086_5
YO087	Phispy	pp1		10	2978	4726	1	YO087_1
YO087	Virsorter_checkV	10||0_partial		10	1	9290	1	YO087_1
YO087	PHASTER	PHASTERYO087_1	Intact	14	486	35953	2	YO087_2
YO087	Phispy	pp2		14	321	26110	2	YO087_2
YO087	Virsorter_checkV	14||0_partial		14	1	36913	2	YO087_2
YO087	PHASTER	PHASTERYO087_2	Intact	52	18297	31462	3	YO087_3
YO088	PHASTER	PHASTERYO088_1	Intact	4	2	31833	1	YO088_1
YO088	Phispy	pp1		4	776	19760	1	YO088_1
YO088	Virsorter_checkV	4||0_partial		4	1	31832	1	YO088_1
YO088	PHASTER	PHASTERYO088_2	Incomplete	14	92956	109943	2	YO088_2
YO088	Phispy	pp2		14	101157	108137	2	YO088_2
YO088	PHASTER	PHASTERYO088_3	Incomplete	29	44851	64882	3	YO088_3
YO088	PHASTER	PHASTERYO088_4	Questionable	30	19590	36840	4	YO088_4
YO088	PHASTER	PHASTERYO088_5	Intact	82	330	13234	5	YO088_5
YO089	PHASTER	PHASTERYO089_1	Intact	10	11860	33635	1	YO089_1
YO089	Phispy	pp1		10	11080	32530	1	YO089_1
YO089	Virsorter_checkV	10||0_partial		10	1	35070	1	YO089_1
YO089	PHASTER	PHASTERYO089_2	Intact	42	373	39015	2	YO089_2
YO089	Phispy	pp2		42	5929	28947	2	YO089_2
YO089	Virsorter_checkV	42||full		42	1	31987	2	YO089_2
YO089	Virsorter_checkV	55||full		55	3339	18703	3	YO089_3
YO090	Virsorter_checkV	10||0_partial		10	3669	13313	1	YO090_1
YO090	Phispy	pp1		10	136605	138353	2	YO090_2
YO090	PHASTER	PHASTERYO090_1	Intact	13	486	35953	3	YO090_3
YO090	Phispy	pp2		13	321	26110	3	YO090_3
YO090	Virsorter_checkV	13||0_partial		13	1	36913	3	YO090_3
YO090	PHASTER	PHASTERYO090_2	Intact	50	1257	14408	4	YO090_4
YO091	Virsorter_checkV	9||0_partial		9	3669	13313	1	YO091_1
YO091	Phispy	pp1		9	136605	138353	2	YO091_2
YO091	PHASTER	PHASTERYO091_1	Intact	12	480	35947	3	YO091_3
YO091	Phispy	pp2		12	315	26104	3	YO091_3
YO091	Virsorter_checkV	12||0_partial		12	1	36907	3	YO091_3
YO091	PHASTER	PHASTERYO091_2	Intact	53	18297	31462	4	YO091_4
YO092	Virsorter_checkV	9||0_partial		9	3669	13313	1	YO092_1
YO092	Phispy	pp1		9	136605	138353	2	YO092_2
YO092	Virsorter_checkV	13||0_partial		13	5662	42807	3	YO092_3
YO092	PHASTER	PHASTERYO092_1	Intact	13	74142	109609	4	YO092_4
YO092	Phispy	pp2		13	83986	109775	4	YO092_4
YO092	PHASTER	PHASTERYO092_2	Intact	52	1257	14408	5	YO092_5
YO093	Virsorter_checkV	2||0_partial		2	1	12854	1	YO093_1
YO093	PHASTER	PHASTERYO093_1	Intact	13	486	35953	2	YO093_2
YO093	Phispy	pp1		13	321	26110	2	YO093_2
YO093	Virsorter_checkV	13||0_partial		13	1	36913	2	YO093_2
YO093	PHASTER	PHASTERYO093_2	Intact	51	1257	14408	3	YO093_3
YO094	Phispy	pp1		10	2978	4726	1	YO094_1
YO094	Virsorter_checkV	10||0_partial		10	1	9290	1	YO094_1
YO094	PHASTER	PHASTERYO094_1	Intact	13	486	35953	2	YO094_2
YO094	Phispy	pp2		13	321	26110	2	YO094_2
YO094	Virsorter_checkV	13||0_partial		13	1	36913	2	YO094_2
YO094	PHASTER	PHASTERYO094_2	Intact	51	18297	31462	3	YO094_3
YO095	Phispy	pp1		10	2978	4726	1	YO095_1
YO095	Virsorter_checkV	10||0_partial		10	1	9290	1	YO095_1
YO095	PHASTER	PHASTERYO095_1	Intact	13	486	35953	2	YO095_2
YO095	Phispy	pp2		13	321	26110	2	YO095_2
YO095	Virsorter_checkV	13||0_partial		13	1	36913	2	YO095_2
YO095	PHASTER	PHASTERYO095_2	Intact	51	18297	31462	3	YO095_3
YO096	Phispy	pp1		12	2978	4726	1	YO096_1
YO096	Virsorter_checkV	12||0_partial		12	1	9290	1	YO096_1
YO096	Virsorter_checkV	20||0_partial		20	5042	42187	2	YO096_2
YO096	PHASTER	PHASTERYO096_1	Intact	20	43099	78566	3	YO096_3
YO096	Phispy	pp2		20	53930	72890	3	YO096_3
YO096	PHASTER	PHASTERYO096_2	Intact	52	759	13910	4	YO096_4
YO096	Virsorter_checkV	70||full		70	1	11995	5	YO096_5
YO096	PHASTER	PHASTERYO096_3	Intact	71	365	12185	6	YO096_6
YO097	Phispy	pp1		12	2978	4726	1	YO097_1
YO097	Virsorter_checkV	12||0_partial		12	1	9290	1	YO097_1
YO097	Virsorter_checkV	21||0_partial		21	5042	42187	2	YO097_2
YO097	PHASTER	PHASTERYO097_1	Intact	21	43099	78566	3	YO097_3
YO097	Phispy	pp2		21	53930	72890	3	YO097_3
YO097	PHASTER	PHASTERYO097_2	Intact	51	18297	31462	4	YO097_4
YO097	Virsorter_checkV	66||full		66	1922	13990	5	YO097_5
YO097	PHASTER	PHASTERYO097_3	Intact	67	2029	13849	6	YO097_6
YO098	PHASTER	PHASTERYO098_1	Intact	4	114861	146692	1	YO098_1
YO098	Phispy	pp1		4	126934	145918	1	YO098_1
YO098	PHASTER	PHASTERYO098_2	Incomplete	11	92956	109943	2	YO098_2
YO098	Phispy	pp2		11	101157	108137	2	YO098_2
YO098	PHASTER	PHASTERYO098_3	Incomplete	34	44912	64943	3	YO098_3
YO098	PHASTER	PHASTERYO098_4	Questionable	42	23359	40609	4	YO098_4
YO098	PHASTER	PHASTERYO098_5	Intact	131	76	12980	5	YO098_5
YO100	Phispy	pp1		48	14212	21273	1	YO100_1
YO100	Phispy	pp2		60	3176	10912	2	YO100_2
YO100	Virsorter_checkV	70||full		70	1	11724	3	YO100_3
YO100	PHASTER	PHASTERYO100_1	Incomplete	123	1	11486	4	YO100_4
YO100	Virsorter_checkV	129||full		129	1	2152	5	YO100_5
YO100	Phispy	pp3		181	555	3012	6	YO100_6
YO101	PHASTER	PHASTERYO101_1	Incomplete	2	70936	79704	1	YO101_1
YO101	PHASTER	PHASTERYO101_2	Intact	55	13511	35297	2	YO101_2
YO101	Phispy	pp1		55	11277	35285	2	YO101_2
YO101	Phispy	pp2		57	19223	31415	3	YO101_3
YO101	PHASTER	PHASTERYO101_3	Intact	64	3176	33646	4	YO101_4
YO101	Phispy	pp3		64	6985	33067	4	YO101_4
YO102	Phispy	pp1		3	138372	152900	1	YO102_1
YO102	PHASTER	PHASTERYO102_1	Intact	8	150	61169	2	YO102_2
YO102	Phispy	pp2		8	4651	39212	2	YO102_2
YO102	Virsorter_checkV	8||0_partial		8	1	52942	2	YO102_2
YO102	Virsorter_checkV	10||0_partial		10	1	30857	3	YO102_3
YO102	PHASTER	PHASTERYO102_2	Intact	10	56196	78254	4	YO102_4
YO102	Phispy	pp3		10	59389	76896	4	YO102_4
YO102	PHASTER	PHASTERYO102_3	Questionable	19	14840	53892	5	YO102_5
YO102	Phispy	pp4		19	30652	54253	5	YO102_5
YO102	Virsorter_checkV	19||full		19	11790	53890	5	YO102_5
YO102	PHASTER	PHASTERYO102_4	Incomplete	21	4561	39358	6	YO102_6
YO102	Phispy	pp5		21	38400	42174	6	YO102_6
YO102	Virsorter_checkV	21||full		21	12918	48216	6	YO102_6
YO102	PHASTER	PHASTERYO102_5	Intact	31	14819	49383	7	YO102_7
YO102	Phispy	pp6		31	28879	37280	7	YO102_7
YO102	Virsorter_checkV	31||full		31	17685	50016	7	YO102_7
YO102	PHASTER	PHASTERYO102_6	Questionable	47	10665	40400	8	YO102_8
YO102	Virsorter_checkV	47||full		47	13904	40398	8	YO102_8
YO102	PHASTER	PHASTERYO102_7	Questionable	51	21666	34583	9	YO102_9
YO102	Virsorter_checkV	51||full		51	1	33856	9	YO102_9
YO103	Virsorter_checkV	2||0_partial		2	16434	53003	1	YO103_1
YO103	PHASTER	PHASTERYO103_8	Intact	9	25872	47936	9	YO103_10
YO103	Phispy	pp6		9	27231	44744	9	YO103_10
YO103	Virsorter_checkV	9||0_partial		9	1	42827	9	YO103_10
YO103	PHASTER	PHASTERYO103_9	Intact	27	14819	49383	10	YO103_11
YO103	Phispy	pp7		27	28879	37280	10	YO103_11
YO103	Virsorter_checkV	27||full		27	17685	50016	10	YO103_11
YO103	PHASTER	PHASTERYO103_10	Questionable	47	21771	34688	11	YO103_12
YO103	Virsorter_checkV	47||full		47	1	33961	11	YO103_12
YO103	PHASTER	PHASTERYO103_1	Incomplete	2	139197	152837	2	YO103_2
YO103	PHASTER	PHASTERYO103_2	Incomplete	2	156964	171763	3	YO103_3
YO103	Phispy	pp1		2	155375	177447	3	YO103_3
YO103	PHASTER	PHASTERYO103_3	Incomplete	3	11944	32622	4	YO103_4
YO103	Phispy	pp2		3	20041	44528	4	YO103_4
YO103	Virsorter_checkV	3||full		3	1	148956	4	YO103_4
YO103	PHASTER	PHASTERYO103_4	Incomplete	3	39778	55119	4	YO103_5
YO103	PHASTER	PHASTERYO103_5	Incomplete	3	60279	85924	5	YO103_6
YO103	Phispy	pp3		3	72307	82318	5	YO103_6
YO103	PHASTER	PHASTERYO103_6	Intact	3	107581	152346	6	YO103_7
YO103	Phispy	pp4		3	111272	142218	6	YO103_7
YO103	Virsorter_checkV	7||0_partial		7	1	43828	7	YO103_8
YO103	PHASTER	PHASTERYO103_7	Intact	7	61651	110197	8	YO103_9
YO103	Phispy	pp5		7	65933	87204	8	YO103_9
YO104	Virsorter_checkV	6||0_partial		6	1	30857	1	YO104_1
YO104	PHASTER	PHASTERYO104_1	Intact	6	56198	78256	2	YO104_2
YO104	Phispy	pp1		6	59391	76898	2	YO104_2
YO104	PHASTER	PHASTERYO104_2	Questionable	10	91	33843	3	YO104_3
YO104	Phispy	pp2		10	5065	24196	3	YO104_3
YO104	Virsorter_checkV	10||full		10	1	34746	3	YO104_3
YO104	PHASTER	PHASTERYO104_3	Questionable	50	614	13531	4	YO104_4
YO104	Virsorter_checkV	50||full		50	623	34251	4	YO104_4
YO105	Virsorter_checkV	1||0_partial		1	1	45355	1	YO105_1
YO105	PHASTER	PHASTERYO105_1	Questionable	1	413160	426077	2	YO105_2
YO105	Phispy	pp1		1	387870	417755	2	YO105_2
YO105	PHASTER	PHASTERYO105_2	Intact	7	25877	47935	3	YO105_3
YO105	Phispy	pp2		7	27236	44743	3	YO105_3
YO105	Virsorter_checkV	7||0_partial		7	1	42821	3	YO105_3
YO105	PHASTER	PHASTERYO105_3	Incomplete	10	61095	76171	4	YO105_4
YO105	Phispy	pp3		10	71360	90480	4	YO105_4
YO105	Virsorter_checkV	10||full		10	56241	90831	4	YO105_4
YO105	PHASTER	PHASTERYO105_4	Intact	18	30543	68507	5	YO105_5
YO105	Phispy	pp4		18	41888	52855	5	YO105_5
YO105	Virsorter_checkV	18||full		18	29923	69117	5	YO105_5
YO106	Phispy	pp1		1	1154	18559	1	YO106_1
YO106	Virsorter_checkV	1||0_partial		1	1	25190	1	YO106_1
YO106	Virsorter_checkV	9||0_partial		9	1	45749	2	YO106_2
YO106	PHASTER	PHASTERYO106_1	Intact	9	61538	110551	3	YO106_3
YO106	Phispy	pp2		9	71504	106065	3	YO106_3
YO106	Virsorter_checkV	11||0_partial		11	1	30857	4	YO106_4
YO106	PHASTER	PHASTERYO106_2	Intact	11	56197	78255	5	YO106_5
YO106	Phispy	pp3		11	59390	76897	5	YO106_5
YO106	PHASTER	PHASTERYO106_3	Incomplete	19	4561	39358	6	YO106_6
YO106	Phispy	pp4		19	33318	39311	6	YO106_6
YO106	Virsorter_checkV	19||full		19	12918	48216	6	YO106_6
YO106	PHASTER	PHASTERYO106_4	Intact	28	6630	41194	7	YO106_7
YO106	Phispy	pp5		28	18733	27134	7	YO106_7
YO106	Virsorter_checkV	28||full		28	5649	38018	7	YO106_7
YO106	PHASTER	PHASTERYO106_5	Questionable	45	10665	40400	8	YO106_8
YO106	Virsorter_checkV	45||full		45	13904	40398	8	YO106_8
YO106	PHASTER	PHASTERYO106_6	Questionable	51	21666	34583	9	YO106_9
YO106	Virsorter_checkV	51||full		51	1	33856	9	YO106_9
YO107	Virsorter_checkV	1||0_partial		1	3760	45616	1	YO107_1
YO107	Phispy	pp1		1	279741	315778	2	YO107_2
YO107	PHASTER	PHASTERYO107_1	Intact	7	25871	47917	3	YO107_3
YO107	Phispy	pp2		7	27230	44726	3	YO107_3
YO107	Virsorter_checkV	7||0_partial		7	1	42899	3	YO107_3
YO107	PHASTER	PHASTERYO107_2	Intact	19	1	37423	4	YO107_4
YO107	Phispy	pp3		19	10509	31974	4	YO107_4
YO107	Virsorter_checkV	19||full		19	1	37423	4	YO107_4
YO107	PHASTER	PHASTERYO107_3	Questionable	28	4446	42970	5	YO107_5
YO107	Phispy	pp4		28	22112	22255	5	YO107_5
YO107	Virsorter_checkV	28||full		28	12985	49896	5	YO107_5
YO107	PHASTER	PHASTERYO107_4	Intact	32	5007	36562	6	YO107_6
YO107	Phispy	pp5		32	16541	22111	6	YO107_6
YO107	Virsorter_checkV	32||full		32	4151	36480	6	YO107_6
YO108	Virsorter_checkV	10||0_partial		10	3809	14684	1	YO108_1
YO108	PHASTER	PHASTERYO108_1	Intact	13	1914	46321	2	YO108_2
YO108	Phispy	pp1		13	22667	41656	2	YO108_2
YO108	Virsorter_checkV	13||full		13	3528	44557	2	YO108_2
YO108	PHASTER	PHASTERYO108_2	Intact	42	823	26291	3	YO108_3
YO108	Phispy	pp2		42	13762	18980	3	YO108_3
YO108	PHASTER	PHASTERYO108_3	Incomplete	56	469	19247	4	YO108_4
YO108	Virsorter_checkV	120||full		120	8236	10375	5	YO108_5
YO109	PHASTER	PHASTERYO109_1	Questionable	4	38715	70154	1	YO109_1
YO109	Phispy	pp1		4	52077	66475	1	YO109_1
YO109	PHASTER	PHASTERYO109_2	Incomplete	81	88	14841	2	YO109_2
YO109	Virsorter_checkV	116||full		116	8236	10387	3	YO109_3
YO110	Virsorter_checkV	38||0_partial		38	1	5704	1	YO110_1
YO110	Phispy	pp3		184	554	3004	10	YO110_10
YO110	Phispy	pp1		56	10788	18524	2	YO110_2
YO110	Virsorter_checkV	71||full		71	7077	18912	3	YO110_3
YO110	Phispy	pp2		76	4524	15435	4	YO110_4
YO110	PHASTER	PHASTERYO110_1	Incomplete	84	7158	17246	5	YO110_5
YO110	PHASTER	PHASTERYO110_2	Incomplete	108	690	13559	6	YO110_6
YO110	PHASTER	PHASTERYO110_3	Incomplete	109	1	13413	7	YO110_7
YO110	PHASTER	PHASTERYO110_4	Incomplete	123	1	11483	8	YO110_8
YO110	Virsorter_checkV	135||full		135	864	9807	9	YO110_9
YO111	Virsorter_checkV	1||0_partial		1	1	47075	1	YO111_1
YO111	PHASTER	PHASTERYO111_1	Incomplete	1	342862	368474	2	YO111_2
YO111	Phispy	pp1		1	360162	400461	2	YO111_2
YO112	PHASTER	PHASTERYO112_1	Intact	13	486	35953	1	YO112_1
YO112	Phispy	pp1		13	321	26110	1	YO112_1
YO112	Virsorter_checkV	13||0_partial		13	1	36913	1	YO112_1
YO112	PHASTER	PHASTERYO112_2	Intact	54	1257	14408	2	YO112_2
YO112	Virsorter_checkV	55||full		55	1	13607	3	YO112_3
YO113	Virsorter_checkV	14||0_partial		14	5662	42807	1	YO113_1
YO113	PHASTER	PHASTERYO113_1	Intact	14	74142	109609	2	YO113_2
YO113	Phispy	pp1		14	84973	103933	2	YO113_2
YO113	PHASTER	PHASTERYO113_2	Intact	54	18297	31462	3	YO113_3
YO114	PHASTER	PHASTERYO114_1	Intact	13	486	35953	1	YO114_1
YO114	Phispy	pp1		13	321	26110	1	YO114_1
YO114	Virsorter_checkV	13||0_partial		13	1	36913	1	YO114_1
YO114	PHASTER	PHASTERYO114_2	Intact	52	18297	31462	2	YO114_2
YO115	Virsorter_checkV	13||0_partial		13	5662	42807	1	YO115_1
YO115	PHASTER	PHASTERYO115_1	Intact	13	74142	109609	2	YO115_2
YO115	Phispy	pp1		13	83986	109775	2	YO115_2
YO115	PHASTER	PHASTERYO115_2	Intact	54	18297	31462	3	YO115_3
YO116	PHASTER	PHASTERYO116_1	Intact	14	486	35953	1	YO116_1
YO116	Phispy	pp1		14	6163	25123	1	YO116_1
YO116	Virsorter_checkV	14||0_partial		14	1	36913	1	YO116_1
YO116	PHASTER	PHASTERYO116_2	Intact	55	1262	14413	2	YO116_2
YO117	PHASTER	PHASTERYO117_1	Intact	13	486	35953	1	YO117_1
YO117	Phispy	pp1		13	321	26110	1	YO117_1
YO117	Virsorter_checkV	13||0_partial		13	1	36913	1	YO117_1
YO117	PHASTER	PHASTERYO117_2	Intact	52	1257	14408	2	YO117_2
YO120	Virsorter_checkV	8||0_partial		8	3669	13313	1	YO120_1
YO120	Phispy	pp1		8	136605	138353	2	YO120_2
YO120	Virsorter_checkV	12||0_partial		12	5662	42807	3	YO120_3
YO120	PHASTER	PHASTERYO120_1	Intact	12	74147	109614	4	YO120_4
YO120	Phispy	pp2		12	83991	109780	4	YO120_4
YO120	PHASTER	PHASTERYO120_2	Intact	54	1262	14413	5	YO120_5
YO121	Phispy	pp1		9	2978	4726	1	YO121_1
YO121	Virsorter_checkV	9||0_partial		9	1	9290	1	YO121_1
YO121	PHASTER	PHASTERYO121_1	Intact	13	486	35953	2	YO121_2
YO121	Phispy	pp2		13	2074	24990	2	YO121_2
YO121	Virsorter_checkV	13||0_partial		13	1	36913	2	YO121_2
YO121	PHASTER	PHASTERYO121_2	Intact	51	18297	31462	3	YO121_3
YO122	Virsorter_checkV	1||0_partial		1	1	72831	1	YO122_1
YO122	PHASTER	PHASTERYO122_1	Intact	1	126794	148846	2	YO122_2
YO122	Phispy	pp1		1	130991	186537	2	YO122_2
YO122	PHASTER	PHASTERYO122_2	Intact	1	169266	193253	2	YO122_3
YO122	PHASTER	PHASTERYO122_3	Intact	12	60531	111340	3	YO122_4
YO122	Phispy	pp2		12	85512	105778	3	YO122_4
YO122	PHASTER	PHASTERYO122_4	Questionable	52	5230	17206	4	YO122_5
YO122	Virsorter_checkV	52||full		52	5157	40630	4	YO122_5
YO123	Virsorter_checkV	11||0_partial		11	3669	13313	1	YO123_1
YO123	Phispy	pp1		11	136605	138353	2	YO123_2
YO123	PHASTER	PHASTERYO123_1	Intact	14	486	35953	3	YO123_3
YO123	Phispy	pp2		14	321	26110	3	YO123_3
YO123	Virsorter_checkV	14||0_partial		14	1	36913	3	YO123_3
YO123	Phispy	pp3		20	39896	53583	4	YO123_4
YO123	PHASTER	PHASTERYO123_2	Intact	51	18297	31462	5	YO123_5
YO124	Virsorter_checkV	6||0_partial		6	1	49991	1	YO124_1
YO124	PHASTER	PHASTERYO124_1	Intact	6	84291	118420	2	YO124_2
YO124	Phispy	pp1		6	89399	115204	2	YO124_2
YO124	Virsorter_checkV	11||0_partial		11	1	31599	3	YO124_3
YO124	PHASTER	PHASTERYO124_2	Intact	11	75329	96250	4	YO124_4
YO124	Phispy	pp2		11	78523	96023	4	YO124_4
YO124	PHASTER	PHASTERYO124_3	Questionable	55	20055	32295	5	YO124_5
YO125	Phispy	pp1		8	2978	4726	1	YO125_1
YO125	Virsorter_checkV	8||0_partial		8	1	9290	1	YO125_1
YO125	Virsorter_checkV	13||0_partial		13	5662	42807	2	YO125_2
YO125	PHASTER	PHASTERYO125_1	Intact	13	74147	109614	3	YO125_3
YO125	Phispy	pp2		13	83991	109780	3	YO125_3
YO125	PHASTER	PHASTERYO125_2	Intact	53	1262	14413	4	YO125_4
YO126	PHASTER	PHASTERYO126_1	Questionable	6	41211	55453	1	YO126_1
YO126	Virsorter_checkV	7||0_partial		7	3669	13313	2	YO126_2
YO126	Phispy	pp1		7	136608	138356	3	YO126_3
YO126	PHASTER	PHASTERYO126_2	Intact	13	1	35948	4	YO126_4
YO126	Phispy	pp2		13	2069	24985	4	YO126_4
YO126	Virsorter_checkV	13||0_partial		13	1	36910	4	YO126_4
YO126	PHASTER	PHASTERYO126_3	Intact	55	1257	14408	5	YO126_5
YO127	PHASTER	PHASTERYO127_1	Intact	13	486	35953	1	YO127_1
YO127	Phispy	pp1		13	321	26110	1	YO127_1
YO127	Virsorter_checkV	13||0_partial		13	1	36913	1	YO127_1
YO127	PHASTER	PHASTERYO127_2	Intact	51	1262	14413	2	YO127_2
YO128	Virsorter_checkV	11||0_partial		11	1	9478	1	YO128_1
YO128	PHASTER	PHASTERYO128_1	Intact	20	9283	40995	2	YO128_2
YO128	Phispy	pp1		20	14488	28523	2	YO128_2
YO128	Virsorter_checkV	20||0_partial		20	8319	40864	2	YO128_2
YO129	Virsorter_checkV	8||0_partial		8	3669	13313	1	YO129_1
YO129	Phispy	pp1		8	136605	138353	2	YO129_2
YO129	PHASTER	PHASTERYO129_1	Intact	13	486	35953	3	YO129_3
YO129	Phispy	pp2		13	321	26110	3	YO129_3
YO129	Virsorter_checkV	13||0_partial		13	1	36913	3	YO129_3
YO129	PHASTER	PHASTERYO129_2	Intact	54	18297	31462	4	YO129_4
YO130	PHASTER	PHASTERYO130_1	Incomplete	9	178254	183761	1	YO130_1
YO130	PHASTER	PHASTERYO130_2	Questionable	32	17861	51100	2	YO130_2
YO130	Phispy	pp1		32	24729	42446	2	YO130_2
YO131	PHASTER	PHASTERYO131_1	Incomplete	15	72562	85651	1	YO131_1
YO131	PHASTER	PHASTERYO131_2	Incomplete	17	2	16894	2	YO131_2
YO131	Phispy	pp1		17	1560	17509	2	YO131_2
YO131	Virsorter_checkV	17||0_partial		17	1	16893	2	YO131_2
YO131	PHASTER	PHASTERYO131_3	Incomplete	24	1	13563	3	YO131_3
YO131	Phispy	pp2		24	3261	9035	3	YO131_3
YO131	Virsorter_checkV	24||0_partial		24	1	11782	3	YO131_3
YO131	PHASTER	PHASTERYO131_4	Intact	28	629	6782	4	YO131_4
YO131	PHASTER	PHASTERYO131_5	Questionable	35	43709	55208	5	YO131_5
YO131	Phispy	pp3		35	46933	53163	5	YO131_5
YO131	PHASTER	PHASTERYO131_6	Questionable	71	2	20352	6	YO131_6
YO131	Phispy	pp4		71	3490	20201	6	YO131_6
YO131	Virsorter_checkV	71||full		71	1	20351	6	YO131_6
YO131	PHASTER	PHASTERYO131_7	Questionable	82	34	12941	7	YO131_7
YO131	PHASTER	PHASTERYO131_8	Questionable	99	83	11113	8	YO131_8
YO132	Virsorter_checkV	11||0_partial		11	3669	13313	1	YO132_1
YO132	Phispy	pp1		11	136599	138347	2	YO132_2
YO132	Virsorter_checkV	14||0_partial		14	5662	42807	3	YO132_3
YO132	PHASTER	PHASTERYO132_1	Intact	14	74142	109609	4	YO132_4
YO132	Phispy	pp2		14	83986	109775	4	YO132_4
YO132	PHASTER	PHASTERYO132_2	Intact	49	18297	31462	5	YO132_5
YO133	Phispy	pp1		41	1758	31129	1	YO133_1
YO133	PHASTER	PHASTERYO133_1	Incomplete	55	325	5832	2	YO133_2
YO134	Phispy	pp1		1	3407	10510	1	YO134_1
YO134	Virsorter_checkV	2||0_partial		2	9998	50100	2	YO134_2
YO134	PHASTER	PHASTERYO134_1	Intact	2	302024	339806	3	YO134_3
YO134	Phispy	pp2		2	311685	339121	3	YO134_3
YO134	PHASTER	PHASTERYO134_2	Intact	7	19226	39546	4	YO134_4
YO134	Phispy	pp3		7	20634	34927	4	YO134_4
YO134	Virsorter_checkV	7||0_partial		7	1	32683	4	YO134_4
YO134	Virsorter_checkV	28||0_partial		28	1	10742	5	YO134_5
YO134	PHASTER	PHASTERYO134_3	Incomplete	28	20869	29668	6	YO134_6
YO135	PHASTER	PHASTERYO135_1	Intact	3	126649	148701	1	YO135_1
YO135	Phispy	pp1		3	131227	156112	1	YO135_1
YO135	PHASTER	PHASTERYO135_2	Intact	11	60526	111335	2	YO135_2
YO135	Phispy	pp2		11	85507	105773	2	YO135_2
YO135	PHASTER	PHASTERYO135_3	Questionable	39	22895	34988	3	YO135_3
YO135	PHASTER	PHASTERYO135_4	Intact	50	7491	31478	4	YO135_4
YO135	Virsorter_checkV	50||full		50	1	29041	4	YO135_4
YO136	Virsorter_checkV	4||0_partial		4	1	30553	1	YO136_1
YO136	PHASTER	PHASTERYO136_1	Intact	4	125709	146630	2	YO136_2
YO136	Phispy	pp1		4	128903	146403	2	YO136_2
YO136	Virsorter_checkV	7||0_partial		7	1	49991	3	YO136_3
YO136	PHASTER	PHASTERYO136_2	Intact	7	84291	118420	4	YO136_4
YO136	Phispy	pp2		7	89399	115204	4	YO136_4
YO136	PHASTER	PHASTERYO136_3	Questionable	56	16681	28921	5	YO136_5
YO137	Virsorter_checkV	5||0_partial		5	1	30553	1	YO137_1
YO137	PHASTER	PHASTERYO137_1	Intact	5	125709	146630	2	YO137_2
YO137	Phispy	pp1		5	128903	146403	2	YO137_2
YO137	Virsorter_checkV	6||0_partial		6	1	37583	3	YO137_3
YO137	PHASTER	PHASTERYO137_2	Intact	6	84291	118420	4	YO137_4
YO137	Phispy	pp2		6	92044	120098	4	YO137_4
YO137	PHASTER	PHASTERYO137_3	Questionable	55	16822	29062	5	YO137_5
YO138	Virsorter_checkV	4||0_partial		4	1	30553	1	YO138_1
YO138	PHASTER	PHASTERYO138_1	Intact	4	125709	146630	2	YO138_2
YO138	Phispy	pp1		4	128903	146403	2	YO138_2
YO138	Virsorter_checkV	7||0_partial		7	1	49991	3	YO138_3
YO138	PHASTER	PHASTERYO138_2	Intact	7	84290	118419	4	YO138_4
YO138	Phispy	pp2		7	89398	115203	4	YO138_4
YO138	PHASTER	PHASTERYO138_3	Questionable	57	1268	12479	5	YO138_5
YO139	Virsorter_checkV	5||0_partial		5	1	30553	1	YO139_1
YO139	PHASTER	PHASTERYO139_1	Intact	5	125712	146633	2	YO139_2
YO139	Phispy	pp1		5	128906	146406	2	YO139_2
YO139	PHASTER	PHASTERYO139_2	Intact	7	18873	55514	3	YO139_3
YO139	Phispy	pp2		7	22174	47979	3	YO139_3
YO139	Virsorter_checkV	7||0_partial		7	1	40268	3	YO139_3
YO139	PHASTER	PHASTERYO139_3	Questionable	50	1268	12479	4	YO139_4
YO140	PHASTER	PHASTERYO140_1	Intact	5	15364	36285	1	YO140_1
YO140	Phispy	pp1		5	15592	33092	1	YO140_1
YO140	Virsorter_checkV	5||0_partial		5	1	39385	1	YO140_1
YO140	Virsorter_checkV	8||0_partial		8	1	49991	2	YO140_2
YO140	PHASTER	PHASTERYO140_2	Intact	8	84291	118420	3	YO140_3
YO140	Phispy	pp2		8	89399	115204	3	YO140_3
YO140	PHASTER	PHASTERYO140_3	Questionable	54	1268	12479	4	YO140_4
YO141	PHASTER	PHASTERYO141_1	Intact	3	15364	36285	1	YO141_1
YO141	Phispy	pp1		3	15592	33092	1	YO141_1
YO141	Virsorter_checkV	3||0_partial		3	1	39385	1	YO141_1
YO141	Virsorter_checkV	6||0_partial		6	1	49991	2	YO141_2
YO141	PHASTER	PHASTERYO141_2	Intact	6	84291	118420	3	YO141_3
YO141	Phispy	pp2		6	89399	115204	3	YO141_3
YO141	PHASTER	PHASTERYO141_3	Questionable	56	16681	28921	4	YO141_4
YO142	Virsorter_checkV	14||0_partial		14	1	45832	1	YO142_1
YO142	PHASTER	PHASTERYO142_1	Incomplete	14	81812	107424	2	YO142_2
YO142	Phispy	pp1		14	99112	139411	2	YO142_2
YO142	PHASTER	PHASTERYO142_2	Incomplete	14	119040	136192	2	YO142_3
YO143	Phispy	pp1		10	2978	4726	1	YO143_1
YO143	Virsorter_checkV	10||0_partial		10	1	9290	1	YO143_1
YO143	PHASTER	PHASTERYO143_1	Intact	13	486	35953	2	YO143_2
YO143	Phispy	pp2		13	321	26110	2	YO143_2
YO143	Virsorter_checkV	13||0_partial		13	1	36913	2	YO143_2
YO143	PHASTER	PHASTERYO143_2	Intact	52	1257	14408	3	YO143_3
YO144	Virsorter_checkV	22||0_partial		22	3143	12787	1	YO144_1
YO144	Phispy	pp1		22	119000	120748	2	YO144_2
YO144	Virsorter_checkV	28||0_partial		28	5662	42807	3	YO144_3
YO144	PHASTER	PHASTERYO144_1	Intact	28	74146	109613	4	YO144_4
YO144	Phispy	pp2		28	83990	109779	4	YO144_4
YO144	PHASTER	PHASTERYO144_2	Intact	74	1261	14412	5	YO144_5
YO145	Phispy	pp1		5	38572	75786	1	YO145_1
YO145	PHASTER	PHASTERYO145_1	Incomplete	23	42498	50036	2	YO145_2
YO145	PHASTER	PHASTERYO145_2	Incomplete	39	836	8560	3	YO145_3
YO145	PHASTER	PHASTERYO145_3	Incomplete	45	237	14483	4	YO145_4
YO145	PHASTER	PHASTERYO145_4	Incomplete	45	19881	26143	5	YO145_5
YO145	PHASTER	PHASTERYO145_5	Incomplete	47	126	14510	6	YO145_6
YO145	PHASTER	PHASTERYO145_6	Incomplete	47	18563	23929	7	YO145_7
YO145	Phispy	pp2		55	2627	4194	8	YO145_8
YO146	Virsorter_checkV	11||0_partial		11	3669	13313	1	YO146_1
YO146	Phispy	pp1		11	136605	138353	2	YO146_2
YO146	Virsorter_checkV	14||0_partial		14	5662	42807	3	YO146_3
YO146	PHASTER	PHASTERYO146_1	Intact	14	74142	109609	4	YO146_4
YO146	Phispy	pp2		14	83986	109775	4	YO146_4
YO146	PHASTER	PHASTERYO146_2	Intact	50	18297	31462	5	YO146_5
YO147	Virsorter_checkV	12||0_partial		12	3669	13313	1	YO147_1
YO147	Phispy	pp1		12	128912	130660	2	YO147_2
YO147	Virsorter_checkV	14||0_partial		14	5662	42807	3	YO147_3
YO147	PHASTER	PHASTERYO147_1	Intact	14	74142	109609	4	YO147_4
YO147	Phispy	pp2		14	83986	109775	4	YO147_4
YO147	PHASTER	PHASTERYO147_2	Intact	51	18297	31462	5	YO147_5
YO148	PHASTER	PHASTERYO148_1	Intact	14	486	35953	1	YO148_1
YO148	Phispy	pp1		14	321	26110	1	YO148_1
YO148	Virsorter_checkV	14||0_partial		14	1	36913	1	YO148_1
YO148	PHASTER	PHASTERYO148_2	Intact	52	18297	31462	2	YO148_2
YO149	Virsorter_checkV	2||0_partial		2	1	30446	1	YO149_1
YO149	PHASTER	PHASTERYO149_1	Intact	2	134825	156871	2	YO149_2
YO149	Phispy	pp1		2	132624	155728	2	YO149_2
YO149	Virsorter_checkV	64||full		64	691	15374	3	YO149_3
YO149	PHASTER	PHASTERYO149_2	Incomplete	68	4520	15789	4	YO149_4
YO149	Virsorter_checkV	72||full		72	1	8158	5	YO149_5
YO149	PHASTER	PHASTERYO149_3	Incomplete	81	1	3970	6	YO149_6
YO150	Phispy	pp1		1	313924	348188	1	YO150_1
YO150	PHASTER	PHASTERYO150_1	Questionable	43	1426	15435	2	YO150_2
YO150	Phispy	pp2		46	3407	12347	3	YO150_3
YO150	PHASTER	PHASTERYO150_2	Incomplete	52	241	5748	4	YO150_4
YO150	PHASTER	PHASTERYO150_3	Intact	67	1	12429	5	YO150_5
YO150	PHASTER	PHASTERYO150_4	Intact	69	1	11585	6	YO150_6
YO151	PHASTER	PHASTERYO151_1	Intact	39	15311	37357	1	YO151_1
YO151	Phispy	pp1		39	9521	36466	1	YO151_1
YO151	Virsorter_checkV	57||full		57	691	15374	2	YO151_2
YO151	Virsorter_checkV	64||full		64	5763	13962	3	YO151_3
YO151	PHASTER	PHASTERYO151_2	Incomplete	71	1	3970	4	YO151_4
YO152	Virsorter_checkV	2||0_partial		2	3567	13216	1	YO152_1
YO152	Phispy	pp1		13	115517	122829	2	YO152_2
YO152	PHASTER	PHASTERYO152_1	Intact	33	517	36928	3	YO152_3
YO152	Phispy	pp2		33	5768	32514	3	YO152_3
YO152	PHASTER	PHASTERYO152_2	Incomplete	43	106	11678	4	YO152_4
YO153	Phispy	pp1		1	130566	133624	1	YO153_1
YO153	PHASTER	PHASTERYO153_1	Incomplete	1	549517	557744	2	YO153_2
YO153	Phispy	pp2		1	670665	685297	3	YO153_3
YO153	PHASTER	PHASTERYO153_2	Incomplete	1	924711	936120	4	YO153_4
YO153	Phispy	pp3		3	79462	107076	5	YO153_5
YO153	Phispy	pp4		4	60372	88945	6	YO153_6
YO153	Phispy	pp5		5	253046	273184	7	YO153_7
YO153	Phispy	pp6		13	3762	8243	8	YO153_8
YO154	Phispy	pp1		24	838	17538	1	YO154_1
YO154	Phispy	pp7		127	5404	6818	10	YO154_10
YO154	Phispy	pp2		35	4317	12643	2	YO154_2
YO154	PHASTER	PHASTERYO154_1	Incomplete	49	29928	46484	3	YO154_3
YO154	Phispy	pp3		49	37201	45491	3	YO154_3
YO154	PHASTER	PHASTERYO154_2	Intact	50	26192	44985	4	YO154_4
YO154	Phispy	pp4		50	25697	40753	4	YO154_4
YO154	PHASTER	PHASTERYO154_3	Intact	54	28	6879	5	YO154_5
YO154	Phispy	pp5		54	5134	23537	5	YO154_5
YO154	PHASTER	PHASTERYO154_4	Questionable	61	1976	13689	6	YO154_6
YO154	Phispy	pp6		61	3364	13619	6	YO154_6
YO154	PHASTER	PHASTERYO154_5	Incomplete	80	2032	7539	7	YO154_7
YO154	PHASTER	PHASTERYO154_6	Incomplete	87	2082	12720	8	YO154_8
YO154	Virsorter_checkV	105||full		105	1	7644	9	YO154_9
YO155	PHASTER	PHASTERYO155_1	Intact	6	16455	58863	1	YO155_1
YO155	Phispy	pp1		6	28173	59308	1	YO155_1
YO155	Virsorter_checkV	6||0_partial		6	11480	39586	1	YO155_1
YO155	Phispy	pp2		15	1825	21492	2	YO155_2
YO155	Virsorter_checkV	15||0_partial		15	1	23745	2	YO155_2
YO155	PHASTER	PHASTERYO155_2	Questionable	53	2191	14728	3	YO155_3
YO155	Virsorter_checkV	54||full		54	1352	17711	4	YO155_4
YO155	Virsorter_checkV	63||full		63	1	13965	5	YO155_5
YO156	PHASTER	PHASTERYO156_1	Intact	4	180276	203557	1	YO156_1
YO156	Phispy	pp1		4	181867	203782	1	YO156_1
YO156	PHASTER	PHASTERYO156_2	Incomplete	28	533	14115	2	YO156_2
YO156	Virsorter_checkV	29||full		29	1	8348	3	YO156_3
YO156	PHASTER	PHASTERYO156_3	Incomplete	29	53570	64535	4	YO156_4
YO156	PHASTER	PHASTERYO156_4	Questionable	48	2908	14746	5	YO156_5
YO156	PHASTER	PHASTERYO156_5	Intact	68	117	19879	6	YO156_6
YO156	Virsorter_checkV	90||full		90	1450	4992	7	YO156_7
YO157	PHASTER	PHASTERYO157_1	Incomplete	12	58533	67615	1	YO157_1
YO157	Phispy	pp1		13	132057	140565	2	YO157_2
YO157	PHASTER	PHASTERYO157_2	Incomplete	15	75417	83647	3	YO157_3
YO157	PHASTER	PHASTERYO157_3	Questionable	36	1512	10835	4	YO157_4
YO157	PHASTER	PHASTERYO157_4	Incomplete	36	14838	29991	5	YO157_5
YO158	Virsorter_checkV	2||0_partial		2	1	38581	1	YO158_1
YO158	PHASTER	PHASTERYO158_1	Intact	2	362480	401677	2	YO158_2
YO158	Phispy	pp1		2	371176	402586	2	YO158_2
YO158	Phispy	pp2		8	215367	222244	3	YO158_3
YO158	Virsorter_checkV	37||full		37	1	15006	4	YO158_4
YO159	PHASTER	PHASTERYO159_1	Incomplete	5	159830	177548	1	YO159_1
YO159	PHASTER	PHASTERYO159_2	Intact	10	11861	33636	2	YO159_2
YO159	Phispy	pp1		10	11081	32531	2	YO159_2
YO159	Virsorter_checkV	10||0_partial		10	1	35070	2	YO159_2
YO159	PHASTER	PHASTERYO159_3	Questionable	33	21055	33125	3	YO159_3
YO159	PHASTER	PHASTERYO159_4	Intact	47	374	39016	4	YO159_4
YO159	Phispy	pp2		47	11989	34013	4	YO159_4
YO159	Virsorter_checkV	47||full		47	1	31987	4	YO159_4
YO160	PHASTER	PHASTERYO160_1	Incomplete	4	159828	177546	1	YO160_1
YO160	PHASTER	PHASTERYO160_2	Questionable	34	21052	33122	2	YO160_2
YO160	PHASTER	PHASTERYO160_3	Intact	35	11859	33634	3	YO160_3
YO160	Phispy	pp1		35	10966	28741	3	YO160_3
YO160	Virsorter_checkV	35||full		35	1	37216	3	YO160_3
YO160	PHASTER	PHASTERYO160_4	Intact	51	7294	42229	4	YO160_4
YO160	Phispy	pp2		51	8597	36286	4	YO160_4
YO160	Virsorter_checkV	51||full		51	11330	42227	4	YO160_4
YO161	Virsorter_checkV	4||0_partial		4	1	7827	1	YO161_1
YO161	PHASTER	PHASTERYO161_1	Intact	4	63496	69649	2	YO161_2
YO161	PHASTER	PHASTERYO161_2	Incomplete	33	18887	30934	3	YO161_3
YO161	PHASTER	PHASTERYO161_3	Questionable	36	43709	55208	4	YO161_4
YO161	Phispy	pp1		36	46933	53163	4	YO161_4
YO161	PHASTER	PHASTERYO161_4	Intact	71	1225	27099	5	YO161_5
YO161	Phispy	pp2		71	1225	25651	5	YO161_5
YO161	Virsorter_checkV	71||full		71	3480	27649	5	YO161_5
YO162	Phispy	pp1		10	2978	4726	1	YO162_1
YO162	Virsorter_checkV	10||0_partial		10	1	9290	1	YO162_1
YO162	PHASTER	PHASTERYO162_1	Intact	13	486	35953	2	YO162_2
YO162	Phispy	pp2		13	2074	24990	2	YO162_2
YO162	Virsorter_checkV	13||0_partial		13	1	36913	2	YO162_2
YO163	PHASTER	PHASTERYO163_1	Intact	12	218	25492	1	YO163_1
YO163	Phispy	pp1		12	1521	25454	1	YO163_1
YO163	Virsorter_checkV	12||0_partial		12	1	25490	1	YO163_1
YO163	Virsorter_checkV	19||0_partial		19	3221	15918	2	YO163_2
YO163	PHASTER	PHASTERYO163_2	Intact	19	67361	98374	3	YO163_3
YO163	Phispy	pp2		19	92949	95071	3	YO163_3
YO163	PHASTER	PHASTERYO163_3	Intact	32	15199	42924	4	YO163_4
YO163	Phispy	pp3		32	6153	29836	4	YO163_4
YO163	PHASTER	PHASTERYO163_4	Intact	40	16100	37012	5	YO163_5
YO163	Phispy	pp4		40	29840	46888	5	YO163_5
YO163	Virsorter_checkV	40||full		40	14970	52436	5	YO163_5
YO164	PHASTER	PHASTERYO164_1	Intact	13	85466	110740	1	YO164_1
YO164	Phispy	pp1		13	85505	109438	1	YO164_1
YO164	PHASTER	PHASTERYO164_2	Intact	18	1355	19055	2	YO164_2
YO164	Phispy	pp2		18	2557	3919	2	YO164_2
YO164	Virsorter_checkV	18||0_partial		18	1	12476	2	YO164_2
YO164	Phispy	pp3		34	3100	9958	3	YO164_3
YO164	PHASTER	PHASTERYO164_3	Intact	36	30872	56041	4	YO164_4
YO164	Phispy	pp4		36	31774	55457	4	YO164_4
YO164	PHASTER	PHASTERYO164_4	Intact	43	16100	37012	5	YO164_5
YO164	Phispy	pp5		43	29840	46888	5	YO164_5
YO164	Virsorter_checkV	43||full		43	14970	52442	5	YO164_5
YO165	Phispy	pp1		11	2978	4726	1	YO165_1
YO165	Virsorter_checkV	11||0_partial		11	1	9290	1	YO165_1
YO165	PHASTER	PHASTERYO165_1	Intact	14	486	35953	2	YO165_2
YO165	Phispy	pp2		14	321	26110	2	YO165_2
YO165	Virsorter_checkV	14||0_partial		14	1	36913	2	YO165_2
YO165	PHASTER	PHASTERYO165_2	Intact	48	1257	14408	3	YO165_3
YO166	Virsorter_checkV	10||0_partial		10	3669	13313	1	YO166_1
YO166	Phispy	pp1		10	136605	138353	2	YO166_2
YO166	Virsorter_checkV	13||0_partial		13	5662	42807	3	YO166_3
YO166	PHASTER	PHASTERYO166_1	Intact	13	74142	109609	4	YO166_4
YO166	Phispy	pp2		13	83986	109775	4	YO166_4
YO166	PHASTER	PHASTERYO166_2	Intact	53	1257	14408	5	YO166_5
YO167	Phispy	pp1		30	3036	4784	1	YO167_1
YO167	Virsorter_checkV	30||0_partial		30	1	9290	1	YO167_1
YO167	PHASTER	PHASTERYO167_1	Intact	46	18591	54058	2	YO167_2
YO167	Phispy	pp2		46	28435	54224	2	YO167_2
YO167	Virsorter_checkV	46||full		46	17395	54540	2	YO167_2
YO167	PHASTER	PHASTERYO167_2	Intact	71	18296	31461	3	YO167_3
YO168	Virsorter_checkV	10||0_partial		10	8125	26656	1	YO168_1
YO168	Virsorter_checkV	11||0_partial		11	3336	14129	2	YO168_2
YO168	PHASTER	PHASTERYO168_1	Intact	20	62972	84399	3	YO168_3
YO168	Phispy	pp1		20	64377	79887	3	YO168_3
YO168	Phispy	pp2		26	42381	51705	4	YO168_4
YO169	Phispy	pp1		20	52019	74223	1	YO169_1
YO169	Phispy	pp2		25	62413	79154	2	YO169_2
YO169	PHASTER	PHASTERYO169_1	Intact	26	64068	79982	3	YO169_3
YO169	Phispy	pp3		26	60713	74144	3	YO169_3
YO169	Virsorter_checkV	44||0_partial		44	8125	26662	4	YO169_4
YO169	Virsorter_checkV	65||full		65	1	9685	5	YO169_5
YO169	PHASTER	PHASTERYO169_2	Incomplete	66	3	18554	6	YO169_6
YO169	PHASTER	PHASTERYO169_3	Intact	84	39	6962	7	YO169_7
YO170	Virsorter_checkV	11||0_partial		11	3669	13313	1	YO170_1
YO170	Phispy	pp1		11	136605	138353	2	YO170_2
YO170	PHASTER	PHASTERYO170_1	Intact	14	480	35947	3	YO170_3
YO170	Phispy	pp2		14	315	26104	3	YO170_3
YO170	Virsorter_checkV	14||0_partial		14	1	36907	3	YO170_3
YO170	PHASTER	PHASTERYO170_2	Intact	50	18297	31462	4	YO170_4
YO171	Phispy	pp1		11	2978	4726	1	YO171_1
YO171	Virsorter_checkV	11||0_partial		11	1	9290	1	YO171_1
YO171	Virsorter_checkV	14||0_partial		14	5662	42807	2	YO171_2
YO171	PHASTER	PHASTERYO171_1	Intact	14	74142	109609	3	YO171_3
YO171	Phispy	pp2		14	83986	109775	3	YO171_3
YO171	PHASTER	PHASTERYO171_2	Intact	50	18297	31462	4	YO171_4
YO173	Virsorter_checkV	14||0_partial		14	5662	42807	1	YO173_1
YO173	PHASTER	PHASTERYO173_1	Intact	14	74142	109609	2	YO173_2
YO173	Phispy	pp1		14	83986	109775	2	YO173_2
YO173	PHASTER	PHASTERYO173_2	Intact	49	1257	14408	3	YO173_3
YO174	Phispy	pp1		12	2978	4726	1	YO174_1
YO174	Virsorter_checkV	12||0_partial		12	1	9290	1	YO174_1
YO174	Virsorter_checkV	14||0_partial		14	5662	42807	2	YO174_2
YO174	PHASTER	PHASTERYO174_1	Intact	14	74142	109609	3	YO174_3
YO174	Phispy	pp2		14	83986	109775	3	YO174_3
YO174	PHASTER	PHASTERYO174_2	Intact	51	1257	14408	4	YO174_4
YO175	Virsorter_checkV	7||0_partial		7	3669	27427	1	YO175_1
YO175	Virsorter_checkV	14||0_partial		14	5662	42807	2	YO175_2
YO175	PHASTER	PHASTERYO175_1	Intact	14	74142	109609	3	YO175_3
YO175	Phispy	pp1		14	83986	109775	3	YO175_3
YO176	Virsorter_checkV	11||0_partial		11	3669	13313	1	YO176_1
YO176	Phispy	pp1		11	136605	138353	2	YO176_2
YO176	Virsorter_checkV	14||0_partial		14	5662	42807	3	YO176_3
YO176	PHASTER	PHASTERYO176_1	Intact	14	74142	109609	4	YO176_4
YO176	Phispy	pp2		14	83986	109775	4	YO176_4
YO176	PHASTER	PHASTERYO176_2	Intact	51	18297	31462	5	YO176_5
YO177	Phispy	pp1		12	2978	4726	1	YO177_1
YO177	Virsorter_checkV	12||0_partial		12	1	9290	1	YO177_1
YO177	Virsorter_checkV	16||0_partial		16	5662	42807	2	YO177_2
YO177	PHASTER	PHASTERYO177_1	Intact	16	74142	109609	3	YO177_3
YO177	Phispy	pp2		16	83986	109775	3	YO177_3
YO177	PHASTER	PHASTERYO177_2	Intact	62	1257	14408	4	YO177_4
YO178	Virsorter_checkV	5||0_partial		5	1	30404	1	YO178_1
YO178	PHASTER	PHASTERYO178_1	Intact	5	128969	152956	2	YO178_2
YO178	Phispy	pp1		5	127219	159488	2	YO178_2
YO178	PHASTER	PHASTERYO178_2	Questionable	52	5230	17206	3	YO178_3
YO178	Virsorter_checkV	52||full		52	5157	40630	3	YO178_3
YO178	PHASTER	PHASTERYO178_3	Intact	57	2168	24220	4	YO178_4
YO178	PHASTER	PHASTERYO178_4	Intact	76	1	17316	5	YO178_5
YO178	PHASTER	PHASTERYO178_5	Intact	78	1	16744	6	YO178_6
YO180	Virsorter_checkV	10||0_partial		10	3669	13313	1	YO180_1
YO180	Phispy	pp1		10	136599	138347	2	YO180_2
YO180	Virsorter_checkV	13||0_partial		13	5662	42807	3	YO180_3
YO180	PHASTER	PHASTERYO180_1	Intact	13	74147	109614	4	YO180_4
YO180	Phispy	pp2		13	85098	106340	4	YO180_4
YO181	Virsorter_checkV	10||0_partial		10	3669	13313	1	YO181_1
YO181	Phispy	pp1		10	136605	138353	2	YO181_2
YO181	Virsorter_checkV	13||0_partial		13	5662	42807	3	YO181_3
YO181	PHASTER	PHASTERYO181_1	Intact	13	74141	109608	4	YO181_4
YO181	Phispy	pp2		13	83985	109774	4	YO181_4
YO181	PHASTER	PHASTERYO181_2	Intact	50	1256	14407	5	YO181_5
YO182	Phispy	pp1		34	21717	40093	1	YO182_1
YO182	PHASTER	PHASTERYO182_1	Intact	46	217	6125	2	YO182_2
YO182	PHASTER	PHASTERYO182_2	Intact	77	171	18845	3	YO182_3
YO183	Phispy	pp1		9	2978	4726	1	YO183_1
YO183	Virsorter_checkV	9||0_partial		9	1	9290	1	YO183_1
YO183	Virsorter_checkV	13||0_partial		13	5662	42807	2	YO183_2
YO183	PHASTER	PHASTERYO183_1	Intact	13	74142	109609	3	YO183_3
YO183	Phispy	pp2		13	85093	106335	3	YO183_3
YO183	PHASTER	PHASTERYO183_2	Intact	60	9728	22893	4	YO183_4
YO184	Phispy	pp1		9	2978	4726	1	YO184_1
YO184	Virsorter_checkV	9||0_partial		9	1	9290	1	YO184_1
YO184	PHASTER	PHASTERYO184_1	Intact	13	486	35953	2	YO184_2
YO184	Phispy	pp2		13	321	26110	2	YO184_2
YO184	Virsorter_checkV	13||0_partial		13	1	36913	2	YO184_2
YO184	PHASTER	PHASTERYO184_2	Intact	52	18297	31462	3	YO184_3
YO185	Virsorter_checkV	11||0_partial		11	3669	13313	1	YO185_1
YO185	Phispy	pp1		11	136605	138353	2	YO185_2
YO185	Virsorter_checkV	14||0_partial		14	5662	42807	3	YO185_3
YO185	PHASTER	PHASTERYO185_1	Intact	14	74142	109609	4	YO185_4
YO185	Phispy	pp2		14	83986	109775	4	YO185_4
YO185	PHASTER	PHASTERYO185_2	Intact	49	1257	14408	5	YO185_5
YO187	PHASTER	PHASTERYO187_1	Questionable	2	222328	235281	1	YO187_1
YO187	Phispy	pp1		2	215796	235246	1	YO187_1
YO187	Virsorter_checkV	5||0_partial		5	8968	46513	2	YO187_2
YO187	PHASTER	PHASTERYO187_2	Intact	5	86894	107783	3	YO187_3
YO187	Phispy	pp2		5	94750	102504	3	YO187_3
YO187	PHASTER	PHASTERYO187_3	Intact	14	386	44255	4	YO187_4
YO187	Phispy	pp3		14	20074	37149	4	YO187_4
YO187	Virsorter_checkV	14||0_partial		14	1	43336	4	YO187_4
YO187	PHASTER	PHASTERYO187_4	Intact	86	1	6689	5	YO187_5
YO188	Virsorter_checkV	1||0_partial		1	4788	14148	1	YO188_1
YO188	PHASTER	PHASTERYO188_1	Intact	1	104079	138046	2	YO188_2
YO188	Virsorter_checkV	44||0_partial		44	8125	26668	3	YO188_3
YO188	PHASTER	PHASTERYO188_2	Intact	46	4785	33861	4	YO188_4
YO188	Phispy	pp1		46	8096	27323	4	YO188_4
YO188	Virsorter_checkV	46||full		46	1	33860	4	YO188_4
YO188	Virsorter_checkV	103||full		103	1	5994	5	YO188_5
YO189	Phispy	pp1		13	6	14469	1	YO189_1
YO189	PHASTER	PHASTERYO189_1	Incomplete	31	101	15496	2	YO189_2
YO189	PHASTER	PHASTERYO189_2	Questionable	32	19592	36842	3	YO189_3
YO189	Phispy	pp2		32	44459	54097	4	YO189_4
YO189	PHASTER	PHASTERYO189_3	Questionable	56	2	29999	5	YO189_5
YO189	Phispy	pp3		56	4560	24062	5	YO189_5
YO189	PHASTER	PHASTERYO189_4	Intact	81	1	13379	6	YO189_6
YO190	PHASTER	PHASTERYO190_1	Intact	19	1115	22542	1	YO190_1
YO190	Phispy	pp1		19	5627	21137	1	YO190_1
YO190	Virsorter_checkV	19||0_partial		19	1	36269	1	YO190_1
YO190	Phispy	pp2		23	42381	51714	2	YO190_2
YO190	Virsorter_checkV	73||full		73	11973	17986	3	YO190_3
YO191	PHASTER	PHASTERYO191_1	Incomplete	38	533	14115	1	YO191_1
YO191	Phispy	pp1		38	4931	19814	1	YO191_1
YO191	PHASTER	PHASTERYO191_2	Questionable	55	26018	37856	2	YO191_2
YO191	Phispy	pp2		55	28856	36075	2	YO191_2
YO191	PHASTER	PHASTERYO191_3	Intact	77	167	22219	3	YO191_3
YO191	Phispy	pp3		77	529	22444	3	YO191_3
YO191	PHASTER	PHASTERYO191_4	Intact	95	1616	20995	4	YO191_4
YO191	Virsorter_checkV	114||full		114	1	12547	5	YO191_5
YO191	PHASTER	PHASTERYO191_5	Incomplete	123	3368	14333	6	YO191_6
YO191	Virsorter_checkV	123||full		123	4652	14331	6	YO191_6
YO191	Virsorter_checkV	183||full		183	1471	7721	7	YO191_7
YO192	Virsorter_checkV	12||0_partial		12	8125	26656	1	YO192_1
YO192	PHASTER	PHASTERYO192_1	Intact	21	1060	22487	2	YO192_2
YO192	Phispy	pp1		21	2198	23702	2	YO192_2
YO192	Virsorter_checkV	21||0_partial		21	1	36269	2	YO192_2
YO192	PHASTER	PHASTERYO192_2	Questionable	56	6267	27027	3	YO192_3
YO192	PHASTER	PHASTERYO192_3	Questionable	59	244	23640	4	YO192_4
YO194	Virsorter_checkV	1||0_partial		1	1	72831	1	YO194_1
YO194	PHASTER	PHASTERYO194_1	Intact	1	126794	148846	2	YO194_2
YO194	Phispy	pp1		1	135689	183597	2	YO194_2
YO194	PHASTER	PHASTERYO194_2	Intact	1	169266	193253	2	YO194_3
YO194	PHASTER	PHASTERYO194_3	Intact	11	60531	111340	3	YO194_4
YO194	Phispy	pp2		11	85512	105778	3	YO194_4
YO194	PHASTER	PHASTERYO194_4	Questionable	56	5230	17206	4	YO194_5
YO194	Virsorter_checkV	56||full		56	5157	37503	4	YO194_5
YO199	Virsorter_checkV	1||1_partial		1	4831	15417	1	YO199_1
YO199	Virsorter_checkV	1||0_partial		1	10043	48339	1	YO199_1
YO199.nanopore	PHASTER	PHASTERYO199.nanopore_1	Intact	1	642956	656409	1	YO199_2
YO199	Phispy	pp1		1	622062	651440	2	YO199_2
YO199.nanopore	PHASTER	PHASTERYO199.nanopore_2	Incomplete	1	2208534	2216755	2	YO199_3
YO199.nanopore	PHASTER	PHASTERYO199.nanopore_3	Intact	1	2249520	2286546	3	YO199_4
YO199	Phispy	pp2		1	2251173	2284691	3	YO199_4
YO199	Virsorter_checkV	2||0_partial		2	5931	18074	4	YO199_5
YO199	Phispy	pp3		2	37098	42017	5	YO199_6
YO204	Virsorter_checkV	1||0_partial		1	1	44121	1	YO204_1
YO204	Virsorter_checkV	1||1_partial		1	6051	40025	1	YO204_1
YO204.nanopore	PHASTER	PHASTERYO204.nanopore_1	Intact	1	2006377	2019869	1	YO204_2
YO204	Phispy	pp1		1	2004981	2019334	2	YO204_2
YO204.nanopore	PHASTER	PHASTERYO204.nanopore_2	Incomplete	1	2041464	2048800	2	YO204_3
YO204.nanopore	PHASTER	PHASTERYO204.nanopore_3	Intact	1	2081565	2118591	3	YO204_4
YO204	Phispy	pp2		1	2079994	2118544	3	YO204_4
YO204	Virsorter_checkV	2||0_partial		2	1	23404	4	YO204_5
YO204	Phispy	pp3		2	413849	418768	5	YO204_6
YO352	Virsorter_checkV	1||1_partial		1	1	12574	1	YO352_1
YO352	Virsorter_checkV	1||0_partial		1	4770	43247	1	YO352_1
YO352.nanopore	PHASTER	PHASTERYO352.nanopore_1	Intact	1	460376	497402	1	YO352_2
YO352	Phispy	pp1		1	460424	498974	2	YO352_2
YO352.nanopore	PHASTER	PHASTERYO352.nanopore_2	Incomplete	1	530167	538388	2	YO352_3
YO352.nanopore	PHASTER	PHASTERYO352.nanopore_3	Intact	1	559483	572936	3	YO352_4
YO352	Phispy	pp2		1	556772	568380	3	YO352_4
YO352	Virsorter_checkV	2||0_partial		2	1	23404	4	YO352_5
YO352	Phispy	pp3		2	1155946	1160865	5	YO352_6
YO356	Virsorter_checkV	14||0_partial		14	5662	39495	1	YO356_1
YO356	PHASTER	PHASTERYO356_1	Intact	14	74142	106452	2	YO356_2
YO356	Phispy	pp1		14	84973	103933	2	YO356_2
YO356	PHASTER	PHASTERYO356_2	Intact	52	18297	31462	3	YO356_3
YO357	Virsorter_checkV	14||0_partial		14	5662	39495	1	YO357_1
YO357	PHASTER	PHASTERYO357_1	Intact	14	74142	106452	2	YO357_2
YO357	Phispy	pp1		14	84973	103933	2	YO357_2
YO357	PHASTER	PHASTERYO357_2	Intact	52	18297	31462	3	YO357_3
YO359	Phispy	pp1		10	2978	4726	1	YO359_1
YO359	Virsorter_checkV	10||0_partial		10	1	9290	1	YO359_1
YO359	Virsorter_checkV	14||0_partial		14	5662	39495	2	YO359_2
YO359	PHASTER	PHASTERYO359_1	Intact	14	74142	106452	3	YO359_3
YO359	Phispy	pp2		14	84973	103933	3	YO359_3
YO359	PHASTER	PHASTERYO359_2	Intact	50	1257	14408	4	YO359_4
YO372	PHASTER	PHASTERYO372_1	Questionable	2	4813	44304	1	YO372_1
YO372	Phispy	pp1		2	1074	24966	1	YO372_1
YO372	Virsorter_checkV	2||0_partial		2	1	34240	1	YO372_1
YO372	Virsorter_checkV	13||0_partial		13	1	38092	2	YO372_2
YO372	Virsorter_checkV	13||1_partial		13	1	17086	2	YO372_2
YO372	Phispy	pp2		13	47887	60914	3	YO372_3
YO372	Virsorter_checkV	37||0_partial		37	8125	26656	4	YO372_4
YO374	Virsorter_checkV	2||0_partial		2	6404	45885	1	YO374_1
YO374	PHASTER	PHASTERYO374_1	Intact	2	168198	206194	2	YO374_2
YO374	Phispy	pp1		2	174870	201085	2	YO374_2
YO374	Virsorter_checkV	12||0_partial		12	1	40730	3	YO374_3
YO374	PHASTER	PHASTERYO374_2	Intact	12	64089	85512	4	YO374_4
YO374	Phispy	pp2		12	62299	84375	4	YO374_4
YO374	Virsorter_checkV	32||full		32	26992	45114	5	YO374_5
YO374	Virsorter_checkV	42||full		42	3768	20746	6	YO374_6
YO374	PHASTER	PHASTERYO374_3	Intact	50	155	29231	7	YO374_7
YO375	PHASTER	PHASTERYO375_1	Intact	6	100458	140569	1	YO375_1
YO375	Phispy	pp1		6	119804	140392	1	YO375_1
YO375	PHASTER	PHASTERYO375_2	Incomplete	18	3	24805	2	YO375_2
YO375	PHASTER	PHASTERYO375_3	Incomplete	32	5133	13752	3	YO375_3
YO375	PHASTER	PHASTERYO375_4	Intact	48	96	6366	4	YO375_4
YO375	PHASTER	PHASTERYO375_5	Incomplete	53	9639	33658	5	YO375_5
YO375	Phispy	pp2		53	9639	32960	5	YO375_5
YO375	PHASTER	PHASTERYO375_6	Intact	63	1	20654	6	YO375_6
YO375	Virsorter_checkV	63||full		63	1	21066	6	YO375_6
YO375	Virsorter_checkV	68||full		68	11374	24803	7	YO375_7
YO375	Virsorter_checkV	88||full		88	1	6292	8	YO375_8
YO376	PHASTER	PHASTERYO376_1	Incomplete	4	28106	44641	1	YO376_1
YO376	Phispy	pp1		4	18964	42206	1	YO376_1
YO376	Virsorter_checkV	4||0_partial		4	1	42927	1	YO376_1
YO376	PHASTER	PHASTERYO376_2	Incomplete	7	56361	82988	2	YO376_2
YO376	Phispy	pp2		8	142916	143297	3	YO376_3
YO376	PHASTER	PHASTERYO376_3	Intact	14	1988	40169	4	YO376_4
YO376	Phispy	pp3		14	1122	23008	4	YO376_4
YO376	Virsorter_checkV	14||0_partial		14	1	34419	4	YO376_4
YO376	PHASTER	PHASTERYO376_4	Incomplete	30	51002	59621	5	YO376_5
YO376	PHASTER	PHASTERYO376_5	Incomplete	47	27513	39560	6	YO376_6
YO376	PHASTER	PHASTERYO376_6	Intact	49	36013	42791	7	YO376_7
YO378	PHASTER	PHASTERYO378_1	Incomplete	23	18866	30913	1	YO378_1
YO378	Phispy	pp1		26	64634	74908	2	YO378_2
YO378	PHASTER	PHASTERYO378_2	Intact	29	634	6787	3	YO378_3
YO378	PHASTER	PHASTERYO378_3	Questionable	35	43709	55208	4	YO378_4
YO378	Phispy	pp2		35	38635	51739	4	YO378_4
YO378	PHASTER	PHASTERYO378_4	Intact	65	552	26405	5	YO378_5
YO378	Phispy	pp3		65	2000	26419	5	YO378_5
YO378	Virsorter_checkV	65||full		65	1	23706	5	YO378_5
YO379	PHASTER	PHASTERYO379_1	Incomplete	3	5929	17976	1	YO379_1
YO379	PHASTER	PHASTERYO379_2	Questionable	50	6789	33850	2	YO379_2
YO379	Phispy	pp1		50	9906	31238	2	YO379_2
YO380	Virsorter_checkV	11||0_partial		11	3669	13313	1	YO380_1
YO380	Phispy	pp1		11	136605	138353	2	YO380_2
YO380	PHASTER	PHASTERYO380_1	Intact	14	486	35953	3	YO380_3
YO380	Phispy	pp2		14	321	26110	3	YO380_3
YO380	Virsorter_checkV	14||0_partial		14	1	36913	3	YO380_3
YO380	PHASTER	PHASTERYO380_2	Intact	51	1257	14408	4	YO380_4
YO381	PHASTER	PHASTERYO381_1	Intact	5	116679	148510	1	YO381_1
YO381	Phispy	pp1		5	124450	143952	1	YO381_1
YO381	PHASTER	PHASTERYO381_2	Incomplete	28	101	15496	2	YO381_2
YO381	PHASTER	PHASTERYO381_3	Questionable	34	26920	44170	3	YO381_3
YO382	PHASTER	PHASTERYO382_1	Intact	6	125256	146645	1	YO382_1
YO382	Phispy	pp1		6	126878	145741	1	YO382_1
YO382	PHASTER	PHASTERYO382_2	Intact	18	18275	51235	2	YO382_2
YO382	Phispy	pp2		18	32424	41591	2	YO382_2
YO382	Virsorter_checkV	18||0_partial		18	10231	48679	2	YO382_2
YO382	PHASTER	PHASTERYO382_3	Intact	57	440	16940	3	YO382_3
YO383	PHASTER	PHASTERYO383_1	Intact	17	30956	74381	1	YO383_1
YO383	Phispy	pp1		17	36005	70651	1	YO383_1
YO383	Virsorter_checkV	17||full		17	30272	77218	1	YO383_1
YO383	PHASTER	PHASTERYO383_2	Intact	46	15331	37023	2	YO383_2
YO383	Phispy	pp2		46	14187	23331	2	YO383_2
YO383	Virsorter_checkV	76||full		76	1	12702	3	YO383_3
YO383	PHASTER	PHASTERYO383_3	Questionable	85	50	10553	4	YO383_4
YO384	Virsorter_checkV	3||0_partial		3	9393	40405	1	YO384_1
YO384	PHASTER	PHASTERYO384_1	Intact	3	136340	163560	2	YO384_2
YO384	Phispy	pp1		3	144882	158374	2	YO384_2
YO384	Phispy	pp2		18	3280	7217	3	YO384_3

## Sheet: Table_S4E
Table S4E. De-duplicated prophage hits
Isolate	Tool	Prophage	Completeness	Contig	start	end	Prophage_number_for_isolate	Grouped_prophage_label
YO001	Phispy	pp1		32	50730	60990	1	YO001_1
YO001	PHASTER	PHASTERYO001_1	Incomplete	58	1	18791	2	YO001_2
YO001	PHASTER	PHASTERYO001_2	Incomplete	64	1563	17210	3	YO001_3
YO001	PHASTER	PHASTERYO001_3	Intact	71	1668	12768	4	YO001_4
YO001	PHASTER	PHASTERYO001_4	Intact	77	42	7249	5	YO001_5
YO002	Virsorter_checkV	8||0_partial		8	1	9290	1	YO002_1
YO002	Virsorter_checkV	13||0_partial		13	5662	42807	2	YO002_2
YO002	PHASTER	PHASTERYO002_1	Intact	13	74147	109614	3	YO002_3
YO002	PHASTER	PHASTERYO002_2	Intact	52	18297	31462	4	YO002_4
YO003	Phispy	pp1		4	109552	118989	1	YO003_1
YO003	PHASTER	PHASTERYO003_1	Incomplete	9	67314	75933	2	YO003_2
YO003	Phispy	pp2		16	93581	94182	3	YO003_3
YO003	PHASTER	PHASTERYO003_2	Questionable	59	10085	22224	4	YO003_4
YO003	PHASTER	PHASTERYO003_3	Intact	85	1	7355	5	YO003_5
YO004	Virsorter_checkV	10||0_partial		10	1	9290	1	YO004_1
YO004	PHASTER	PHASTERYO004_1	Intact	14	480	35947	2	YO004_2
YO004	PHASTER	PHASTERYO004_2	Intact	52	18298	31463	3	YO004_3
YO005	Virsorter_checkV	2||0_partial		2	1	15688	1	YO005_1
YO005	Phispy	pp1		2	344902	366355	2	YO005_2
YO005	Virsorter_checkV	5||0_partial		5	1	30446	3	YO005_3
YO005	PHASTER	PHASTERYO005_1	Intact	5	76123	98169	4	YO005_4
YO005	PHASTER	PHASTERYO005_2	Incomplete	72	2800	6769	5	YO005_5
YO006	PHASTER	PHASTERYO006_1	Incomplete	9	50983	59602	1	YO006_1
YO006	PHASTER	PHASTERYO006_2	Incomplete	15	27529	39576	2	YO006_2
YO006	PHASTER	PHASTERYO006_3	Intact	33	58530	70197	3	YO006_3
YO006	PHASTER	PHASTERYO006_4	Intact	38	7656	42456	4	YO006_4
YO007	Virsorter_checkV	2||0_partial		2	1	15688	1	YO007_1
YO007	Phispy	pp1		2	344835	366288	2	YO007_2
YO007	Virsorter_checkV	3||0_partial		3	12072	49316	3	YO007_3
YO007	PHASTER	PHASTERYO007_1	Intact	3	102329	124375	4	YO007_4
YO007	PHASTER	PHASTERYO007_2	Incomplete	79	2800	6769	5	YO007_5
YO008	Virsorter_checkV	8||0_partial		8	1	9290	1	YO008_1
YO008	PHASTER	PHASTERYO008_1	Intact	12	486	35953	2	YO008_2
YO008	PHASTER	PHASTERYO008_2	Intact	52	1257	14408	3	YO008_3
YO009	PHASTER	PHASTERYO009_1	Intact	2	338898	350249	1	YO009_1
YO009	PHASTER	PHASTERYO009_2	Intact	7	14586	36606	2	YO009_2
YO009	PHASTER	PHASTERYO009_3	Intact	14	18839	59322	3	YO009_3
YO009	PHASTER	PHASTERYO009_4	Incomplete	17	95792	108849	4	YO009_4
YO010	Virsorter_checkV	10||0_partial		10	3669	13313	1	YO010_1
YO010	Phispy	pp1		10	128912	130660	2	YO010_2
YO010	PHASTER	PHASTERYO010_1	Intact	13	486	35953	3	YO010_3
YO010	PHASTER	PHASTERYO010_2	Intact	51	1257	14421	4	YO010_4
YO010	PHASTER	PHASTERYO010_3	Intact	83	3	8944	5	YO010_5
YO011	Virsorter_checkV	10||0_partial		10	3669	13313	1	YO011_1
YO011	Phispy	pp1		10	136605	138353	2	YO011_2
YO011	Virsorter_checkV	13||0_partial		13	5662	42807	3	YO011_3
YO011	PHASTER	PHASTERYO011_1	Intact	13	74142	109609	4	YO011_4
YO011	PHASTER	PHASTERYO011_2	Intact	53	18297	31462	5	YO011_5
YO012	Virsorter_checkV	8||0_partial		8	1	9290	1	YO012_1
YO012	Virsorter_checkV	13||0_partial		13	5662	42807	2	YO012_2
YO012	PHASTER	PHASTERYO012_1	Intact	13	74142	109609	3	YO012_3
YO012	PHASTER	PHASTERYO012_2	Intact	94	36	5526	4	YO012_4
YO013	Virsorter_checkV	8||0_partial		8	3669	13313	1	YO013_1
YO013	Phispy	pp1		8	136605	138353	2	YO013_2
YO013	Virsorter_checkV	13||0_partial		13	5662	42807	3	YO013_3
YO013	PHASTER	PHASTERYO013_1	Intact	13	74142	109609	4	YO013_4
YO013	PHASTER	PHASTERYO013_2	Intact	51	1257	14408	5	YO013_5
YO013	PHASTER	PHASTERYO013_3	Intact	74	2029	13849	6	YO013_6
YO013	Virsorter_checkV	75||full		75	1	11995	7	YO013_7
YO014	PHASTER	PHASTERYO014_1	Incomplete	2	57248	66330	1	YO014_1
YO014	Phispy	pp1		15	2033	8947	2	YO014_2
YO014	PHASTER	PHASTERYO014_2	Incomplete	32	32882	41109	3	YO014_3
YO014	PHASTER	PHASTERYO014_3	Incomplete	57	141	13798	4	YO014_4
YO014	PHASTER	PHASTERYO014_4	Incomplete	63	1	4181	5	YO014_5
YO014	PHASTER	PHASTERYO014_5	Incomplete	68	1	4183	6	YO014_6
YO015	Virsorter_checkV	4||0_partial		4	4187	12754	1	YO015_1
YO015	PHASTER	PHASTERYO015_1	Questionable	10	62306	78240	2	YO015_2
YO015	PHASTER	PHASTERYO015_2	Incomplete	10	80836	97980	3	YO015_3
YO015	PHASTER	PHASTERYO015_3	Intact	18	23873	33612	4	YO015_4
YO015	PHASTER	PHASTERYO015_4	Incomplete	44	3	12533	5	YO015_5
YO015	PHASTER	PHASTERYO015_5	Intact	59	2975	30418	6	YO015_6
YO015	PHASTER	PHASTERYO015_6	Intact	96	145	14389	7	YO015_7
YO015	Virsorter_checkV	159||full		159	4586	6366	8	YO015_8
YO015	Virsorter_checkV	163||full		163	1501	6043	9	YO015_9
YO016	Virsorter_checkV	4||0_partial		4	4187	12754	1	YO016_1
YO016	PHASTER	PHASTERYO016_1	Intact	17	23873	33612	2	YO016_2
YO016	PHASTER	PHASTERYO016_2	Incomplete	26	238	17382	3	YO016_3
YO016	PHASTER	PHASTERYO016_3	Questionable	26	19978	35912	4	YO016_4
YO016	PHASTER	PHASTERYO016_4	Incomplete	41	26958	39724	5	YO016_5
YO016	PHASTER	PHASTERYO016_5	Intact	58	2975	30418	6	YO016_6
YO016	PHASTER	PHASTERYO016_6	Intact	96	145	14389	7	YO016_7
YO016	Virsorter_checkV	161||full		161	4586	6366	8	YO016_8
YO016	Virsorter_checkV	165||full		165	1501	6043	9	YO016_9
YO017	Virsorter_checkV	10||0_partial		10	1	9290	1	YO017_1
YO017	Virsorter_checkV	13||0_partial		13	5662	42807	2	YO017_2
YO017	PHASTER	PHASTERYO017_1	Intact	13	74142	109609	3	YO017_3
YO017	PHASTER	PHASTERYO017_2	Intact	52	1257	14408	4	YO017_4
YO017	PHASTER	PHASTERYO017_3	Intact	73	570	12390	5	YO017_5
YO017	Virsorter_checkV	74||full		74	1	11995	6	YO017_6
YO018	PHASTER	PHASTERYO018_1	Intact	3	180276	203557	1	YO018_1
YO018	PHASTER	PHASTERYO018_2	Incomplete	27	533	14115	2	YO018_2
YO018	PHASTER	PHASTERYO018_3	Questionable	54	22213	34051	3	YO018_3
YO018	PHASTER	PHASTERYO018_4	Intact	74	1616	21378	4	YO018_4
YO018	PHASTER	PHASTERYO018_5	Incomplete	80	2	10954	5	YO018_5
YO018	Virsorter_checkV	94||full		94	1	3508	6	YO018_6
YO019	Virsorter_checkV	9||0_partial		9	3669	13313	1	YO019_1
YO019	Phispy	pp1		9	136605	138353	2	YO019_2
YO019	Virsorter_checkV	13||0_partial		13	5662	42807	3	YO019_3
YO019	PHASTER	PHASTERYO019_1	Intact	13	74142	109609	4	YO019_4
YO019	PHASTER	PHASTERYO019_2	Intact	52	18297	31462	5	YO019_5
YO019	PHASTER	PHASTERYO019_3	Intact	74	2029	13849	6	YO019_6
YO019	Virsorter_checkV	75||full		75	1	11995	7	YO019_7
YO020	PHASTER	PHASTERYO020_1	Intact	4	4409	27690	1	YO020_1
YO020	PHASTER	PHASTERYO020_2	Incomplete	45	23471	42244	2	YO020_2
YO020	PHASTER	PHASTERYO020_3	Questionable	47	25970	37808	3	YO020_3
YO020	PHASTER	PHASTERYO020_4	Incomplete	74	1	9494	4	YO020_4
YO020	PHASTER	PHASTERYO020_5	Incomplete	82	1	3970	5	YO020_5
YO020	Virsorter_checkV	87||full		87	1	3508	6	YO020_6
YO021	PHASTER	PHASTERYO021_1	Intact	8	4887	28168	1	YO021_1
YO021	PHASTER	PHASTERYO021_2	Incomplete	29	533	14115	2	YO021_2
YO021	PHASTER	PHASTERYO021_3	Incomplete	30	2	10954	3	YO021_3
YO021	PHASTER	PHASTERYO021_4	Questionable	51	22213	34051	4	YO021_4
YO021	PHASTER	PHASTERYO021_5	Intact	73	1	20766	5	YO021_5
YO022	Virsorter_checkV	5||0_partial		5	3669	13313	1	YO022_1
YO022	Phispy	pp1		5	166851	178868	2	YO022_2
YO022	Phispy	pp2		11	105231	120858	3	YO022_3
YO022	PHASTER	PHASTERYO022_1	Questionable	13	621	16030	4	YO022_4
YO022	Virsorter_checkV	60||full		60	1	17209	5	YO022_5
YO022	PHASTER	PHASTERYO022_2	Intact	66	2786	14646	6	YO022_6
YO023	PHASTER	PHASTERYO023_1	Incomplete	11	18992	31039	1	YO023_1
YO023	PHASTER	PHASTERYO023_2	Intact	15	43762	78835	2	YO023_2
YO023	PHASTER	PHASTERYO023_3	Intact	63	816	27365	3	YO023_3
YO023	Virsorter_checkV	96||full		96	1	10593	4	YO023_4
YO024	PHASTER	PHASTERYO024_1	Incomplete	4	54786	63405	1	YO024_1
YO024	PHASTER	PHASTERYO024_2	Questionable	70	10098	22237	2	YO024_2
YO025	Phispy	pp1		4	75939	94735	1	YO025_1
YO025	Virsorter_checkV	44||0_partial		44	3501	17354	2	YO025_2
YO025	PHASTER	PHASTERYO025_1	Incomplete	44	17821	35085	3	YO025_3
YO025	Phispy	pp2		64	4955	5814	4	YO025_4
YO025	PHASTER	PHASTERYO025_2	Questionable	64	10890	27074	5	YO025_5
YO025	PHASTER	PHASTERYO025_3	Incomplete	66	1887	26764	6	YO025_6
YO025	PHASTER	PHASTERYO025_4	Intact	119	34	11950	7	YO025_7
YO025	PHASTER	PHASTERYO025_5	Intact	175	980	7136	8	YO025_8
YO026	PHASTER	PHASTERYO026_1	Intact	5	151284	163715	1	YO026_1
YO026	Phispy	pp2		23	1203	16195	2	YO026_2
YO026	PHASTER	PHASTERYO026_2	Intact	64	982	19721	3	YO026_3
YO027	PHASTER	PHASTERYO027_1	Incomplete	2	7912	24449	1	YO027_1
YO027	PHASTER	PHASTERYO027_2	Questionable	21	645	12874	2	YO027_2
YO027	PHASTER	PHASTERYO027_3	Intact	54	236	33273	3	YO027_3
YO027	PHASTER	PHASTERYO027_4	Incomplete	58	21099	29931	4	YO027_4
YO027	PHASTER	PHASTERYO027_5	Incomplete	65	13403	23558	5	YO027_5
YO028	PHASTER	PHASTERYO028_1	Incomplete	13	34558	43176	1	YO028_1
YO028	Virsorter_checkV	16||0_partial		16	1	31662	2	YO028_2
YO028	PHASTER	PHASTERYO028_2	Intact	16	66848	87735	3	YO028_3
YO029	PHASTER	PHASTERYO029_1	Incomplete	2	50983	59602	1	YO029_1
YO029	PHASTER	PHASTERYO029_2	Intact	33	1095	12762	2	YO029_2
YO029	PHASTER	PHASTERYO029_3	Intact	36	7656	42456	3	YO029_3
YO029	PHASTER	PHASTERYO029_4	Incomplete	38	27529	39576	4	YO029_4
YO029	PHASTER	PHASTERYO029_5	Intact	63	3652	26208	5	YO029_5
YO029	Phispy	pp4		112	533	1296	6	YO029_6
YO030	PHASTER	PHASTERYO030_1	Incomplete	9	52440	61059	1	YO030_1
YO030	PHASTER	PHASTERYO030_2	Questionable	64	1264	13403	2	YO030_2
YO031	Virsorter_checkV	5||0_partial		5	3669	13313	1	YO031_1
YO031	Phispy	pp1		5	179957	181705	2	YO031_2
YO031	Phispy	pp2		12	234	8806	3	YO031_3
YO031	Virsorter_checkV	13||0_partial		13	5051	22273	4	YO031_4
YO031	PHASTER	PHASTERYO031_1	Questionable	13	95832	111241	5	YO031_5
YO031	Virsorter_checkV	63||full		63	663	17945	6	YO031_6
YO031	PHASTER	PHASTERYO031_2	Intact	69	1051	12911	7	YO031_7
YO032	PHASTER	PHASTERYO032_1	Incomplete	9	34553	39527	1	YO032_1
YO032	PHASTER	PHASTERYO032_2	Intact	22	59817	91677	2	YO032_2
YO032	Phispy	pp2		25	17823	25076	3	YO032_3
YO033	Virsorter_checkV	12||0_partial		12	1	36157	1	YO033_1
YO033	PHASTER	PHASTERYO033_1	Intact	12	94389	126347	2	YO033_2
YO033	PHASTER	PHASTERYO033_2	Intact	31	158	23505	3	YO033_3
YO034	PHASTER	PHASTERYO034_1	Intact	9	20335	62743	1	YO034_1
YO034	Virsorter_checkV	17||0_partial		17	1	23745	2	YO034_2
YO034	PHASTER	PHASTERYO034_2	Questionable	51	2191	14728	3	YO034_3
YO034	Virsorter_checkV	63||full		63	691	14709	4	YO034_4
YO035	PHASTER	PHASTERYO035_1	Incomplete	3	159818	177536	1	YO035_1
YO035	PHASTER	PHASTERYO035_2	Questionable	6	129220	141290	2	YO035_2
YO035	PHASTER	PHASTERYO035_3	Intact	39	3899	25674	3	YO035_3
YO035	PHASTER	PHASTERYO035_4	Intact	49	1	39014	4	YO035_4
YO036	PHASTER	PHASTERYO036_1	Incomplete	6	6012	25096	1	YO036_1
YO036	PHASTER	PHASTERYO036_2	Questionable	8	129221	141291	2	YO036_2
YO036	PHASTER	PHASTERYO036_3	Intact	10	111573	134475	3	YO036_3
YO036	PHASTER	PHASTERYO036_4	Intact	47	374	39016	4	YO036_4
YO037	Virsorter_checkV	11||0_partial		11	1	43999	1	YO037_1
YO037	PHASTER	PHASTERYO037_1	Intact	45	63	42253	2	YO037_2
YO037	PHASTER	PHASTERYO037_2	Questionable	51	13606	26143	3	YO037_3
YO037	Virsorter_checkV	61||full		61	691	14709	4	YO037_4
YO038	Virsorter_checkV	6||0_partial		6	1	33246	1	YO038_1
YO038	PHASTER	PHASTERYO038_1	Intact	6	128885	171293	2	YO038_2
YO038	Virsorter_checkV	16||0_partial		16	1	23745	3	YO038_3
YO038	PHASTER	PHASTERYO038_2	Questionable	47	13606	26143	4	YO038_4
YO038	Virsorter_checkV	48||full		48	1352	17711	5	YO038_5
YO038	Virsorter_checkV	59||full		59	1	13965	6	YO038_6
YO039	Virsorter_checkV	13||0_partial		13	1	45832	1	YO039_1
YO039	PHASTER	PHASTERYO039_1	Incomplete	13	81800	107412	2	YO039_2
YO040	PHASTER	PHASTERYO040_1	Incomplete	19	49157	61204	1	YO040_1
YO040	PHASTER	PHASTERYO040_2	Intact	26	63497	69653	2	YO040_2
YO040	PHASTER	PHASTERYO040_3	Questionable	34	50	11549	3	YO040_3
YO040	PHASTER	PHASTERYO040_4	Intact	71	552	26405	4	YO040_4
YO041	Virsorter_checkV	12||0_partial		12	1	41985	1	YO041_1
YO041	PHASTER	PHASTERYO041_1	Intact	12	103068	145288	2	YO041_2
YO041	Virsorter_checkV	13||0_partial		13	1	21493	3	YO041_3
YO041	Virsorter_checkV	58||full		58	454	2229	4	YO041_4
YO042	Phispy	pp1		5	71600	81148	1	YO042_1
YO042	PHASTER	PHASTERYO042_1	Questionable	47	13606	26143	2	YO042_2
YO042	Virsorter_checkV	48||full		48	1352	17711	3	YO042_3
YO042	Virsorter_checkV	58||full		58	1	13965	4	YO042_4
YO043	Virsorter_checkV	13||0_partial		13	1	45832	1	YO043_1
YO043	PHASTER	PHASTERYO043_1	Incomplete	13	81788	107400	2	YO043_2
YO044	Virsorter_checkV	5||0_partial		5	3669	27427	1	YO044_1
YO044	Phispy	pp1		5	134389	157144	2	YO044_2
YO044	PHASTER	PHASTERYO044_1	Intact	13	486	35953	3	YO044_3
YO044	PHASTER	PHASTERYO044_2	Intact	52	18297	31462	4	YO044_4
YO045	Virsorter_checkV	9||0_partial		9	3669	13313	1	YO045_1
YO045	Phispy	pp1		9	136605	138353	2	YO045_2
YO045	PHASTER	PHASTERYO045_1	Intact	13	486	35953	3	YO045_3
YO045	PHASTER	PHASTERYO045_2	Intact	53	18297	31462	4	YO045_4
YO046	Virsorter_checkV	13||0_partial		13	5662	42807	1	YO046_1
YO046	PHASTER	PHASTERYO046_1	Intact	13	74142	109609	2	YO046_2
YO046	PHASTER	PHASTERYO046_2	Intact	69	1967	15132	3	YO046_3
YO047	Virsorter_checkV	11||0_partial		11	1	9290	1	YO047_1
YO047	PHASTER	PHASTERYO047_1	Intact	14	486	35953	2	YO047_2
YO047	PHASTER	PHASTERYO047_2	Intact	50	1257	14408	3	YO047_3
YO048	Virsorter_checkV	10||0_partial		10	3143	12787	1	YO048_1
YO048	Phispy	pp1		10	119000	120748	2	YO048_2
YO048	PHASTER	PHASTERYO048_1	Intact	12	485	35952	3	YO048_3
YO048	PHASTER	PHASTERYO048_2	Intact	52	18296	31461	4	YO048_4
YO050	Virsorter_checkV	10||0_partial		10	3669	13313	1	YO050_1
YO050	Phispy	pp1		10	136605	138353	2	YO050_2
YO050	PHASTER	PHASTERYO050_1	Intact	13	486	35953	3	YO050_3
YO050	PHASTER	PHASTERYO050_2	Intact	52	1257	14408	4	YO050_4
YO051	Virsorter_checkV	9||0_partial		9	1	9290	1	YO051_1
YO051	PHASTER	PHASTERYO051_1	Intact	13	486	35953	2	YO051_2
YO051	PHASTER	PHASTERYO051_2	Intact	83	49	7877	3	YO051_3
YO052	Virsorter_checkV	10||0_partial		10	1	11493	1	YO052_1
YO052	PHASTER	PHASTERYO052_1	Intact	13	486	35953	2	YO052_2
YO052	PHASTER	PHASTERYO052_2	Intact	53	18297	31462	3	YO052_3
YO053	Virsorter_checkV	10||0_partial		10	3669	13313	1	YO053_1
YO053	Phispy	pp1		10	136609	138357	2	YO053_2
YO053	PHASTER	PHASTERYO053_1	Intact	13	1	35948	3	YO053_3
YO053	PHASTER	PHASTERYO053_2	Intact	72	971	12926	4	YO053_4
YO054	Virsorter_checkV	10||0_partial		10	1	9290	1	YO054_1
YO054	Virsorter_checkV	13||0_partial		13	5662	42807	2	YO054_2
YO054	PHASTER	PHASTERYO054_1	Intact	13	74142	109609	3	YO054_3
YO054	PHASTER	PHASTERYO054_2	Intact	52	1257	14408	4	YO054_4
YO060	Virsorter_checkV	9||0_partial		9	3669	13313	1	YO060_1
YO060	Phispy	pp1		9	136605	138353	2	YO060_2
YO060	Virsorter_checkV	13||0_partial		13	5662	42807	3	YO060_3
YO060	PHASTER	PHASTERYO060_1	Intact	13	74142	109609	4	YO060_4
YO060	PHASTER	PHASTERYO060_2	Intact	53	1257	14408	5	YO060_5
YO062	Virsorter_checkV	9||0_partial		9	1	9290	1	YO062_1
YO062	PHASTER	PHASTERYO062_1	Intact	13	486	35953	2	YO062_2
YO062	PHASTER	PHASTERYO062_2	Intact	51	1257	14408	3	YO062_3
YO063	Virsorter_checkV	9||0_partial		9	3669	13313	1	YO063_1
YO063	Phispy	pp1		9	136599	138347	2	YO063_2
YO063	PHASTER	PHASTERYO063_1	Intact	13	480	35947	3	YO063_3
YO063	PHASTER	PHASTERYO063_2	Intact	52	18298	31463	4	YO063_4
YO064	Virsorter_checkV	10||0_partial		10	3669	13313	1	YO064_1
YO064	Phispy	pp1		10	136605	138353	2	YO064_2
YO064	PHASTER	PHASTERYO064_1	Intact	13	486	35953	3	YO064_3
YO064	PHASTER	PHASTERYO064_2	Intact	52	18298	31463	4	YO064_4
YO065	Virsorter_checkV	6||0_partial		6	1	22423	1	YO065_1
YO065	PHASTER	PHASTERYO065_1	Intact	13	486	35953	2	YO065_2
YO065	PHASTER	PHASTERYO065_2	Intact	52	18297	31462	3	YO065_3
YO068	Virsorter_checkV	10||0_partial		10	3669	13313	1	YO068_1
YO068	Phispy	pp1		10	136605	138353	2	YO068_2
YO068	PHASTER	PHASTERYO068_1	Intact	13	486	35953	3	YO068_3
YO068	PHASTER	PHASTERYO068_2	Intact	51	1257	14408	4	YO068_4
YO069	Virsorter_checkV	10||0_partial		10	3669	13313	1	YO069_1
YO069	Phispy	pp1		10	136606	138354	2	YO069_2
YO069	PHASTER	PHASTERYO069_1	Intact	13	486	35953	3	YO069_3
YO069	PHASTER	PHASTERYO069_2	Intact	52	1262	14413	4	YO069_4
YO070	Virsorter_checkV	10||0_partial		10	1	9290	1	YO070_1
YO070	Virsorter_checkV	13||0_partial		13	5662	42807	2	YO070_2
YO070	PHASTER	PHASTERYO070_1	Intact	13	74146	109613	3	YO070_3
YO070	PHASTER	PHASTERYO070_2	Intact	51	1261	14412	4	YO070_4
YO071	Virsorter_checkV	8||0_partial		8	3669	13313	1	YO071_1
YO071	Phispy	pp1		8	136605	138353	2	YO071_2
YO071	Virsorter_checkV	21||0_partial		21	4376	41515	3	YO071_3
YO071	PHASTER	PHASTERYO071_1	Intact	21	47589	83533	4	YO071_4
YO071	PHASTER	PHASTERYO071_2	Intact	92	49	7877	5	YO071_5
YO072	Virsorter_checkV	8||0_partial		8	3669	13313	1	YO072_1
YO072	Phispy	pp1		8	136605	138353	2	YO072_2
YO072	Virsorter_checkV	13||0_partial		13	5662	42801	3	YO072_3
YO072	PHASTER	PHASTERYO072_1	Intact	13	74140	110084	4	YO072_4
YO072	PHASTER	PHASTERYO072_2	Intact	78	835	11322	5	YO072_5
YO073	Virsorter_checkV	8||0_partial		8	1	9290	1	YO073_1
YO073	Virsorter_checkV	12||0_partial		12	5662	42801	2	YO073_2
YO073	PHASTER	PHASTERYO073_1	Intact	12	74140	110084	3	YO073_3
YO073	PHASTER	PHASTERYO073_2	Intact	78	1257	11744	4	YO073_4
YO074	PHASTER	PHASTERYO074_1	Incomplete	1	258081	284003	1	YO074_1
YO074	Phispy	pp1		8	55048	76671	2	YO074_2
YO074	PHASTER	PHASTERYO074_2	Questionable	52	7978	24326	3	YO074_3
YO074	PHASTER	PHASTERYO074_3	Incomplete	55	27972	36360	4	YO074_4
YO074	PHASTER	PHASTERYO074_4	Intact	60	236	33273	5	YO074_5
YO075	Virsorter_checkV	1||0_partial		1	1	42552	1	YO075_1
YO075	PHASTER	PHASTERYO075_1	Intact	1	180337	202383	2	YO075_2
YO075	Phispy	pp2		2	720	19208	3	YO075_3
YO075	Virsorter_checkV	62||full		62	691	15374	4	YO075_4
YO075	PHASTER	PHASTERYO075_2	Incomplete	75	2800	6769	5	YO075_5
YO076	PHASTER	PHASTERYO076_1	Incomplete	11	21675	29910	1	YO076_1
YO076	PHASTER	PHASTERYO076_2	Incomplete	16	7270	19900	2	YO076_2
YO076	PHASTER	PHASTERYO076_3	Incomplete	39	37298	44751	3	YO076_3
YO076	Phispy	pp1		70	5576	23126	4	YO076_4
YO076	Phispy	pp2		105	2130	2170	5	YO076_5
YO077	Virsorter_checkV	8||0_partial		8	1	52575	1	YO077_1
YO077	PHASTER	PHASTERYO077_1	Questionable	8	141293	154433	2	YO077_2
YO077	PHASTER	PHASTERYO077_2	Intact	34	1499	36532	3	YO077_3
YO079	PHASTER	PHASTERYO079_1	Intact	15	218	25492	1	YO079_1
YO079	Virsorter_checkV	19||0_partial		19	3221	15918	2	YO079_2
YO079	PHASTER	PHASTERYO079_2	Intact	19	67361	98374	3	YO079_3
YO079	PHASTER	PHASTERYO079_3	Questionable	34	30872	56041	4	YO079_4
YO079	PHASTER	PHASTERYO079_4	Intact	41	16100	37012	5	YO079_5
YO080	PHASTER	PHASTERYO080_1	Incomplete	28	54300	64043	1	YO080_1
YO080	Virsorter_checkV	29||full		29	1	8348	2	YO080_2
YO080	PHASTER	PHASTERYO080_2	Incomplete	29	53570	64535	3	YO080_3
YO080	PHASTER	PHASTERYO080_3	Questionable	52	2905	14743	4	YO080_4
YO080	PHASTER	PHASTERYO080_4	Intact	63	4947	26999	5	YO080_5
YO080	PHASTER	PHASTERYO080_5	Intact	70	117	19878	6	YO080_6
YO080	Phispy	pp4		85	781	6052	7	YO080_7
YO080	PHASTER	PHASTERYO080_6	Incomplete	86	2800	6769	8	YO080_8
YO080	Virsorter_checkV	92||full		92	1	3508	9	YO080_9
YO082	Virsorter_checkV	2||0_partial		2	6235	32480	1	YO082_1
YO082	PHASTER	PHASTERYO082_1	Questionable	2	58873	84184	2	YO082_2
YO082	PHASTER	PHASTERYO082_2	Incomplete	4	157428	163866	3	YO082_3
YO082	Virsorter_checkV	7||0_partial		7	1	31501	4	YO082_4
YO082	PHASTER	PHASTERYO082_3	Intact	7	104826	126509	5	YO082_5
YO082	Virsorter_checkV	78||full		78	1	5084	6	YO082_6
YO084	PHASTER	PHASTERYO084_1	Intact	2	50983	59602	1	YO084_1
YO084	Phispy	pp1		7	143798	153328	2	YO084_2
YO084	PHASTER	PHASTERYO084_2	Intact	8	307	15480	3	YO084_3
YO084	PHASTER	PHASTERYO084_3	Intact	29	58519	70191	4	YO084_4
YO084	PHASTER	PHASTERYO084_4	Intact	34	18977	31024	5	YO084_5
YO084	PHASTER	PHASTERYO084_5	Intact	44	1	7337	6	YO084_6
YO084	Virsorter_checkV	75||full		75	1	10208	7	YO084_7
YO085	PHASTER	PHASTERYO085_1	Intact	31	485	35952	1	YO085_1
YO085	Virsorter_checkV	42||0_partial		42	1	22423	2	YO085_2
YO085	PHASTER	PHASTERYO085_2	Intact	123	1259	13214	3	YO085_3
YO086	Virsorter_checkV	11||0_partial		11	3669	13313	1	YO086_1
YO086	Phispy	pp1		11	136605	138353	2	YO086_2
YO086	Virsorter_checkV	14||0_partial		14	5662	42807	3	YO086_3
YO086	PHASTER	PHASTERYO086_1	Intact	14	74142	109609	4	YO086_4
YO086	PHASTER	PHASTERYO086_2	Intact	50	1257	14408	5	YO086_5
YO087	Virsorter_checkV	10||0_partial		10	1	9290	1	YO087_1
YO087	PHASTER	PHASTERYO087_1	Intact	14	486	35953	2	YO087_2
YO087	PHASTER	PHASTERYO087_2	Intact	52	18297	31462	3	YO087_3
YO088	PHASTER	PHASTERYO088_1	Intact	4	2	31833	1	YO088_1
YO088	PHASTER	PHASTERYO088_2	Incomplete	14	92956	109943	2	YO088_2
YO088	PHASTER	PHASTERYO088_3	Incomplete	29	44851	64882	3	YO088_3
YO088	PHASTER	PHASTERYO088_4	Questionable	30	19590	36840	4	YO088_4
YO088	PHASTER	PHASTERYO088_5	Intact	82	330	13234	5	YO088_5
YO089	PHASTER	PHASTERYO089_1	Intact	10	11860	33635	1	YO089_1
YO089	PHASTER	PHASTERYO089_2	Intact	42	373	39015	2	YO089_2
YO089	Virsorter_checkV	55||full		55	3339	18703	3	YO089_3
YO090	Virsorter_checkV	10||0_partial		10	3669	13313	1	YO090_1
YO090	Phispy	pp1		10	136605	138353	2	YO090_2
YO090	PHASTER	PHASTERYO090_1	Intact	13	486	35953	3	YO090_3
YO090	PHASTER	PHASTERYO090_2	Intact	50	1257	14408	4	YO090_4
YO091	Virsorter_checkV	9||0_partial		9	3669	13313	1	YO091_1
YO091	Phispy	pp1		9	136605	138353	2	YO091_2
YO091	PHASTER	PHASTERYO091_1	Intact	12	480	35947	3	YO091_3
YO091	PHASTER	PHASTERYO091_2	Intact	53	18297	31462	4	YO091_4
YO092	Virsorter_checkV	9||0_partial		9	3669	13313	1	YO092_1
YO092	Phispy	pp1		9	136605	138353	2	YO092_2
YO092	Virsorter_checkV	13||0_partial		13	5662	42807	3	YO092_3
YO092	PHASTER	PHASTERYO092_1	Intact	13	74142	109609	4	YO092_4
YO092	PHASTER	PHASTERYO092_2	Intact	52	1257	14408	5	YO092_5
YO093	Virsorter_checkV	2||0_partial		2	1	12854	1	YO093_1
YO093	PHASTER	PHASTERYO093_1	Intact	13	486	35953	2	YO093_2
YO093	PHASTER	PHASTERYO093_2	Intact	51	1257	14408	3	YO093_3
YO094	Virsorter_checkV	10||0_partial		10	1	9290	1	YO094_1
YO094	PHASTER	PHASTERYO094_1	Intact	13	486	35953	2	YO094_2
YO094	PHASTER	PHASTERYO094_2	Intact	51	18297	31462	3	YO094_3
YO095	Virsorter_checkV	10||0_partial		10	1	9290	1	YO095_1
YO095	PHASTER	PHASTERYO095_1	Intact	13	486	35953	2	YO095_2
YO095	PHASTER	PHASTERYO095_2	Intact	51	18297	31462	3	YO095_3
YO096	Virsorter_checkV	12||0_partial		12	1	9290	1	YO096_1
YO096	Virsorter_checkV	20||0_partial		20	5042	42187	2	YO096_2
YO096	PHASTER	PHASTERYO096_1	Intact	20	43099	78566	3	YO096_3
YO096	PHASTER	PHASTERYO096_2	Intact	52	759	13910	4	YO096_4
YO096	Virsorter_checkV	70||full		70	1	11995	5	YO096_5
YO096	PHASTER	PHASTERYO096_3	Intact	71	365	12185	6	YO096_6
YO097	Virsorter_checkV	12||0_partial		12	1	9290	1	YO097_1
YO097	Virsorter_checkV	21||0_partial		21	5042	42187	2	YO097_2
YO097	PHASTER	PHASTERYO097_1	Intact	21	43099	78566	3	YO097_3
YO097	PHASTER	PHASTERYO097_2	Intact	51	18297	31462	4	YO097_4
YO097	Virsorter_checkV	66||full		66	1922	13990	5	YO097_5
YO097	PHASTER	PHASTERYO097_3	Intact	67	2029	13849	6	YO097_6
YO098	PHASTER	PHASTERYO098_1	Intact	4	114861	146692	1	YO098_1
YO098	PHASTER	PHASTERYO098_2	Incomplete	11	92956	109943	2	YO098_2
YO098	PHASTER	PHASTERYO098_3	Incomplete	34	44912	64943	3	YO098_3
YO098	PHASTER	PHASTERYO098_4	Questionable	42	23359	40609	4	YO098_4
YO098	PHASTER	PHASTERYO098_5	Intact	131	76	12980	5	YO098_5
YO100	Phispy	pp1		48	14212	21273	1	YO100_1
YO100	Phispy	pp2		60	3176	10912	2	YO100_2
YO100	Virsorter_checkV	70||full		70	1	11724	3	YO100_3
YO100	PHASTER	PHASTERYO100_1	Incomplete	123	1	11486	4	YO100_4
YO100	Virsorter_checkV	129||full		129	1	2152	5	YO100_5
YO100	Phispy	pp3		181	555	3012	6	YO100_6
YO101	PHASTER	PHASTERYO101_1	Incomplete	2	70936	79704	1	YO101_1
YO101	PHASTER	PHASTERYO101_2	Intact	55	13511	35297	2	YO101_2
YO101	Phispy	pp2		57	19223	31415	3	YO101_3
YO101	PHASTER	PHASTERYO101_3	Intact	64	3176	33646	4	YO101_4
YO102	Phispy	pp1		3	138372	152900	1	YO102_1
YO102	PHASTER	PHASTERYO102_1	Intact	8	150	61169	2	YO102_2
YO102	Virsorter_checkV	10||0_partial		10	1	30857	3	YO102_3
YO102	PHASTER	PHASTERYO102_2	Intact	10	56196	78254	4	YO102_4
YO102	PHASTER	PHASTERYO102_3	Questionable	19	14840	53892	5	YO102_5
YO102	PHASTER	PHASTERYO102_4	Incomplete	21	4561	39358	6	YO102_6
YO102	PHASTER	PHASTERYO102_5	Intact	31	14819	49383	7	YO102_7
YO102	PHASTER	PHASTERYO102_6	Questionable	47	10665	40400	8	YO102_8
YO102	PHASTER	PHASTERYO102_7	Questionable	51	21666	34583	9	YO102_9
YO103	Virsorter_checkV	2||0_partial		2	16434	53003	1	YO103_1
YO103	PHASTER	PHASTERYO103_8	Intact	9	25872	47936	9	YO103_10
YO103	PHASTER	PHASTERYO103_9	Intact	27	14819	49383	10	YO103_11
YO103	PHASTER	PHASTERYO103_10	Questionable	47	21771	34688	11	YO103_12
YO103	PHASTER	PHASTERYO103_1	Incomplete	2	139197	152837	2	YO103_2
YO103	PHASTER	PHASTERYO103_2	Incomplete	2	156964	171763	3	YO103_3
YO103	PHASTER	PHASTERYO103_3	Incomplete	3	11944	32622	4	YO103_4
YO103	PHASTER	PHASTERYO103_4	Incomplete	3	39778	55119	4	YO103_5
YO103	PHASTER	PHASTERYO103_5	Incomplete	3	60279	85924	5	YO103_6
YO103	PHASTER	PHASTERYO103_6	Intact	3	107581	152346	6	YO103_7
YO103	Virsorter_checkV	7||0_partial		7	1	43828	7	YO103_8
YO103	PHASTER	PHASTERYO103_7	Intact	7	61651	110197	8	YO103_9
YO104	Virsorter_checkV	6||0_partial		6	1	30857	1	YO104_1
YO104	PHASTER	PHASTERYO104_1	Intact	6	56198	78256	2	YO104_2
YO104	PHASTER	PHASTERYO104_2	Questionable	10	91	33843	3	YO104_3
YO104	PHASTER	PHASTERYO104_3	Questionable	50	614	13531	4	YO104_4
YO105	Virsorter_checkV	1||0_partial		1	1	45355	1	YO105_1
YO105	PHASTER	PHASTERYO105_1	Questionable	1	413160	426077	2	YO105_2
YO105	PHASTER	PHASTERYO105_2	Intact	7	25877	47935	3	YO105_3
YO105	PHASTER	PHASTERYO105_3	Incomplete	10	61095	76171	4	YO105_4
YO105	PHASTER	PHASTERYO105_4	Intact	18	30543	68507	5	YO105_5
YO106	Virsorter_checkV	1||0_partial		1	1	25190	1	YO106_1
YO106	Virsorter_checkV	9||0_partial		9	1	45749	2	YO106_2
YO106	PHASTER	PHASTERYO106_1	Intact	9	61538	110551	3	YO106_3
YO106	Virsorter_checkV	11||0_partial		11	1	30857	4	YO106_4
YO106	PHASTER	PHASTERYO106_2	Intact	11	56197	78255	5	YO106_5
YO106	PHASTER	PHASTERYO106_3	Incomplete	19	4561	39358	6	YO106_6
YO106	PHASTER	PHASTERYO106_4	Intact	28	6630	41194	7	YO106_7
YO106	PHASTER	PHASTERYO106_5	Questionable	45	10665	40400	8	YO106_8
YO106	PHASTER	PHASTERYO106_6	Questionable	51	21666	34583	9	YO106_9
YO107	Virsorter_checkV	1||0_partial		1	3760	45616	1	YO107_1
YO107	Phispy	pp1		1	279741	315778	2	YO107_2
YO107	PHASTER	PHASTERYO107_1	Intact	7	25871	47917	3	YO107_3
YO107	PHASTER	PHASTERYO107_2	Intact	19	1	37423	4	YO107_4
YO107	PHASTER	PHASTERYO107_3	Questionable	28	4446	42970	5	YO107_5
YO107	PHASTER	PHASTERYO107_4	Intact	32	5007	36562	6	YO107_6
YO108	Virsorter_checkV	10||0_partial		10	3809	14684	1	YO108_1
YO108	PHASTER	PHASTERYO108_1	Intact	13	1914	46321	2	YO108_2
YO108	PHASTER	PHASTERYO108_2	Intact	42	823	26291	3	YO108_3
YO108	PHASTER	PHASTERYO108_3	Incomplete	56	469	19247	4	YO108_4
YO108	Virsorter_checkV	120||full		120	8236	10375	5	YO108_5
YO109	PHASTER	PHASTERYO109_1	Questionable	4	38715	70154	1	YO109_1
YO109	PHASTER	PHASTERYO109_2	Incomplete	81	88	14841	2	YO109_2
YO109	Virsorter_checkV	116||full		116	8236	10387	3	YO109_3
YO110	Virsorter_checkV	38||0_partial		38	1	5704	1	YO110_1
YO110	Phispy	pp3		184	554	3004	10	YO110_10
YO110	Phispy	pp1		56	10788	18524	2	YO110_2
YO110	Virsorter_checkV	71||full		71	7077	18912	3	YO110_3
YO110	Phispy	pp2		76	4524	15435	4	YO110_4
YO110	PHASTER	PHASTERYO110_1	Incomplete	84	7158	17246	5	YO110_5
YO110	PHASTER	PHASTERYO110_2	Incomplete	108	690	13559	6	YO110_6
YO110	PHASTER	PHASTERYO110_3	Incomplete	109	1	13413	7	YO110_7
YO110	PHASTER	PHASTERYO110_4	Incomplete	123	1	11483	8	YO110_8
YO110	Virsorter_checkV	135||full		135	864	9807	9	YO110_9
YO111	Virsorter_checkV	1||0_partial		1	1	47075	1	YO111_1
YO111	PHASTER	PHASTERYO111_1	Incomplete	1	342862	368474	2	YO111_2
YO112	PHASTER	PHASTERYO112_1	Intact	13	486	35953	1	YO112_1
YO112	PHASTER	PHASTERYO112_2	Intact	54	1257	14408	2	YO112_2
YO112	Virsorter_checkV	55||full		55	1	13607	3	YO112_3
YO113	Virsorter_checkV	14||0_partial		14	5662	42807	1	YO113_1
YO113	PHASTER	PHASTERYO113_1	Intact	14	74142	109609	2	YO113_2
YO113	PHASTER	PHASTERYO113_2	Intact	54	18297	31462	3	YO113_3
YO114	PHASTER	PHASTERYO114_1	Intact	13	486	35953	1	YO114_1
YO114	PHASTER	PHASTERYO114_2	Intact	52	18297	31462	2	YO114_2
YO115	Virsorter_checkV	13||0_partial		13	5662	42807	1	YO115_1
YO115	PHASTER	PHASTERYO115_1	Intact	13	74142	109609	2	YO115_2
YO115	PHASTER	PHASTERYO115_2	Intact	54	18297	31462	3	YO115_3
YO116	PHASTER	PHASTERYO116_1	Intact	14	486	35953	1	YO116_1
YO116	PHASTER	PHASTERYO116_2	Intact	55	1262	14413	2	YO116_2
YO117	PHASTER	PHASTERYO117_1	Intact	13	486	35953	1	YO117_1
YO117	PHASTER	PHASTERYO117_2	Intact	52	1257	14408	2	YO117_2
YO120	Virsorter_checkV	8||0_partial		8	3669	13313	1	YO120_1
YO120	Phispy	pp1		8	136605	138353	2	YO120_2
YO120	Virsorter_checkV	12||0_partial		12	5662	42807	3	YO120_3
YO120	PHASTER	PHASTERYO120_1	Intact	12	74147	109614	4	YO120_4
YO120	PHASTER	PHASTERYO120_2	Intact	54	1262	14413	5	YO120_5
YO121	Virsorter_checkV	9||0_partial		9	1	9290	1	YO121_1
YO121	PHASTER	PHASTERYO121_1	Intact	13	486	35953	2	YO121_2
YO121	PHASTER	PHASTERYO121_2	Intact	51	18297	31462	3	YO121_3
YO122	Virsorter_checkV	1||0_partial		1	1	72831	1	YO122_1
YO122	PHASTER	PHASTERYO122_1	Intact	1	126794	148846	2	YO122_2
YO122	PHASTER	PHASTERYO122_2	Intact	1	169266	193253	2	YO122_3
YO122	PHASTER	PHASTERYO122_3	Intact	12	60531	111340	3	YO122_4
YO122	PHASTER	PHASTERYO122_4	Questionable	52	5230	17206	4	YO122_5
YO123	Virsorter_checkV	11||0_partial		11	3669	13313	1	YO123_1
YO123	Phispy	pp1		11	136605	138353	2	YO123_2
YO123	PHASTER	PHASTERYO123_1	Intact	14	486	35953	3	YO123_3
YO123	Phispy	pp3		20	39896	53583	4	YO123_4
YO123	PHASTER	PHASTERYO123_2	Intact	51	18297	31462	5	YO123_5
YO124	Virsorter_checkV	6||0_partial		6	1	49991	1	YO124_1
YO124	PHASTER	PHASTERYO124_1	Intact	6	84291	118420	2	YO124_2
YO124	Virsorter_checkV	11||0_partial		11	1	31599	3	YO124_3
YO124	PHASTER	PHASTERYO124_2	Intact	11	75329	96250	4	YO124_4
YO124	PHASTER	PHASTERYO124_3	Questionable	55	20055	32295	5	YO124_5
YO125	Virsorter_checkV	8||0_partial		8	1	9290	1	YO125_1
YO125	Virsorter_checkV	13||0_partial		13	5662	42807	2	YO125_2
YO125	PHASTER	PHASTERYO125_1	Intact	13	74147	109614	3	YO125_3
YO125	PHASTER	PHASTERYO125_2	Intact	53	1262	14413	4	YO125_4
YO126	PHASTER	PHASTERYO126_1	Questionable	6	41211	55453	1	YO126_1
YO126	Virsorter_checkV	7||0_partial		7	3669	13313	2	YO126_2
YO126	Phispy	pp1		7	136608	138356	3	YO126_3
YO126	PHASTER	PHASTERYO126_2	Intact	13	1	35948	4	YO126_4
YO126	PHASTER	PHASTERYO126_3	Intact	55	1257	14408	5	YO126_5
YO127	PHASTER	PHASTERYO127_1	Intact	13	486	35953	1	YO127_1
YO127	PHASTER	PHASTERYO127_2	Intact	51	1262	14413	2	YO127_2
YO128	Virsorter_checkV	11||0_partial		11	1	9478	1	YO128_1
YO128	PHASTER	PHASTERYO128_1	Intact	20	9283	40995	2	YO128_2
YO129	Virsorter_checkV	8||0_partial		8	3669	13313	1	YO129_1
YO129	Phispy	pp1		8	136605	138353	2	YO129_2
YO129	PHASTER	PHASTERYO129_1	Intact	13	486	35953	3	YO129_3
YO129	PHASTER	PHASTERYO129_2	Intact	54	18297	31462	4	YO129_4
YO130	PHASTER	PHASTERYO130_1	Incomplete	9	178254	183761	1	YO130_1
YO130	PHASTER	PHASTERYO130_2	Questionable	32	17861	51100	2	YO130_2
YO131	PHASTER	PHASTERYO131_1	Incomplete	15	72562	85651	1	YO131_1
YO131	PHASTER	PHASTERYO131_2	Incomplete	17	2	16894	2	YO131_2
YO131	PHASTER	PHASTERYO131_3	Incomplete	24	1	13563	3	YO131_3
YO131	PHASTER	PHASTERYO131_4	Intact	28	629	6782	4	YO131_4
YO131	PHASTER	PHASTERYO131_5	Questionable	35	43709	55208	5	YO131_5
YO131	PHASTER	PHASTERYO131_6	Questionable	71	2	20352	6	YO131_6
YO131	PHASTER	PHASTERYO131_7	Questionable	82	34	12941	7	YO131_7
YO131	PHASTER	PHASTERYO131_8	Questionable	99	83	11113	8	YO131_8
YO132	Virsorter_checkV	11||0_partial		11	3669	13313	1	YO132_1
YO132	Phispy	pp1		11	136599	138347	2	YO132_2
YO132	Virsorter_checkV	14||0_partial		14	5662	42807	3	YO132_3
YO132	PHASTER	PHASTERYO132_1	Intact	14	74142	109609	4	YO132_4
YO132	PHASTER	PHASTERYO132_2	Intact	49	18297	31462	5	YO132_5
YO133	Phispy	pp1		41	1758	31129	1	YO133_1
YO133	PHASTER	PHASTERYO133_1	Incomplete	55	325	5832	2	YO133_2
YO134	Phispy	pp1		1	3407	10510	1	YO134_1
YO134	Virsorter_checkV	2||0_partial		2	9998	50100	2	YO134_2
YO134	PHASTER	PHASTERYO134_1	Intact	2	302024	339806	3	YO134_3
YO134	PHASTER	PHASTERYO134_2	Intact	7	19226	39546	4	YO134_4
YO134	Virsorter_checkV	28||0_partial		28	1	10742	5	YO134_5
YO134	PHASTER	PHASTERYO134_3	Incomplete	28	20869	29668	6	YO134_6
YO135	PHASTER	PHASTERYO135_1	Intact	3	126649	148701	1	YO135_1
YO135	PHASTER	PHASTERYO135_2	Intact	11	60526	111335	2	YO135_2
YO135	PHASTER	PHASTERYO135_3	Questionable	39	22895	34988	3	YO135_3
YO135	PHASTER	PHASTERYO135_4	Intact	50	7491	31478	4	YO135_4
YO136	Virsorter_checkV	4||0_partial		4	1	30553	1	YO136_1
YO136	PHASTER	PHASTERYO136_1	Intact	4	125709	146630	2	YO136_2
YO136	Virsorter_checkV	7||0_partial		7	1	49991	3	YO136_3
YO136	PHASTER	PHASTERYO136_2	Intact	7	84291	118420	4	YO136_4
YO136	PHASTER	PHASTERYO136_3	Questionable	56	16681	28921	5	YO136_5
YO137	Virsorter_checkV	5||0_partial		5	1	30553	1	YO137_1
YO137	PHASTER	PHASTERYO137_1	Intact	5	125709	146630	2	YO137_2
YO137	Virsorter_checkV	6||0_partial		6	1	37583	3	YO137_3
YO137	PHASTER	PHASTERYO137_2	Intact	6	84291	118420	4	YO137_4
YO137	PHASTER	PHASTERYO137_3	Questionable	55	16822	29062	5	YO137_5
YO138	Virsorter_checkV	4||0_partial		4	1	30553	1	YO138_1
YO138	PHASTER	PHASTERYO138_1	Intact	4	125709	146630	2	YO138_2
YO138	Virsorter_checkV	7||0_partial		7	1	49991	3	YO138_3
YO138	PHASTER	PHASTERYO138_2	Intact	7	84290	118419	4	YO138_4
YO138	PHASTER	PHASTERYO138_3	Questionable	57	1268	12479	5	YO138_5
YO139	Virsorter_checkV	5||0_partial		5	1	30553	1	YO139_1
YO139	PHASTER	PHASTERYO139_1	Intact	5	125712	146633	2	YO139_2
YO139	PHASTER	PHASTERYO139_2	Intact	7	18873	55514	3	YO139_3
YO139	PHASTER	PHASTERYO139_3	Questionable	50	1268	12479	4	YO139_4
YO140	PHASTER	PHASTERYO140_1	Intact	5	15364	36285	1	YO140_1
YO140	Virsorter_checkV	8||0_partial		8	1	49991	2	YO140_2
YO140	PHASTER	PHASTERYO140_2	Intact	8	84291	118420	3	YO140_3
YO140	PHASTER	PHASTERYO140_3	Questionable	54	1268	12479	4	YO140_4
YO141	PHASTER	PHASTERYO141_1	Intact	3	15364	36285	1	YO141_1
YO141	Virsorter_checkV	6||0_partial		6	1	49991	2	YO141_2
YO141	PHASTER	PHASTERYO141_2	Intact	6	84291	118420	3	YO141_3
YO141	PHASTER	PHASTERYO141_3	Questionable	56	16681	28921	4	YO141_4
YO142	Virsorter_checkV	14||0_partial		14	1	45832	1	YO142_1
YO142	PHASTER	PHASTERYO142_1	Incomplete	14	81812	107424	2	YO142_2
YO142	PHASTER	PHASTERYO142_2	Incomplete	14	119040	136192	2	YO142_3
YO143	Virsorter_checkV	10||0_partial		10	1	9290	1	YO143_1
YO143	PHASTER	PHASTERYO143_1	Intact	13	486	35953	2	YO143_2
YO143	PHASTER	PHASTERYO143_2	Intact	52	1257	14408	3	YO143_3
YO144	Virsorter_checkV	22||0_partial		22	3143	12787	1	YO144_1
YO144	Phispy	pp1		22	119000	120748	2	YO144_2
YO144	Virsorter_checkV	28||0_partial		28	5662	42807	3	YO144_3
YO144	PHASTER	PHASTERYO144_1	Intact	28	74146	109613	4	YO144_4
YO144	PHASTER	PHASTERYO144_2	Intact	74	1261	14412	5	YO144_5
YO145	Phispy	pp1		5	38572	75786	1	YO145_1
YO145	PHASTER	PHASTERYO145_1	Incomplete	23	42498	50036	2	YO145_2
YO145	PHASTER	PHASTERYO145_2	Incomplete	39	836	8560	3	YO145_3
YO145	PHASTER	PHASTERYO145_3	Incomplete	45	237	14483	4	YO145_4
YO145	PHASTER	PHASTERYO145_4	Incomplete	45	19881	26143	5	YO145_5
YO145	PHASTER	PHASTERYO145_5	Incomplete	47	126	14510	6	YO145_6
YO145	PHASTER	PHASTERYO145_6	Incomplete	47	18563	23929	7	YO145_7
YO145	Phispy	pp2		55	2627	4194	8	YO145_8
YO146	Virsorter_checkV	11||0_partial		11	3669	13313	1	YO146_1
YO146	Phispy	pp1		11	136605	138353	2	YO146_2
YO146	Virsorter_checkV	14||0_partial		14	5662	42807	3	YO146_3
YO146	PHASTER	PHASTERYO146_1	Intact	14	74142	109609	4	YO146_4
YO146	PHASTER	PHASTERYO146_2	Intact	50	18297	31462	5	YO146_5
YO147	Virsorter_checkV	12||0_partial		12	3669	13313	1	YO147_1
YO147	Phispy	pp1		12	128912	130660	2	YO147_2
YO147	Virsorter_checkV	14||0_partial		14	5662	42807	3	YO147_3
YO147	PHASTER	PHASTERYO147_1	Intact	14	74142	109609	4	YO147_4
YO147	PHASTER	PHASTERYO147_2	Intact	51	18297	31462	5	YO147_5
YO148	PHASTER	PHASTERYO148_1	Intact	14	486	35953	1	YO148_1
YO148	PHASTER	PHASTERYO148_2	Intact	52	18297	31462	2	YO148_2
YO149	Virsorter_checkV	2||0_partial		2	1	30446	1	YO149_1
YO149	PHASTER	PHASTERYO149_1	Intact	2	134825	156871	2	YO149_2
YO149	Virsorter_checkV	64||full		64	691	15374	3	YO149_3
YO149	PHASTER	PHASTERYO149_2	Incomplete	68	4520	15789	4	YO149_4
YO149	Virsorter_checkV	72||full		72	1	8158	5	YO149_5
YO149	PHASTER	PHASTERYO149_3	Incomplete	81	1	3970	6	YO149_6
YO150	Phispy	pp1		1	313924	348188	1	YO150_1
YO150	PHASTER	PHASTERYO150_1	Questionable	43	1426	15435	2	YO150_2
YO150	Phispy	pp2		46	3407	12347	3	YO150_3
YO150	PHASTER	PHASTERYO150_2	Incomplete	52	241	5748	4	YO150_4
YO150	PHASTER	PHASTERYO150_3	Intact	67	1	12429	5	YO150_5
YO150	PHASTER	PHASTERYO150_4	Intact	69	1	11585	6	YO150_6
YO151	PHASTER	PHASTERYO151_1	Intact	39	15311	37357	1	YO151_1
YO151	Virsorter_checkV	57||full		57	691	15374	2	YO151_2
YO151	Virsorter_checkV	64||full		64	5763	13962	3	YO151_3
YO151	PHASTER	PHASTERYO151_2	Incomplete	71	1	3970	4	YO151_4
YO152	Virsorter_checkV	2||0_partial		2	3567	13216	1	YO152_1
YO152	Phispy	pp1		13	115517	122829	2	YO152_2
YO152	PHASTER	PHASTERYO152_1	Intact	33	517	36928	3	YO152_3
YO152	PHASTER	PHASTERYO152_2	Incomplete	43	106	11678	4	YO152_4
YO153	Phispy	pp1		1	130566	133624	1	YO153_1
YO153	PHASTER	PHASTERYO153_1	Incomplete	1	549517	557744	2	YO153_2
YO153	Phispy	pp2		1	670665	685297	3	YO153_3
YO153	PHASTER	PHASTERYO153_2	Incomplete	1	924711	936120	4	YO153_4
YO153	Phispy	pp3		3	79462	107076	5	YO153_5
YO153	Phispy	pp4		4	60372	88945	6	YO153_6
YO153	Phispy	pp5		5	253046	273184	7	YO153_7
YO153	Phispy	pp6		13	3762	8243	8	YO153_8
YO154	Phispy	pp1		24	838	17538	1	YO154_1
YO154	Phispy	pp7		127	5404	6818	10	YO154_10
YO154	Phispy	pp2		35	4317	12643	2	YO154_2
YO154	PHASTER	PHASTERYO154_1	Incomplete	49	29928	46484	3	YO154_3
YO154	PHASTER	PHASTERYO154_2	Intact	50	26192	44985	4	YO154_4
YO154	PHASTER	PHASTERYO154_3	Intact	54	28	6879	5	YO154_5
YO154	PHASTER	PHASTERYO154_4	Questionable	61	1976	13689	6	YO154_6
YO154	PHASTER	PHASTERYO154_5	Incomplete	80	2032	7539	7	YO154_7
YO154	PHASTER	PHASTERYO154_6	Incomplete	87	2082	12720	8	YO154_8
YO154	Virsorter_checkV	105||full		105	1	7644	9	YO154_9
YO155	PHASTER	PHASTERYO155_1	Intact	6	16455	58863	1	YO155_1
YO155	Virsorter_checkV	15||0_partial		15	1	23745	2	YO155_2
YO155	PHASTER	PHASTERYO155_2	Questionable	53	2191	14728	3	YO155_3
YO155	Virsorter_checkV	54||full		54	1352	17711	4	YO155_4
YO155	Virsorter_checkV	63||full		63	1	13965	5	YO155_5
YO156	PHASTER	PHASTERYO156_1	Intact	4	180276	203557	1	YO156_1
YO156	PHASTER	PHASTERYO156_2	Incomplete	28	533	14115	2	YO156_2
YO156	Virsorter_checkV	29||full		29	1	8348	3	YO156_3
YO156	PHASTER	PHASTERYO156_3	Incomplete	29	53570	64535	4	YO156_4
YO156	PHASTER	PHASTERYO156_4	Questionable	48	2908	14746	5	YO156_5
YO156	PHASTER	PHASTERYO156_5	Intact	68	117	19879	6	YO156_6
YO156	Virsorter_checkV	90||full		90	1450	4992	7	YO156_7
YO157	PHASTER	PHASTERYO157_1	Incomplete	12	58533	67615	1	YO157_1
YO157	Phispy	pp1		13	132057	140565	2	YO157_2
YO157	PHASTER	PHASTERYO157_2	Incomplete	15	75417	83647	3	YO157_3
YO157	PHASTER	PHASTERYO157_3	Questionable	36	1512	10835	4	YO157_4
YO157	PHASTER	PHASTERYO157_4	Incomplete	36	14838	29991	5	YO157_5
YO158	Virsorter_checkV	2||0_partial		2	1	38581	1	YO158_1
YO158	PHASTER	PHASTERYO158_1	Intact	2	362480	401677	2	YO158_2
YO158	Phispy	pp2		8	215367	222244	3	YO158_3
YO158	Virsorter_checkV	37||full		37	1	15006	4	YO158_4
YO159	PHASTER	PHASTERYO159_1	Incomplete	5	159830	177548	1	YO159_1
YO159	PHASTER	PHASTERYO159_2	Intact	10	11861	33636	2	YO159_2
YO159	PHASTER	PHASTERYO159_3	Questionable	33	21055	33125	3	YO159_3
YO159	PHASTER	PHASTERYO159_4	Intact	47	374	39016	4	YO159_4
YO160	PHASTER	PHASTERYO160_1	Incomplete	4	159828	177546	1	YO160_1
YO160	PHASTER	PHASTERYO160_2	Questionable	34	21052	33122	2	YO160_2
YO160	PHASTER	PHASTERYO160_3	Intact	35	11859	33634	3	YO160_3
YO160	PHASTER	PHASTERYO160_4	Intact	51	7294	42229	4	YO160_4
YO161	Virsorter_checkV	4||0_partial		4	1	7827	1	YO161_1
YO161	PHASTER	PHASTERYO161_1	Intact	4	63496	69649	2	YO161_2
YO161	PHASTER	PHASTERYO161_2	Incomplete	33	18887	30934	3	YO161_3
YO161	PHASTER	PHASTERYO161_3	Questionable	36	43709	55208	4	YO161_4
YO161	PHASTER	PHASTERYO161_4	Intact	71	1225	27099	5	YO161_5
YO162	Virsorter_checkV	10||0_partial		10	1	9290	1	YO162_1
YO162	PHASTER	PHASTERYO162_1	Intact	13	486	35953	2	YO162_2
YO163	PHASTER	PHASTERYO163_1	Intact	12	218	25492	1	YO163_1
YO163	Virsorter_checkV	19||0_partial		19	3221	15918	2	YO163_2
YO163	PHASTER	PHASTERYO163_2	Intact	19	67361	98374	3	YO163_3
YO163	PHASTER	PHASTERYO163_3	Intact	32	15199	42924	4	YO163_4
YO163	PHASTER	PHASTERYO163_4	Intact	40	16100	37012	5	YO163_5
YO164	PHASTER	PHASTERYO164_1	Intact	13	85466	110740	1	YO164_1
YO164	PHASTER	PHASTERYO164_2	Intact	18	1355	19055	2	YO164_2
YO164	Phispy	pp3		34	3100	9958	3	YO164_3
YO164	PHASTER	PHASTERYO164_3	Intact	36	30872	56041	4	YO164_4
YO164	PHASTER	PHASTERYO164_4	Intact	43	16100	37012	5	YO164_5
YO165	Virsorter_checkV	11||0_partial		11	1	9290	1	YO165_1
YO165	PHASTER	PHASTERYO165_1	Intact	14	486	35953	2	YO165_2
YO165	PHASTER	PHASTERYO165_2	Intact	48	1257	14408	3	YO165_3
YO166	Virsorter_checkV	10||0_partial		10	3669	13313	1	YO166_1
YO166	Phispy	pp1		10	136605	138353	2	YO166_2
YO166	Virsorter_checkV	13||0_partial		13	5662	42807	3	YO166_3
YO166	PHASTER	PHASTERYO166_1	Intact	13	74142	109609	4	YO166_4
YO166	PHASTER	PHASTERYO166_2	Intact	53	1257	14408	5	YO166_5
YO167	Virsorter_checkV	30||0_partial		30	1	9290	1	YO167_1
YO167	PHASTER	PHASTERYO167_1	Intact	46	18591	54058	2	YO167_2
YO167	PHASTER	PHASTERYO167_2	Intact	71	18296	31461	3	YO167_3
YO168	Virsorter_checkV	10||0_partial		10	8125	26656	1	YO168_1
YO168	Virsorter_checkV	11||0_partial		11	3336	14129	2	YO168_2
YO168	PHASTER	PHASTERYO168_1	Intact	20	62972	84399	3	YO168_3
YO168	Phispy	pp2		26	42381	51705	4	YO168_4
YO169	Phispy	pp1		20	52019	74223	1	YO169_1
YO169	Phispy	pp2		25	62413	79154	2	YO169_2
YO169	PHASTER	PHASTERYO169_1	Intact	26	64068	79982	3	YO169_3
YO169	Virsorter_checkV	44||0_partial		44	8125	26662	4	YO169_4
YO169	Virsorter_checkV	65||full		65	1	9685	5	YO169_5
YO169	PHASTER	PHASTERYO169_2	Incomplete	66	3	18554	6	YO169_6
YO169	PHASTER	PHASTERYO169_3	Intact	84	39	6962	7	YO169_7
YO170	Virsorter_checkV	11||0_partial		11	3669	13313	1	YO170_1
YO170	Phispy	pp1		11	136605	138353	2	YO170_2
YO170	PHASTER	PHASTERYO170_1	Intact	14	480	35947	3	YO170_3
YO170	PHASTER	PHASTERYO170_2	Intact	50	18297	31462	4	YO170_4
YO171	Virsorter_checkV	11||0_partial		11	1	9290	1	YO171_1
YO171	Virsorter_checkV	14||0_partial		14	5662	42807	2	YO171_2
YO171	PHASTER	PHASTERYO171_1	Intact	14	74142	109609	3	YO171_3
YO171	PHASTER	PHASTERYO171_2	Intact	50	18297	31462	4	YO171_4
YO173	Virsorter_checkV	14||0_partial		14	5662	42807	1	YO173_1
YO173	PHASTER	PHASTERYO173_1	Intact	14	74142	109609	2	YO173_2
YO173	PHASTER	PHASTERYO173_2	Intact	49	1257	14408	3	YO173_3
YO174	Virsorter_checkV	12||0_partial		12	1	9290	1	YO174_1
YO174	Virsorter_checkV	14||0_partial		14	5662	42807	2	YO174_2
YO174	PHASTER	PHASTERYO174_1	Intact	14	74142	109609	3	YO174_3
YO174	PHASTER	PHASTERYO174_2	Intact	51	1257	14408	4	YO174_4
YO175	Virsorter_checkV	7||0_partial		7	3669	27427	1	YO175_1
YO175	Virsorter_checkV	14||0_partial		14	5662	42807	2	YO175_2
YO175	PHASTER	PHASTERYO175_1	Intact	14	74142	109609	3	YO175_3
YO176	Virsorter_checkV	11||0_partial		11	3669	13313	1	YO176_1
YO176	Phispy	pp1		11	136605	138353	2	YO176_2
YO176	Virsorter_checkV	14||0_partial		14	5662	42807	3	YO176_3
YO176	PHASTER	PHASTERYO176_1	Intact	14	74142	109609	4	YO176_4
YO176	PHASTER	PHASTERYO176_2	Intact	51	18297	31462	5	YO176_5
YO177	Virsorter_checkV	12||0_partial		12	1	9290	1	YO177_1
YO177	Virsorter_checkV	16||0_partial		16	5662	42807	2	YO177_2
YO177	PHASTER	PHASTERYO177_1	Intact	16	74142	109609	3	YO177_3
YO177	PHASTER	PHASTERYO177_2	Intact	62	1257	14408	4	YO177_4
YO178	Virsorter_checkV	5||0_partial		5	1	30404	1	YO178_1
YO178	PHASTER	PHASTERYO178_1	Intact	5	128969	152956	2	YO178_2
YO178	PHASTER	PHASTERYO178_2	Questionable	52	5230	17206	3	YO178_3
YO178	PHASTER	PHASTERYO178_3	Intact	57	2168	24220	4	YO178_4
YO178	PHASTER	PHASTERYO178_4	Intact	76	1	17316	5	YO178_5
YO178	PHASTER	PHASTERYO178_5	Intact	78	1	16744	6	YO178_6
YO180	Virsorter_checkV	10||0_partial		10	3669	13313	1	YO180_1
YO180	Phispy	pp1		10	136599	138347	2	YO180_2
YO180	Virsorter_checkV	13||0_partial		13	5662	42807	3	YO180_3
YO180	PHASTER	PHASTERYO180_1	Intact	13	74147	109614	4	YO180_4
YO181	Virsorter_checkV	10||0_partial		10	3669	13313	1	YO181_1
YO181	Phispy	pp1		10	136605	138353	2	YO181_2
YO181	Virsorter_checkV	13||0_partial		13	5662	42807	3	YO181_3
YO181	PHASTER	PHASTERYO181_1	Intact	13	74141	109608	4	YO181_4
YO181	PHASTER	PHASTERYO181_2	Intact	50	1256	14407	5	YO181_5
YO182	Phispy	pp1		34	21717	40093	1	YO182_1
YO182	PHASTER	PHASTERYO182_1	Intact	46	217	6125	2	YO182_2
YO182	PHASTER	PHASTERYO182_2	Intact	77	171	18845	3	YO182_3
YO183	Virsorter_checkV	9||0_partial		9	1	9290	1	YO183_1
YO183	Virsorter_checkV	13||0_partial		13	5662	42807	2	YO183_2
YO183	PHASTER	PHASTERYO183_1	Intact	13	74142	109609	3	YO183_3
YO183	PHASTER	PHASTERYO183_2	Intact	60	9728	22893	4	YO183_4
YO184	Virsorter_checkV	9||0_partial		9	1	9290	1	YO184_1
YO184	PHASTER	PHASTERYO184_1	Intact	13	486	35953	2	YO184_2
YO184	PHASTER	PHASTERYO184_2	Intact	52	18297	31462	3	YO184_3
YO185	Virsorter_checkV	11||0_partial		11	3669	13313	1	YO185_1
YO185	Phispy	pp1		11	136605	138353	2	YO185_2
YO185	Virsorter_checkV	14||0_partial		14	5662	42807	3	YO185_3
YO185	PHASTER	PHASTERYO185_1	Intact	14	74142	109609	4	YO185_4
YO185	PHASTER	PHASTERYO185_2	Intact	49	1257	14408	5	YO185_5
YO187	PHASTER	PHASTERYO187_1	Questionable	2	222328	235281	1	YO187_1
YO187	Virsorter_checkV	5||0_partial		5	8968	46513	2	YO187_2
YO187	PHASTER	PHASTERYO187_2	Intact	5	86894	107783	3	YO187_3
YO187	PHASTER	PHASTERYO187_3	Intact	14	386	44255	4	YO187_4
YO187	PHASTER	PHASTERYO187_4	Intact	86	1	6689	5	YO187_5
YO188	Virsorter_checkV	1||0_partial		1	4788	14148	1	YO188_1
YO188	PHASTER	PHASTERYO188_1	Intact	1	104079	138046	2	YO188_2
YO188	Virsorter_checkV	44||0_partial		44	8125	26668	3	YO188_3
YO188	PHASTER	PHASTERYO188_2	Intact	46	4785	33861	4	YO188_4
YO188	Virsorter_checkV	103||full		103	1	5994	5	YO188_5
YO189	Phispy	pp1		13	6	14469	1	YO189_1
YO189	PHASTER	PHASTERYO189_1	Incomplete	31	101	15496	2	YO189_2
YO189	PHASTER	PHASTERYO189_2	Questionable	32	19592	36842	3	YO189_3
YO189	Phispy	pp2		32	44459	54097	4	YO189_4
YO189	PHASTER	PHASTERYO189_3	Questionable	56	2	29999	5	YO189_5
YO189	PHASTER	PHASTERYO189_4	Intact	81	1	13379	6	YO189_6
YO190	PHASTER	PHASTERYO190_1	Intact	19	1115	22542	1	YO190_1
YO190	Phispy	pp2		23	42381	51714	2	YO190_2
YO190	Virsorter_checkV	73||full		73	11973	17986	3	YO190_3
YO191	PHASTER	PHASTERYO191_1	Incomplete	38	533	14115	1	YO191_1
YO191	PHASTER	PHASTERYO191_2	Questionable	55	26018	37856	2	YO191_2
YO191	PHASTER	PHASTERYO191_3	Intact	77	167	22219	3	YO191_3
YO191	PHASTER	PHASTERYO191_4	Intact	95	1616	20995	4	YO191_4
YO191	Virsorter_checkV	114||full		114	1	12547	5	YO191_5
YO191	PHASTER	PHASTERYO191_5	Incomplete	123	3368	14333	6	YO191_6
YO191	Virsorter_checkV	183||full		183	1471	7721	7	YO191_7
YO192	Virsorter_checkV	12||0_partial		12	8125	26656	1	YO192_1
YO192	PHASTER	PHASTERYO192_1	Intact	21	1060	22487	2	YO192_2
YO192	PHASTER	PHASTERYO192_2	Questionable	56	6267	27027	3	YO192_3
YO192	PHASTER	PHASTERYO192_3	Questionable	59	244	23640	4	YO192_4
YO194	Virsorter_checkV	1||0_partial		1	1	72831	1	YO194_1
YO194	PHASTER	PHASTERYO194_1	Intact	1	126794	148846	2	YO194_2
YO194	PHASTER	PHASTERYO194_2	Intact	1	169266	193253	2	YO194_3
YO194	PHASTER	PHASTERYO194_3	Intact	11	60531	111340	3	YO194_4
YO194	PHASTER	PHASTERYO194_4	Questionable	56	5230	17206	4	YO194_5
YO199	Virsorter_checkV	1||1_partial		1	4831	15417	1	YO199_1
YO199.nanopore	PHASTER	PHASTERYO199.nanopore_1	Intact	1	642956	656409	1	YO199_2
YO199.nanopore	PHASTER	PHASTERYO199.nanopore_2	Incomplete	1	2208534	2216755	2	YO199_3
YO199.nanopore	PHASTER	PHASTERYO199.nanopore_3	Intact	1	2249520	2286546	3	YO199_4
YO199	Virsorter_checkV	2||0_partial		2	5931	18074	4	YO199_5
YO199	Phispy	pp3		2	37098	42017	5	YO199_6
YO204	Virsorter_checkV	1||0_partial		1	1	44121	1	YO204_1
YO204.nanopore	PHASTER	PHASTERYO204.nanopore_1	Intact	1	2006377	2019869	1	YO204_2
YO204.nanopore	PHASTER	PHASTERYO204.nanopore_2	Incomplete	1	2041464	2048800	2	YO204_3
YO204.nanopore	PHASTER	PHASTERYO204.nanopore_3	Intact	1	2081565	2118591	3	YO204_4
YO204	Virsorter_checkV	2||0_partial		2	1	23404	4	YO204_5
YO204	Phispy	pp3		2	413849	418768	5	YO204_6
YO352	Virsorter_checkV	1||1_partial		1	1	12574	1	YO352_1
YO352.nanopore	PHASTER	PHASTERYO352.nanopore_1	Intact	1	460376	497402	1	YO352_2
YO352.nanopore	PHASTER	PHASTERYO352.nanopore_2	Incomplete	1	530167	538388	2	YO352_3
YO352.nanopore	PHASTER	PHASTERYO352.nanopore_3	Intact	1	559483	572936	3	YO352_4
YO352	Virsorter_checkV	2||0_partial		2	1	23404	4	YO352_5
YO352	Phispy	pp3		2	1155946	1160865	5	YO352_6
YO356	Virsorter_checkV	14||0_partial		14	5662	39495	1	YO356_1
YO356	PHASTER	PHASTERYO356_1	Intact	14	74142	106452	2	YO356_2
YO356	PHASTER	PHASTERYO356_2	Intact	52	18297	31462	3	YO356_3
YO357	Virsorter_checkV	14||0_partial		14	5662	39495	1	YO357_1
YO357	PHASTER	PHASTERYO357_1	Intact	14	74142	106452	2	YO357_2
YO357	PHASTER	PHASTERYO357_2	Intact	52	18297	31462	3	YO357_3
YO359	Virsorter_checkV	10||0_partial		10	1	9290	1	YO359_1
YO359	Virsorter_checkV	14||0_partial		14	5662	39495	2	YO359_2
YO359	PHASTER	PHASTERYO359_1	Intact	14	74142	106452	3	YO359_3
YO359	PHASTER	PHASTERYO359_2	Intact	50	1257	14408	4	YO359_4
YO372	PHASTER	PHASTERYO372_1	Questionable	2	4813	44304	1	YO372_1
YO372	Virsorter_checkV	13||0_partial		13	1	38092	2	YO372_2
YO372	Phispy	pp2		13	47887	60914	3	YO372_3
YO372	Virsorter_checkV	37||0_partial		37	8125	26656	4	YO372_4
YO374	Virsorter_checkV	2||0_partial		2	6404	45885	1	YO374_1
YO374	PHASTER	PHASTERYO374_1	Intact	2	168198	206194	2	YO374_2
YO374	Virsorter_checkV	12||0_partial		12	1	40730	3	YO374_3
YO374	PHASTER	PHASTERYO374_2	Intact	12	64089	85512	4	YO374_4
YO374	Virsorter_checkV	32||full		32	26992	45114	5	YO374_5
YO374	Virsorter_checkV	42||full		42	3768	20746	6	YO374_6
YO374	PHASTER	PHASTERYO374_3	Intact	50	155	29231	7	YO374_7
YO375	PHASTER	PHASTERYO375_1	Intact	6	100458	140569	1	YO375_1
YO375	PHASTER	PHASTERYO375_2	Incomplete	18	3	24805	2	YO375_2
YO375	PHASTER	PHASTERYO375_3	Incomplete	32	5133	13752	3	YO375_3
YO375	PHASTER	PHASTERYO375_4	Intact	48	96	6366	4	YO375_4
YO375	PHASTER	PHASTERYO375_5	Incomplete	53	9639	33658	5	YO375_5
YO375	PHASTER	PHASTERYO375_6	Intact	63	1	20654	6	YO375_6
YO375	Virsorter_checkV	68||full		68	11374	24803	7	YO375_7
YO375	Virsorter_checkV	88||full		88	1	6292	8	YO375_8
YO376	PHASTER	PHASTERYO376_1	Incomplete	4	28106	44641	1	YO376_1
YO376	PHASTER	PHASTERYO376_2	Incomplete	7	56361	82988	2	YO376_2
YO376	Phispy	pp2		8	142916	143297	3	YO376_3
YO376	PHASTER	PHASTERYO376_3	Intact	14	1988	40169	4	YO376_4
YO376	PHASTER	PHASTERYO376_4	Incomplete	30	51002	59621	5	YO376_5
YO376	PHASTER	PHASTERYO376_5	Incomplete	47	27513	39560	6	YO376_6
YO376	PHASTER	PHASTERYO376_6	Intact	49	36013	42791	7	YO376_7
YO378	PHASTER	PHASTERYO378_1	Incomplete	23	18866	30913	1	YO378_1
YO378	Phispy	pp1		26	64634	74908	2	YO378_2
YO378	PHASTER	PHASTERYO378_2	Intact	29	634	6787	3	YO378_3
YO378	PHASTER	PHASTERYO378_3	Questionable	35	43709	55208	4	YO378_4
YO378	PHASTER	PHASTERYO378_4	Intact	65	552	26405	5	YO378_5
YO379	PHASTER	PHASTERYO379_1	Incomplete	3	5929	17976	1	YO379_1
YO379	PHASTER	PHASTERYO379_2	Questionable	50	6789	33850	2	YO379_2
YO380	Virsorter_checkV	11||0_partial		11	3669	13313	1	YO380_1
YO380	Phispy	pp1		11	136605	138353	2	YO380_2
YO380	PHASTER	PHASTERYO380_1	Intact	14	486	35953	3	YO380_3
YO380	PHASTER	PHASTERYO380_2	Intact	51	1257	14408	4	YO380_4
YO381	PHASTER	PHASTERYO381_1	Intact	5	116679	148510	1	YO381_1
YO381	PHASTER	PHASTERYO381_2	Incomplete	28	101	15496	2	YO381_2
YO381	PHASTER	PHASTERYO381_3	Questionable	34	26920	44170	3	YO381_3
YO382	PHASTER	PHASTERYO382_1	Intact	6	125256	146645	1	YO382_1
YO382	PHASTER	PHASTERYO382_2	Intact	18	18275	51235	2	YO382_2
YO382	PHASTER	PHASTERYO382_3	Intact	57	440	16940	3	YO382_3
YO383	PHASTER	PHASTERYO383_1	Intact	17	30956	74381	1	YO383_1
YO383	PHASTER	PHASTERYO383_2	Intact	46	15331	37023	2	YO383_2
YO383	Virsorter_checkV	76||full		76	1	12702	3	YO383_3
YO383	PHASTER	PHASTERYO383_3	Questionable	85	50	10553	4	YO383_4
YO384	Virsorter_checkV	3||0_partial		3	9393	40405	1	YO384_1
YO384	PHASTER	PHASTERYO384_1	Intact	3	136340	163560	2	YO384_2
YO384	Phispy	pp2		18	3280	7217	3	YO384_3

## Sheet: Table_S4F
Table S4F. Filtered PHASTER intact prophages with taxonomic labels and/or cross-tool validation																		,
Isolate	Phylotype	Continent	Prophage_label	Grouped_prophage_ID	Contig	Start	End	Length (bp)	GC (%)	Prophage_cluster	Best_NCBI_blast_hit	NCBI_blast_percIdentity	NCBI_blast_percCoverage	NCBI_Best_Mash_hit	NCBI_Mash_dist	Consensus_taxonomic_label	Putative_prophage_family	PhiSpy	Virsorter2 + CheckV
YO002	IIB	Oceania	PHASTERYO002_1	YO002_3	13	74147	109614	35468	62.85	A						Unclassified A		Identified
YO002	IIB	Oceania	PHASTERYO002_2	YO002_4	52	18297	31462	13166	58.58	B	Ralstonia phage Rs551	100	56	Ralstonia phage Rs551	0.0139988	Ralstonia phage Rs551	Inoviridae
YO003	I	Oceania	PHASTERYO003_3	YO003_5	85	1	7355	7355	61.94	E	Ralstonia phage RSS30	99.17	87	Ralstonia phage RSS30	0.0102718	Ralstonia phage RSS30	Inoviridae	Identified
YO004	IIB	Oceania	PHASTERYO004_1	YO004_2	14	480	35947	35468	62.85	A						Unclassified A		Identified	Identified
YO004	IIB	Oceania	PHASTERYO004_2	YO004_3	52	18298	31463	13166	58.58	B	Ralstonia phage Rs551	100	56	Ralstonia phage Rs551	0.0139988	Ralstonia phage Rs551	Inoviridae
YO005	I	Oceania	PHASTERYO005_1	YO005_4	5	76123	98169	22047	66.4	C	Ralstonia phage Dina	96.803	97	Ralstonia phage Dina	0.0411434	Ralstonia phage Dina	Siphoviridae	Identified
YO006	I	Oceania	PHASTERYO006_3	YO006_3	33	58530	70197	11668	62.23	E				Ralstonia phage PE226	0.0215695	Ralstonia phage PE226	Inoviridae	Identified
YO006	I	Oceania	PHASTERYO006_4	YO006_4	38	7656	42456	34801	66.33	D				Ralstonia phage phiRSA1	0.0358575	Ralstonia phage phiRSA1	Myoviridae	Identified	Identified
YO007	I	Oceania	PHASTERYO007_1	YO007_4	3	102329	124375	22047	66.39	C	Ralstonia phage Dina	96.808	97	Ralstonia phage Dina	0.0411434	Ralstonia phage Dina	Siphoviridae	Identified
YO008	IIB	Asia	PHASTERYO008_1	YO008_2	12	486	35953	35468	62.85	A						Unclassified A		Identified	Identified
YO008	IIB	Asia	PHASTERYO008_2	YO008_3	52	1257	14408	13152	58.58	B	Ralstonia phage Rs551	100	56	Ralstonia phage Rs551	0.0139988	Ralstonia phage Rs551	Inoviridae
YO009	I	Asia	PHASTERYO009_1	YO009_1	2	338898	350249	11352	61.96	B	Ralstonia phage RSM3	96.264	65	Ralstonia phage RSM3	0.0374354	Ralstonia phage RSM3	Inoviridae
YO009	I	Asia	PHASTERYO009_2	YO009_2	7	14586	36606	22021	66.34	C	Ralstonia phage Dina	97.36	96	Ralstonia phage Dina	0.0376857	Ralstonia phage Dina	Siphoviridae	Identified	Identified
YO009	I	Asia	PHASTERYO009_3	YO009_3	14	18839	59322	40484	65.26	D				Ralstonia phage phiRSA1	0.0381928	Ralstonia phage phiRSA1	Myoviridae	Identified	Identified
YO010	IIB	Asia	PHASTERYO010_1	YO010_3	13	486	35953	35468	62.85	A						Unclassified A		Identified	Identified
YO010	IIB	Asia	PHASTERYO010_2	YO010_4	51	1257	14421	13165	58.12	B	Ralstonia phage Rs551	90.132	56	Ralstonia phage Rs551	0.0610707	Ralstonia phage Rs551	Inoviridae
YO010	IIB	Asia	PHASTERYO010_3	YO010_5	83	3	8944	8942	59.62	B	Ralstonia phage RSM3	96.57	83	Ralstonia phage RSM3	0.0264788	Ralstonia phage RSM3	Inoviridae
YO011	IIB	Asia	PHASTERYO011_1	YO011_4	13	74142	109609	35468	62.85	A						Unclassified A		Identified
YO011	IIB	Asia	PHASTERYO011_2	YO011_5	53	18297	31462	13166	58.58	B	Ralstonia phage Rs551	100	56	Ralstonia phage Rs551	0.0139988	Ralstonia phage Rs551	Inoviridae
YO012	IIB	Europe	PHASTERYO012_1	YO012_3	13	74142	109609	35468	62.85	A						Unclassified A		Identified
YO012	IIB	Europe	PHASTERYO012_2	YO012_4	94	36	5526	5491	61.3	B	Ralstonia phage Rs551	100	91	Ralstonia virus RSIBR1	0.00691005	Unclassified B	Inoviridae
YO013	IIB	South America	PHASTERYO013_1	YO013_4	13	74142	109609	35468	62.85	A						Unclassified A		Identified
YO013	IIB	South America	PHASTERYO013_2	YO013_5	51	1257	14408	13152	58.58	B	Ralstonia phage Rs551	100	56	Ralstonia phage Rs551	0.0139988	Ralstonia phage Rs551	Inoviridae
YO015	IIA	South America	PHASTERYO015_5	YO015_6	59	2975	30418	27444	66.36	C						Unclassified C	Siphoviridae	Identified
YO016	IIA	South America	PHASTERYO016_5	YO016_6	58	2975	30418	27444	66.36	C						Unclassified C	Siphoviridae	Identified
YO017	IIB	South America	PHASTERYO017_1	YO017_3	13	74142	109609	35468	62.85	A						Unclassified A		Identified
YO017	IIB	South America	PHASTERYO017_2	YO017_4	52	1257	14408	13152	58.58	B	Ralstonia phage Rs551	100	56	Ralstonia phage Rs551	0.0139988	Ralstonia phage Rs551	Inoviridae
YO018	I	South America	PHASTERYO018_1	YO018_1	3	180276	203557	23282	66.17	C	Ralstonia phage Dina	96.557	92	Ralstonia phage Dina	0.0461689	Ralstonia phage Dina	Siphoviridae	Identified
YO019	IIB	South America	PHASTERYO019_1	YO019_4	13	74142	109609	35468	62.85	A						Unclassified A		Identified
YO019	IIB	South America	PHASTERYO019_2	YO019_5	52	18297	31462	13166	58.58	B	Ralstonia phage Rs551	100	56	Ralstonia phage Rs551	0.0139988	Ralstonia phage Rs551	Inoviridae
YO020	I	South America	PHASTERYO020_1	YO020_1	4	4409	27690	23282	66.17	C	Ralstonia phage Dina	96.557	92	Ralstonia phage Dina	0.0461689	Ralstonia phage Dina	Siphoviridae	Identified	Identified
YO021	I	South America	PHASTERYO021_1	YO021_1	8	4887	28168	23282	66.17	C	Ralstonia phage Dina	96.557	92	Ralstonia phage Dina	0.0461689	Ralstonia phage Dina	Siphoviridae	Identified	Identified
YO023	I	Asia	PHASTERYO023_2	YO023_2	15	43762	78835	35074	66.14	D				Ralstonia phage phiRSA1	0.0332581	Ralstonia phage phiRSA1	Myoviridae	Identified	Identified
YO025	I	Asia	PHASTERYO025_4	YO025_7	119	34	11950	11917	66.65	D	Ralstonia phage phiRSA1	93.705	100	Ralstonia phage RSY1	0.0651085	Unclassified D	Myoviridae
YO025	I	Asia	PHASTERYO025_5	YO025_8	175	980	7136	6157	62.79	E	Ralstonia phage RS611	98.554	85	Ralstonia phage RSS1	0.0158335	Unclassified E	Inoviridae
YO026	IIB	Asia	PHASTERYO026_1	YO026_1	5	151284	163715	12432	61.95	B						Unclassified B	Inoviridae	Identified
YO027	I	Asia	PHASTERYO027_3	YO027_3	54	236	33273	33038	65.76	D				Ralstonia phage RSY1	0.0434809	Ralstonia phage RSY1	Myoviridae	Identified
YO028	I	Asia	PHASTERYO028_2	YO028_3	16	66848	87735	20888	66.35	C	Ralstonia phage Dina	96.22	59	Ralstonia phage Dina	0.0453547	Ralstonia phage Dina	Siphoviridae	Identified
YO029	I	Asia	PHASTERYO029_2	YO029_2	33	1095	12762	11668	62.23	E				Ralstonia phage PE226	0.0215695	Ralstonia phage PE226	Inoviridae	Identified	Identified
YO029	I	Asia	PHASTERYO029_3	YO029_3	36	7656	42456	34801	66.33	D				Ralstonia phage phiRSA1	0.0358575	Ralstonia phage phiRSA1	Myoviridae	Identified	Identified
YO029	I	Asia	PHASTERYO029_5	YO029_5	63	3652	26208	22557	65.85	C				Ralstonia phage Dina	0.0440934	Ralstonia phage Dina	Siphoviridae	Identified
YO032	IIB	South America	PHASTERYO032_2	YO032_2	22	59817	91677	31861	65.58	D				Ralstonia phage RsoM1USA	0.0590885	Ralstonia phage RsoM1USA	Myoviridae	Identified
YO033	IIA	South America	PHASTERYO033_1	YO033_2	12	94389	126347	31959	63.22	A						Unclassified A		Identified
YO033	IIA	South America	PHASTERYO033_2	YO033_3	31	158	23505	23348	65.65	C						Unclassified C	Siphoviridae		Identified
YO034	I	North America	PHASTERYO034_1	YO034_1	9	20335	62743	42409	63.29	D						Unclassified D	Myoviridae	Identified	Identified
YO035	IIB	North America	PHASTERYO035_3	YO035_3	39	3899	25674	21776	65.75	C						Unclassified C	Siphoviridae	Identified	Identified
YO035	IIB	North America	PHASTERYO035_4	YO035_4	49	1	39014	39014	66.01	D						Unclassified D	Myoviridae	Identified	Identified
YO036	IIB	North America	PHASTERYO036_3	YO036_3	10	111573	134475	22903	65.73	C						Unclassified C	Siphoviridae	Identified
YO036	IIB	North America	PHASTERYO036_4	YO036_4	47	374	39016	38643	65.98	D				Ralstonia phage RsoM1USA	0.0533217	Ralstonia phage RsoM1USA	Myoviridae	Identified	Identified
YO037	I	North America	PHASTERYO037_1	YO037_2	45	63	42253	42191	63.34	D						Unclassified D	Myoviridae	Identified	Identified
YO038	I	North America	PHASTERYO038_1	YO038_2	6	128885	171293	42409	63.29	D						Unclassified D	Myoviridae	Identified
YO040	I	North America	PHASTERYO040_2	YO040_2	26	63497	69653	6157	62.86	E	Ralstonia phage RSS1	99.935	99	Ralstonia phage RSS1	0.00279888	Ralstonia phage RSS1	Inoviridae
YO040	I	North America	PHASTERYO040_4	YO040_4	71	552	26405	25854	66.5	D				Ralstonia phage phiRSA1	0.045678	Ralstonia phage phiRSA1	Myoviridae	Identified	Identified
YO041	IIA	North America	PHASTERYO041_1	YO041_2	12	103068	145288	42221	65.12	C						Unclassified C	Siphoviridae	Identified
YO044	IIB	Europe	PHASTERYO044_1	YO044_3	13	486	35953	35468	62.85	A						Unclassified A		Identified	Identified
YO044	IIB	Europe	PHASTERYO044_2	YO044_4	52	18297	31462	13166	58.58	B	Ralstonia phage Rs551	100	56	Ralstonia phage Rs551	0.0139988	Ralstonia phage Rs551	Inoviridae
YO045	IIB	Europe	PHASTERYO045_1	YO045_3	13	486	35953	35468	62.85	A						Unclassified A		Identified	Identified
YO045	IIB	Europe	PHASTERYO045_2	YO045_4	53	18297	31462	13166	58.58	B	Ralstonia phage Rs551	100	56	Ralstonia phage Rs551	0.0139988	Ralstonia phage Rs551	Inoviridae
YO046	IIB	Africa	PHASTERYO046_1	YO046_2	13	74142	109609	35468	62.85	A						Unclassified A		Identified
YO046	IIB	Africa	PHASTERYO046_2	YO046_3	69	1967	15132	13166	58.58	B	Ralstonia phage Rs551	100	56	Ralstonia phage Rs551	0.0139988	Ralstonia phage Rs551	Inoviridae		Identified
YO047	IIB	Africa	PHASTERYO047_1	YO047_2	14	486	35953	35468	62.85	A						Unclassified A		Identified	Identified
YO047	IIB	Africa	PHASTERYO047_2	YO047_3	50	1257	14408	13152	58.58	B	Ralstonia phage Rs551	100	56	Ralstonia phage Rs551	0.0139988	Ralstonia phage Rs551	Inoviridae
YO048	IIB	Africa	PHASTERYO048_1	YO048_3	12	485	35952	35468	62.85	A						Unclassified A		Identified	Identified
YO048	IIB	Africa	PHASTERYO048_2	YO048_4	52	18296	31461	13166	58.58	B	Ralstonia phage Rs551	100	56	Ralstonia phage Rs551	0.0139988	Ralstonia phage Rs551	Inoviridae
YO050	IIB	Africa	PHASTERYO050_1	YO050_3	13	486	35953	35468	62.85	A						Unclassified A		Identified	Identified
YO050	IIB	Africa	PHASTERYO050_2	YO050_4	52	1257	14408	13152	58.58	B	Ralstonia phage Rs551	100	56	Ralstonia phage Rs551	0.0139988	Ralstonia phage Rs551	Inoviridae
YO051	IIB	Africa	PHASTERYO051_1	YO051_2	13	486	35953	35468	62.85	A						Unclassified A		Identified	Identified
YO051	IIB	Africa	PHASTERYO051_2	YO051_3	83	49	7877	7829	60.89	B	Ralstonia phage Rs551	100	94	Ralstonia phage Rs551	0.000532603	Ralstonia phage Rs551	Inoviridae
YO052	IIB	Africa	PHASTERYO052_1	YO052_2	13	486	35953	35468	62.85	A						Unclassified A		Identified	Identified
YO052	IIB	Africa	PHASTERYO052_2	YO052_3	53	18297	31462	13166	58.58	B	Ralstonia phage Rs551	100	56	Ralstonia phage Rs551	0.0139988	Ralstonia phage Rs551	Inoviridae
YO053	IIB	Africa	PHASTERYO053_1	YO053_3	13	1	35948	35948	62.83	A						Unclassified A		Identified	Identified
YO053	IIB	Africa	PHASTERYO053_2	YO053_4	72	971	12926	11956	60.38	B	Ralstonia phage Rs551	100	62	Ralstonia phage Rs551	0.0113086	Ralstonia phage Rs551	Inoviridae		Identified
YO054	IIB	Africa	PHASTERYO054_1	YO054_3	13	74142	109609	35468	62.85	A						Unclassified A		Identified
YO054	IIB	Africa	PHASTERYO054_2	YO054_4	52	1257	14408	13152	58.58	B	Ralstonia phage Rs551	100	56	Ralstonia phage Rs551	0.0139988	Ralstonia phage Rs551	Inoviridae
YO060	IIB	Africa	PHASTERYO060_1	YO060_4	13	74142	109609	35468	62.85	A						Unclassified A		Identified
YO060	IIB	Africa	PHASTERYO060_2	YO060_5	53	1257	14408	13152	58.58	B	Ralstonia phage Rs551	100	56	Ralstonia phage Rs551	0.0139988	Ralstonia phage Rs551	Inoviridae
YO062	IIB	Africa	PHASTERYO062_1	YO062_2	13	486	35953	35468	62.85	A						Unclassified A		Identified	Identified
YO062	IIB	Africa	PHASTERYO062_2	YO062_3	51	1257	14408	13152	58.58	B	Ralstonia phage Rs551	100	56	Ralstonia phage Rs551	0.0139988	Ralstonia phage Rs551	Inoviridae
YO063	IIB	Africa	PHASTERYO063_1	YO063_3	13	480	35947	35468	62.85	A						Unclassified A		Identified	Identified
YO063	IIB	Africa	PHASTERYO063_2	YO063_4	52	18298	31463	13166	58.58	B	Ralstonia phage Rs551	100	56	Ralstonia phage Rs551	0.0139988	Ralstonia phage Rs551	Inoviridae
YO064	IIB	Africa	PHASTERYO064_1	YO064_3	13	486	35953	35468	62.85	A						Unclassified A		Identified	Identified
YO064	IIB	Africa	PHASTERYO064_2	YO064_4	52	18298	31463	13166	58.58	B	Ralstonia phage Rs551	100	56	Ralstonia phage Rs551	0.0139988	Ralstonia phage Rs551	Inoviridae
YO065	IIB	Africa	PHASTERYO065_1	YO065_2	13	486	35953	35468	62.85	A						Unclassified A		Identified	Identified
YO065	IIB	Africa	PHASTERYO065_2	YO065_3	52	18297	31462	13166	58.58	B	Ralstonia phage Rs551	100	56	Ralstonia phage Rs551	0.0139988	Ralstonia phage Rs551	Inoviridae
YO068	IIB	Africa	PHASTERYO068_1	YO068_3	13	486	35953	35468	62.85	A						Unclassified A		Identified	Identified
YO068	IIB	Africa	PHASTERYO068_2	YO068_4	51	1257	14408	13152	58.58	B	Ralstonia phage Rs551	100	56	Ralstonia phage Rs551	0.0139988	Ralstonia phage Rs551	Inoviridae
YO069	IIB	Africa	PHASTERYO069_1	YO069_3	13	486	35953	35468	62.85	A						Unclassified A		Identified	Identified
YO069	IIB	Africa	PHASTERYO069_2	YO069_4	52	1262	14413	13152	58.58	B	Ralstonia phage Rs551	100	56	Ralstonia phage Rs551	0.0139988	Ralstonia phage Rs551	Inoviridae
YO070	IIB	Africa	PHASTERYO070_1	YO070_3	13	74146	109613	35468	62.85	A						Unclassified A		Identified
YO070	IIB	Africa	PHASTERYO070_2	YO070_4	51	1261	14412	13152	58.58	B	Ralstonia phage Rs551	100	56	Ralstonia phage Rs551	0.0139988	Ralstonia phage Rs551	Inoviridae
YO071	IIB	Africa	PHASTERYO071_1	YO071_4	21	47589	83533	35945	62.83	A						Unclassified A		Identified
YO071	IIB	Africa	PHASTERYO071_2	YO071_5	92	49	7877	7829	60.89	B	Ralstonia phage Rs551	100	94	Ralstonia phage Rs551	0.000532603	Ralstonia phage Rs551	Inoviridae
YO072	IIB	Africa	PHASTERYO072_1	YO072_4	13	74140	110084	35945	62.83	A						Unclassified A		Identified
YO072	IIB	Africa	PHASTERYO072_2	YO072_5	78	835	11322	10488	62.26	B	Ralstonia phage Rs551	100	71	Ralstonia phage Rs551	0.00763299	Ralstonia phage Rs551	Inoviridae		Identified
YO073	IIB	Africa	PHASTERYO073_1	YO073_3	12	74140	110084	35945	62.83	A						Unclassified A		Identified
YO073	IIB	Africa	PHASTERYO073_2	YO073_4	78	1257	11744	10488	62.26	B	Ralstonia phage Rs551	100	71	Ralstonia phage Rs551	0.00763299	Ralstonia phage Rs551	Inoviridae		Identified
YO074	I	Oceania	PHASTERYO074_4	YO074_5	60	236	33273	33038	65.76	D				Ralstonia phage RSY1	0.043179	Ralstonia phage RSY1	Myoviridae	Identified
YO075	I	Oceania	PHASTERYO075_1	YO075_2	1	180337	202383	22047	66.39	C	Ralstonia phage Dina	96.808	97	Ralstonia phage Dina	0.0411434	Ralstonia phage Dina	Siphoviridae	Identified
YO077	IIA	North America	PHASTERYO077_2	YO077_3	34	1499	36532	35034	65.72	D				Ralstonia phage RsoM1USA	0.0383209	Ralstonia phage RsoM1USA	Myoviridae	Identified
YO079	I	Europe	PHASTERYO079_1	YO079_1	15	218	25492	25275	66.95	D				Ralstonia phage phiRSA1	0.0525139	Ralstonia phage phiRSA1	Myoviridae	Identified	Identified
YO079	I	Europe	PHASTERYO079_2	YO079_3	19	67361	98374	31014	64.73	B				Ralstonia phage RSM3	0.0653942	Ralstonia phage RSM3	Inoviridae	Identified
YO079	I	Europe	PHASTERYO079_4	YO079_5	41	16100	37012	20913	66.52	C	Ralstonia phage Dina	95.867	100	Ralstonia phage Dina	0.0460045	Ralstonia phage Dina	Siphoviridae	Identified	Identified
YO080	I	South America	PHASTERYO080_4	YO080_5	63	4947	26999	22053	66.4	C	Ralstonia phage Dina	96.557	97	Ralstonia phage Dina	0.0450347	Ralstonia phage Dina	Siphoviridae	Identified
YO082	III	Africa	PHASTERYO082_3	YO082_5	7	104826	126509	21684	66.41	C						Unclassified C	Siphoviridae	Identified
YO084	I	Asia	PHASTERYO084_2	YO084_3	8	307	15480	15174	65.51	G						Unclassified G	Siphoviridae		Identified
YO084	I	Asia	PHASTERYO084_3	YO084_4	29	58519	70191	11673	62.25	E				Ralstonia phage PE226	0.0214999	Ralstonia phage PE226	Inoviridae	Identified
YO084	I	Asia	PHASTERYO084_5	YO084_6	44	1	7337	7337	61.93	E	Ralstonia phage RSS30	99.17	87	Ralstonia phage RSS30	0.0103562	Ralstonia phage RSS30	Inoviridae
YO085	IIB	Europe	PHASTERYO085_1	YO085_1	31	485	35952	35468	62.85	A						Unclassified A		Identified	Identified
YO085	IIB	Europe	PHASTERYO085_2	YO085_3	123	1259	13214	11956	60.38	B	Ralstonia phage Rs551	100	62	Ralstonia phage Rs551	0.0113086	Ralstonia phage Rs551	Inoviridae		Identified
YO086	IIB	Europe	PHASTERYO086_1	YO086_4	14	74142	109609	35468	62.85	A						Unclassified A		Identified
YO086	IIB	Europe	PHASTERYO086_2	YO086_5	50	1257	14408	13152	58.58	B	Ralstonia phage Rs551	100	56	Ralstonia phage Rs551	0.0139988	Ralstonia phage Rs551	Inoviridae
YO087	IIB	Europe	PHASTERYO087_1	YO087_2	14	486	35953	35468	62.85	A						Unclassified A		Identified	Identified
YO087	IIB	Europe	PHASTERYO087_2	YO087_3	52	18297	31462	13166	58.58	B	Ralstonia phage Rs551	100	56	Ralstonia phage Rs551	0.0139988	Ralstonia phage Rs551	Inoviridae
YO088	IIA	South America	PHASTERYO088_1	YO088_1	4	2	31833	31832	64.91	G	Ralstonia phage RS138	87.816	68			Ralstonia phage RS138	Siphoviridae	Identified	Identified
YO089	IIB	North America	PHASTERYO089_1	YO089_1	10	11860	33635	21776	65.76	C						Unclassified C	Siphoviridae	Identified	Identified
YO089	IIB	North America	PHASTERYO089_2	YO089_2	42	373	39015	38643	65.98	D				Ralstonia phage RsoM1USA	0.0533217	Ralstonia phage RsoM1USA	Myoviridae	Identified	Identified
YO090	IIB	Europe	PHASTERYO090_1	YO090_3	13	486	35953	35468	62.85	A						Unclassified A		Identified	Identified
YO090	IIB	Europe	PHASTERYO090_2	YO090_4	50	1257	14408	13152	58.58	B	Ralstonia phage Rs551	100	56	Ralstonia phage Rs551	0.0139988	Ralstonia phage Rs551	Inoviridae
YO091	IIB	Europe	PHASTERYO091_1	YO091_3	12	480	35947	35468	62.85	A						Unclassified A		Identified	Identified
YO091	IIB	Europe	PHASTERYO091_2	YO091_4	53	18297	31462	13166	58.58	B	Ralstonia phage Rs551	100	56	Ralstonia phage Rs551	0.0139988	Ralstonia phage Rs551	Inoviridae
YO092	IIB	Europe	PHASTERYO092_1	YO092_4	13	74142	109609	35468	62.85	A						Unclassified A		Identified
YO092	IIB	Europe	PHASTERYO092_2	YO092_5	52	1257	14408	13152	58.58	B	Ralstonia phage Rs551	100	56	Ralstonia phage Rs551	0.0139988	Ralstonia phage Rs551	Inoviridae
YO093	IIB	Europe	PHASTERYO093_1	YO093_2	13	486	35953	35468	62.85	A						Unclassified A		Identified	Identified
YO093	IIB	Europe	PHASTERYO093_2	YO093_3	51	1257	14408	13152	58.58	B	Ralstonia phage Rs551	100	56	Ralstonia phage Rs551	0.0139988	Ralstonia phage Rs551	Inoviridae
YO094	IIB	Europe	PHASTERYO094_1	YO094_2	13	486	35953	35468	62.85	A						Unclassified A		Identified	Identified
YO094	IIB	Europe	PHASTERYO094_2	YO094_3	51	18297	31462	13166	58.58	B	Ralstonia phage Rs551	100	56	Ralstonia phage Rs551	0.0139988	Ralstonia phage Rs551	Inoviridae
YO095	IIB	Europe	PHASTERYO095_1	YO095_2	13	486	35953	35468	62.85	A						Unclassified A		Identified	Identified
YO095	IIB	Europe	PHASTERYO095_2	YO095_3	51	18297	31462	13166	58.58	B	Ralstonia phage Rs551	100	56	Ralstonia phage Rs551	0.0139988	Ralstonia phage Rs551	Inoviridae
YO096	IIB	Asia	PHASTERYO096_1	YO096_3	20	43099	78566	35468	62.85	A						Unclassified A		Identified
YO096	IIB	Asia	PHASTERYO096_2	YO096_4	52	759	13910	13152	58.58	B	Ralstonia phage Rs551	100	56	Ralstonia phage Rs551	0.0139988	Ralstonia phage Rs551	Inoviridae
YO097	IIB	Asia	PHASTERYO097_1	YO097_3	21	43099	78566	35468	62.85	A						Unclassified A		Identified
YO097	IIB	Asia	PHASTERYO097_2	YO097_4	51	18297	31462	13166	58.58	B	Ralstonia phage Rs551	100	56	Ralstonia phage Rs551	0.0139988	Ralstonia phage Rs551	Inoviridae
YO098	IIA	Asia	PHASTERYO098_1	YO098_1	4	114861	146692	31832	64.91	G	Ralstonia phage RS138	87.816	68			Ralstonia phage RS138	Siphoviridae	Identified
YO101	I	Asia	PHASTERYO101_2	YO101_2	55	13511	35297	21787	66.09	C				Ralstonia phage Dina	0.0723061	Ralstonia phage Dina	Siphoviridae	Identified
YO101	I	Asia	PHASTERYO101_3	YO101_4	64	3176	33646	30471	65.87	D				Ralstonia phage phiRSA1	0.0401734	Ralstonia phage phiRSA1	Myoviridae	Identified
YO102	IV	Asia	PHASTERYO102_1	YO102_2	8	150	61169	61020	63.75	F						Unclassified F		Identified	Identified
YO102	IV	Asia	PHASTERYO102_2	YO102_4	10	56196	78254	22059	66.39	C	Ralstonia phage Dina	97.427	97	Ralstonia phage Dina	0.037311	Ralstonia phage Dina	Siphoviridae	Identified
YO102	IV	Asia	PHASTERYO102_5	YO102_7	31	14819	49383	34565	63.63	A						Unclassified A		Identified	Identified
YO103	IV	Asia	PHASTERYO103_6	YO103_7	3	107581	152346	44766	63.82	H						Unclassified H	Siphoviridae	Identified
YO103	IV	Asia	PHASTERYO103_7	YO103_9	7	61651	110197	48547	62.18	F						Unclassified F		Identified
YO103	IV	Asia	PHASTERYO103_8	YO103_10	9	25872	47936	22065	66.4	C	Ralstonia phage Dina	97.405	97	Ralstonia phage Dina	0.037311	Ralstonia phage Dina	Siphoviridae	Identified	Identified
YO103	IV	Asia	PHASTERYO103_9	YO103_11	27	14819	49383	34565	63.63	A						Unclassified A		Identified	Identified
YO104	IV	Asia	PHASTERYO104_1	YO104_2	6	56198	78256	22059	66.39	C	Ralstonia phage Dina	97.432	97	Ralstonia phage Dina	0.037311	Ralstonia phage Dina	Siphoviridae	Identified
YO105	IV	Asia	PHASTERYO105_2	YO105_3	7	25877	47935	22059	66.39	C	Ralstonia phage Dina	97.432	97	Ralstonia phage Dina	0.037311	Ralstonia phage Dina	Siphoviridae	Identified	Identified
YO105	IV	Asia	PHASTERYO105_4	YO105_5	18	30543	68507	37965	63.25	C						Unclassified C	Siphoviridae	Identified	Identified
YO106	IV	Asia	PHASTERYO106_1	YO106_3	9	61538	110551	49014	63.4	F						Unclassified F		Identified
YO106	IV	Asia	PHASTERYO106_2	YO106_5	11	56197	78255	22059	66.39	C	Ralstonia phage Dina	97.427	97	Ralstonia phage Dina	0.037311	Ralstonia phage Dina	Siphoviridae	Identified
YO106	IV	Asia	PHASTERYO106_4	YO106_7	28	6630	41194	34565	63.63	A						Unclassified A		Identified	Identified
YO107	IV	Asia	PHASTERYO107_1	YO107_3	7	25871	47917	22047	66.39	C	Ralstonia phage Dina	96.808	97	Ralstonia phage Dina	0.0411434	Ralstonia phage Dina	Siphoviridae	Identified	Identified
YO107	IV	Asia	PHASTERYO107_2	YO107_4	19	1	37423	37423	63.53	Singleton						Unclassified Singleton		Identified	Identified
YO107	IV	Asia	PHASTERYO107_4	YO107_6	32	5007	36562	31556	63.15	A						Unclassified A		Identified	Identified
YO108	IV	Asia	PHASTERYO108_1	YO108_2	13	1914	46321	44408	62.8	F						Unclassified F		Identified	Identified
YO108	IV	Asia	PHASTERYO108_2	YO108_3	42	823	26291	25469	64.77	J						Unclassified J		Identified
YO112	IIB	Europe	PHASTERYO112_1	YO112_1	13	486	35953	35468	62.85	A						Unclassified A		Identified	Identified
YO112	IIB	Europe	PHASTERYO112_2	YO112_2	54	1257	14408	13152	58.58	B	Ralstonia phage Rs551	100	56	Ralstonia phage Rs551	0.0139988	Ralstonia phage Rs551	Inoviridae
YO113	IIB	Europe	PHASTERYO113_1	YO113_2	14	74142	109609	35468	62.85	A						Unclassified A		Identified
YO113	IIB	Europe	PHASTERYO113_2	YO113_3	54	18297	31462	13166	58.58	B	Ralstonia phage Rs551	100	56	Ralstonia phage Rs551	0.0139988	Ralstonia phage Rs551	Inoviridae
YO114	IIB	Europe	PHASTERYO114_1	YO114_1	13	486	35953	35468	62.85	A						Unclassified A		Identified	Identified
YO114	IIB	Europe	PHASTERYO114_2	YO114_2	52	18297	31462	13166	58.58	B	Ralstonia phage Rs551	100	56	Ralstonia phage Rs551	0.0139988	Ralstonia phage Rs551	Inoviridae
YO115	IIB	Europe	PHASTERYO115_1	YO115_2	13	74142	109609	35468	62.85	A						Unclassified A		Identified
YO115	IIB	Europe	PHASTERYO115_2	YO115_3	54	18297	31462	13166	58.58	B	Ralstonia phage Rs551	100	56	Ralstonia phage Rs551	0.0139988	Ralstonia phage Rs551	Inoviridae
YO116	IIB	Europe	PHASTERYO116_1	YO116_1	14	486	35953	35468	62.85	A						Unclassified A		Identified	Identified
YO116	IIB	Europe	PHASTERYO116_2	YO116_2	55	1262	14413	13152	58.58	B	Ralstonia phage Rs551	100	56	Ralstonia phage Rs551	0.0139988	Ralstonia phage Rs551	Inoviridae
YO117	IIB	Europe	PHASTERYO117_1	YO117_1	13	486	35953	35468	62.85	A						Unclassified A		Identified	Identified
YO117	IIB	Europe	PHASTERYO117_2	YO117_2	52	1257	14408	13152	58.58	B	Ralstonia phage Rs551	100	56	Ralstonia phage Rs551	0.0139988	Ralstonia phage Rs551	Inoviridae
YO120	IIB	Africa	PHASTERYO120_1	YO120_4	12	74147	109614	35468	62.85	A						Unclassified A		Identified
YO120	IIB	Africa	PHASTERYO120_2	YO120_5	54	1262	14413	13152	58.58	B	Ralstonia phage Rs551	100	56	Ralstonia phage Rs551	0.0139988	Ralstonia phage Rs551	Inoviridae
YO121	IIB	Africa	PHASTERYO121_1	YO121_2	13	486	35953	35468	62.85	A						Unclassified A		Identified	Identified
YO121	IIB	Africa	PHASTERYO121_2	YO121_3	51	18297	31462	13166	58.58	B	Ralstonia phage Rs551	100	56	Ralstonia phage Rs551	0.0139988	Ralstonia phage Rs551	Inoviridae
YO122	I	Africa	PHASTERYO122_1	YO122_2	1	126794	148846	22053	66.33	C	Ralstonia phage Dina	97.701	97	Ralstonia phage Dina	0.0342477	Ralstonia phage Dina	Siphoviridae	Identified
YO122	I	Africa	PHASTERYO122_3	YO122_4	12	60531	111340	50810	65.86	D				Ralstonia phage phiRSA1	0.0838645	Ralstonia phage phiRSA1	Myoviridae	Identified
YO123	IIB	Africa	PHASTERYO123_1	YO123_3	14	486	35953	35468	62.85	A						Unclassified A		Identified	Identified
YO123	IIB	Africa	PHASTERYO123_2	YO123_5	51	18297	31462	13166	58.58	B	Ralstonia phage Rs551	100	56	Ralstonia phage Rs551	0.0139988	Ralstonia phage Rs551	Inoviridae
YO124	I	Africa	PHASTERYO124_1	YO124_2	6	84291	118420	34130	66.09	D				Ralstonia phage phiRSA1	0.0404475	Ralstonia phage phiRSA1	Myoviridae	Identified
YO124	I	Africa	PHASTERYO124_2	YO124_4	11	75329	96250	20922	66.45	C	Ralstonia phage Dina	100	100			Ralstonia phage Dina	Siphoviridae	Identified
YO125	IIB	Africa	PHASTERYO125_1	YO125_3	13	74147	109614	35468	62.85	A						Unclassified A		Identified
YO125	IIB	Africa	PHASTERYO125_2	YO125_4	53	1262	14413	13152	58.58	B	Ralstonia phage Rs551	100	56	Ralstonia phage Rs551	0.0139988	Ralstonia phage Rs551	Inoviridae
YO126	IIB	Africa	PHASTERYO126_2	YO126_4	13	1	35948	35948	62.83	A						Unclassified A		Identified	Identified
YO126	IIB	Africa	PHASTERYO126_3	YO126_5	55	1257	14408	13152	58.58	B	Ralstonia phage Rs551	100	56	Ralstonia phage Rs551	0.0139988	Ralstonia phage Rs551	Inoviridae
YO127	IIB	Africa	PHASTERYO127_1	YO127_1	13	486	35953	35468	62.85	A						Unclassified A		Identified	Identified
YO127	IIB	Africa	PHASTERYO127_2	YO127_2	51	1262	14413	13152	58.58	B	Ralstonia phage Rs551	100	56	Ralstonia phage Rs551	0.0139988	Ralstonia phage Rs551	Inoviridae
YO128	III	Africa	PHASTERYO128_1	YO128_2	20	9283	40995	31713	63.19	A						Unclassified A		Identified	Identified
YO129	IIB	Africa	PHASTERYO129_1	YO129_3	13	486	35953	35468	62.85	A						Unclassified A		Identified	Identified
YO129	IIB	Africa	PHASTERYO129_2	YO129_4	54	18297	31462	13166	58.58	B	Ralstonia phage Rs551	100	56	Ralstonia phage Rs551	0.0139988	Ralstonia phage Rs551	Inoviridae
YO131	I	Asia	PHASTERYO131_4	YO131_4	28	629	6782	6154	62.87	E	Ralstonia phage RSS1	99.935	100	Ralstonia phage RSS1	0.00277069	Ralstonia phage RSS1	Inoviridae
YO132	IIB	Asia	PHASTERYO132_1	YO132_4	14	74142	109609	35468	62.85	A						Unclassified A		Identified
YO132	IIB	Asia	PHASTERYO132_2	YO132_5	49	18297	31462	13166	58.58	B	Ralstonia phage Rs551	100	56	Ralstonia phage Rs551	0.0139988	Ralstonia phage Rs551	Inoviridae
YO134	IIA	North America	PHASTERYO134_1	YO134_3	2	302024	339806	37783	65.65	D				Ralstonia phage RsoM1USA	0.0388388	Ralstonia phage RsoM1USA	Myoviridae	Identified
YO134	IIA	North America	PHASTERYO134_2	YO134_4	7	19226	39546	20321	66.4	C	Ralstonia phage Dina	88.259	76			Ralstonia phage Dina	Siphoviridae	Identified	Identified
YO135	I	Africa	PHASTERYO135_1	YO135_1	3	126649	148701	22053	66.33	C	Ralstonia phage Dina	97.701	97	Ralstonia phage Dina	0.0342477	Ralstonia phage Dina	Siphoviridae	Identified
YO135	I	Africa	PHASTERYO135_2	YO135_2	11	60526	111335	50810	65.86	D				Ralstonia phage phiRSA1	0.0838645	Ralstonia phage phiRSA1	Myoviridae	Identified
YO135	I	Africa	PHASTERYO135_4	YO135_4	50	7491	31478	23988	65.74	C						Unclassified C	Siphoviridae		Identified
YO136	I	Africa	PHASTERYO136_1	YO136_2	4	125709	146630	20922	66.45	C	Ralstonia phage Dina	100	100			Ralstonia phage Dina	Siphoviridae	Identified
YO136	I	Africa	PHASTERYO136_2	YO136_4	7	84291	118420	34130	66.08	D				Ralstonia phage phiRSA1	0.0404475	Ralstonia phage phiRSA1	Myoviridae	Identified
YO137	I	Africa	PHASTERYO137_1	YO137_2	5	125709	146630	20922	66.45	C	Ralstonia phage Dina	100	100			Ralstonia phage Dina	Siphoviridae	Identified
YO137	I	Africa	PHASTERYO137_2	YO137_4	6	84291	118420	34130	66.09	D				Ralstonia phage phiRSA1	0.0404475	Ralstonia phage phiRSA1	Myoviridae	Identified
YO138	I	Africa	PHASTERYO138_1	YO138_2	4	125709	146630	20922	66.45	C	Ralstonia phage Dina	100	100			Ralstonia phage Dina	Siphoviridae	Identified
YO138	I	Africa	PHASTERYO138_2	YO138_4	7	84290	118419	34130	66.09	D				Ralstonia phage phiRSA1	0.0404475	Ralstonia phage phiRSA1	Myoviridae	Identified
YO139	I	Africa	PHASTERYO139_1	YO139_2	5	125712	146633	20922	66.45	C	Ralstonia phage Dina	100	100			Ralstonia phage Dina	Siphoviridae	Identified
YO139	I	Africa	PHASTERYO139_2	YO139_3	7	18873	55514	36642	65.37	D				Ralstonia phage phiRSA1	0.0422904	Ralstonia phage phiRSA1	Myoviridae	Identified	Identified
YO140	I	Africa	PHASTERYO140_1	YO140_1	5	15364	36285	20922	66.45	C	Ralstonia phage Dina	100	100			Ralstonia phage Dina	Siphoviridae	Identified	Identified
YO140	I	Africa	PHASTERYO140_2	YO140_3	8	84291	118420	34130	66.09	D				Ralstonia phage phiRSA1	0.0404475	Ralstonia phage phiRSA1	Myoviridae	Identified
YO141	I	Africa	PHASTERYO141_1	YO141_1	3	15364	36285	20922	66.45	C	Ralstonia phage Dina	100	100			Ralstonia phage Dina	Siphoviridae	Identified	Identified
YO141	I	Africa	PHASTERYO141_2	YO141_3	6	84291	118420	34130	66.09	D				Ralstonia phage phiRSA1	0.0404475	Ralstonia phage phiRSA1	Myoviridae	Identified
YO143	IIB	Europe	PHASTERYO143_1	YO143_2	13	486	35953	35468	62.85	A						Unclassified A		Identified	Identified
YO143	IIB	Europe	PHASTERYO143_2	YO143_3	52	1257	14408	13152	58.58	B	Ralstonia phage Rs551	100	56	Ralstonia phage Rs551	0.0139988	Ralstonia phage Rs551	Inoviridae
YO144	IIB	Europe	PHASTERYO144_1	YO144_4	28	74146	109613	35468	62.85	A						Unclassified A		Identified
YO144	IIB	Europe	PHASTERYO144_2	YO144_5	74	1261	14412	13152	58.58	B	Ralstonia phage Rs551	100	56	Ralstonia phage Rs551	0.0139988	Ralstonia phage Rs551	Inoviridae
YO146	IIB	Africa	PHASTERYO146_1	YO146_4	14	74142	109609	35468	62.85	A						Unclassified A		Identified
YO146	IIB	Africa	PHASTERYO146_2	YO146_5	50	18297	31462	13166	58.58	B	Ralstonia phage Rs551	100	56	Ralstonia phage Rs551	0.0139988	Ralstonia phage Rs551	Inoviridae
YO147	IIB	Asia	PHASTERYO147_1	YO147_4	14	74142	109609	35468	62.85	A						Unclassified A		Identified
YO147	IIB	Asia	PHASTERYO147_2	YO147_5	51	18297	31462	13166	58.58	B	Ralstonia phage Rs551	100	56	Ralstonia phage Rs551	0.0139988	Ralstonia phage Rs551	Inoviridae
YO148	IIB	Asia	PHASTERYO148_1	YO148_1	14	486	35953	35468	62.85	A						Unclassified A		Identified	Identified
YO148	IIB	Asia	PHASTERYO148_2	YO148_2	52	18297	31462	13166	58.58	B	Ralstonia phage Rs551	100	56	Ralstonia phage Rs551	0.0139988	Ralstonia phage Rs551	Inoviridae
YO149	I	Oceania	PHASTERYO149_1	YO149_2	2	134825	156871	22047	66.39	C	Ralstonia phage Dina	96.808	97	Ralstonia phage Dina	0.0411434	Ralstonia phage Dina	Siphoviridae	Identified
YO150	I	Oceania	PHASTERYO150_3	YO150_5	67	1	12429	12429	66.53	D	Ralstonia phage phiRSA1	93.455	76			Ralstonia phage phiRSA1	Myoviridae
YO150	I	Oceania	PHASTERYO150_4	YO150_6	69	1	11585	11585	67.45	D	Ralstonia phage phiRSA1	94.477	82	Ralstonia phage phiRSA1	0.0782587	Ralstonia phage phiRSA1	Myoviridae
YO151	I	Oceania	PHASTERYO151_1	YO151_1	39	15311	37357	22047	66.39	C	Ralstonia phage Dina	96.808	97	Ralstonia phage Dina	0.0411434	Ralstonia phage Dina	Siphoviridae	Identified
YO152	IIB	South America	PHASTERYO152_1	YO152_3	33	517	36928	36412	65.77	D				Ralstonia phage phiRSA1	0.0340249	Ralstonia phage phiRSA1	Myoviridae	Identified
YO154	I	South America	PHASTERYO154_2	YO154_4	50	26192	44985	18794	62.66	B				Ralstonia phage RSM3	0.0480354	Ralstonia phage RSM3	Inoviridae	Identified
YO154	I	South America	PHASTERYO154_3	YO154_5	54	28	6879	6852	62.38	E	Ralstonia phage RSS30	98.607	93	Ralstonia phage RSS30	0.015998	Ralstonia phage RSS30	Inoviridae	Identified
YO155	I	South America	PHASTERYO155_1	YO155_1	6	16455	58863	42409	63.29	D						Unclassified D	Myoviridae	Identified	Identified
YO156	I	South America	PHASTERYO156_1	YO156_1	4	180276	203557	23282	66.17	C	Ralstonia phage Dina	96.557	92	Ralstonia phage Dina	0.0461689	Ralstonia phage Dina	Siphoviridae	Identified
YO158	IIB	-	PHASTERYO158_1	YO158_2	2	362480	401677	39198	64.52	C						Unclassified C	Siphoviridae	Identified
YO159	IIB	Asia	PHASTERYO159_2	YO159_2	10	11861	33636	21776	65.76	C						Unclassified C	Siphoviridae	Identified	Identified
YO159	IIB	Asia	PHASTERYO159_4	YO159_4	47	374	39016	38643	65.98	D				Ralstonia phage RsoM1USA	0.0533217	Ralstonia phage RsoM1USA	Myoviridae	Identified	Identified
YO160	IIB	Asia	PHASTERYO160_3	YO160_3	35	11859	33634	21776	65.76	C						Unclassified C	Siphoviridae	Identified	Identified
YO160	IIB	Asia	PHASTERYO160_4	YO160_4	51	7294	42229	34936	65.72	D						Unclassified D	Myoviridae	Identified	Identified
YO161	I	Asia	PHASTERYO161_1	YO161_2	4	63496	69649	6154	62.87	E	Ralstonia phage RSS1	99.935	100	Ralstonia phage RSS1	0.00277069	Ralstonia phage RSS1	Inoviridae
YO161	I	Asia	PHASTERYO161_4	YO161_5	71	1225	27099	25875	66.52	D				Ralstonia phage phiRSA1	0.0458408	Ralstonia phage phiRSA1	Myoviridae	Identified	Identified
YO162	IIB	Europe	PHASTERYO162_1	YO162_2	13	486	35953	35468	62.85	A						Unclassified A		Identified	Identified
YO163	I	Europe	PHASTERYO163_1	YO163_1	12	218	25492	25275	66.95	D				Ralstonia phage phiRSA1	0.0525139	Ralstonia phage phiRSA1	Myoviridae	Identified	Identified
YO163	I	Europe	PHASTERYO163_2	YO163_3	19	67361	98374	31014	64.73	B				Ralstonia phage RSM3	0.0653942	Ralstonia phage RSM3	Inoviridae	Identified
YO163	I	Europe	PHASTERYO163_3	YO163_4	32	15199	42924	27726	66	I						Unclassified I		Identified
YO163	I	Europe	PHASTERYO163_4	YO163_5	40	16100	37012	20913	66.52	C	Ralstonia phage Dina	95.867	100	Ralstonia phage Dina	0.0460045	Ralstonia phage Dina	Siphoviridae	Identified	Identified
YO164	I	Europe	PHASTERYO164_1	YO164_1	13	85466	110740	25275	66.95	D				Ralstonia phage phiRSA1	0.0525139	Ralstonia phage phiRSA1	Myoviridae	Identified
YO164	I	Europe	PHASTERYO164_2	YO164_2	18	1355	19055	17701	62.2	B				Ralstonia phage RSM3	0.0483865	Ralstonia phage RSM3	Inoviridae	Identified	Identified
YO164	I	Europe	PHASTERYO164_3	YO164_4	36	30872	56041	25170	65.93	I						Unclassified I		Identified
YO164	I	Europe	PHASTERYO164_4	YO164_5	43	16100	37012	20913	66.52	C	Ralstonia phage Dina	95.867	100	Ralstonia phage Dina	0.0460045	Ralstonia phage Dina	Siphoviridae	Identified	Identified
YO165	IIB	Europe	PHASTERYO165_1	YO165_2	14	486	35953	35468	62.85	A						Unclassified A		Identified	Identified
YO165	IIB	Europe	PHASTERYO165_2	YO165_3	48	1257	14408	13152	58.58	B	Ralstonia phage Rs551	100	56	Ralstonia phage Rs551	0.0139988	Ralstonia phage Rs551	Inoviridae
YO166	IIB	Europe	PHASTERYO166_1	YO166_4	13	74142	109609	35468	62.85	A						Unclassified A		Identified
YO166	IIB	Europe	PHASTERYO166_2	YO166_5	53	1257	14408	13152	58.58	B	Ralstonia phage Rs551	100	56	Ralstonia phage Rs551	0.0139988	Ralstonia phage Rs551	Inoviridae
YO167	IIB	Europe	PHASTERYO167_1	YO167_2	46	18591	54058	35468	62.85	A						Unclassified A		Identified	Identified
YO167	IIB	Europe	PHASTERYO167_2	YO167_3	71	18296	31461	13166	58.58	B	Ralstonia phage Rs551	100	56	Ralstonia phage Rs551	0.0139988	Ralstonia phage Rs551	Inoviridae
YO168	IIA	North America	PHASTERYO168_1	YO168_3	20	62972	84399	21428	65.84	C	Ralstonia phage Dina	88.378	69			Ralstonia phage Dina	Siphoviridae	Identified
YO169	IIA	North America	PHASTERYO169_1	YO169_3	26	64068	79982	15915	66.21	C	Ralstonia phage Dina	88.455	93			Ralstonia phage Dina	Siphoviridae	Identified
YO170	IIB	Europe	PHASTERYO170_1	YO170_3	14	480	35947	35468	62.85	A						Unclassified A		Identified	Identified
YO170	IIB	Europe	PHASTERYO170_2	YO170_4	50	18297	31462	13166	58.58	B	Ralstonia phage Rs551	100	56	Ralstonia phage Rs551	0.0139988	Ralstonia phage Rs551	Inoviridae
YO171	IIB	Europe	PHASTERYO171_1	YO171_3	14	74142	109609	35468	62.85	A						Unclassified A		Identified
YO171	IIB	Europe	PHASTERYO171_2	YO171_4	50	18297	31462	13166	58.58	B	Ralstonia phage Rs551	100	56	Ralstonia phage Rs551	0.0139988	Ralstonia phage Rs551	Inoviridae
YO173	IIB	Europe	PHASTERYO173_1	YO173_2	14	74142	109609	35468	62.85	A						Unclassified A		Identified
YO173	IIB	Europe	PHASTERYO173_2	YO173_3	49	1257	14408	13152	58.58	B	Ralstonia phage Rs551	100	56	Ralstonia phage Rs551	0.0139988	Ralstonia phage Rs551	Inoviridae
YO174	IIB	Europe	PHASTERYO174_1	YO174_3	14	74142	109609	35468	62.85	A						Unclassified A		Identified
YO174	IIB	Europe	PHASTERYO174_2	YO174_4	51	1257	14408	13152	58.58	B	Ralstonia phage Rs551	100	56	Ralstonia phage Rs551	0.0139988	Ralstonia phage Rs551	Inoviridae
YO175	IIB	Europe	PHASTERYO175_1	YO175_3	14	74142	109609	35468	62.85	A						Unclassified A		Identified
YO176	IIB	Europe	PHASTERYO176_1	YO176_4	14	74142	109609	35468	62.85	A						Unclassified A		Identified
YO176	IIB	Europe	PHASTERYO176_2	YO176_5	51	18297	31462	13166	58.58	B	Ralstonia phage Rs551	100	56	Ralstonia phage Rs551	0.0139988	Ralstonia phage Rs551	Inoviridae
YO177	IIB	Europe	PHASTERYO177_1	YO177_3	16	74142	109609	35468	62.85	A						Unclassified A		Identified
YO177	IIB	Europe	PHASTERYO177_2	YO177_4	62	1257	14408	13152	58.58	B	Ralstonia phage Rs551	100	56	Ralstonia phage Rs551	0.0139988	Ralstonia phage Rs551	Inoviridae
YO178	I	Africa	PHASTERYO178_1	YO178_2	5	128969	152956	23988	65.74	C						Unclassified C	Siphoviridae	Identified
YO178	I	Africa	PHASTERYO178_3	YO178_4	57	2168	24220	22053	66.33	C	Ralstonia phage Dina	97.701	97	Ralstonia phage Dina	0.0342477	Ralstonia phage Dina	Siphoviridae
YO178	I	Africa	PHASTERYO178_4	YO178_5	76	1	17316	17316	65.26	D				Ralstonia phage phiRSA1	0.080322	Ralstonia phage phiRSA1	Myoviridae
YO180	IIB	Europe	PHASTERYO180_1	YO180_4	13	74147	109614	35468	62.85	A						Unclassified A		Identified
YO181	IIB	Asia	PHASTERYO181_1	YO181_4	13	74141	109608	35468	62.85	A						Unclassified A		Identified
YO181	IIB	Asia	PHASTERYO181_2	YO181_5	50	1256	14407	13152	58.58	B	Ralstonia phage Rs551	100	56	Ralstonia phage Rs551	0.0139988	Ralstonia phage Rs551	Inoviridae
YO182	I	Asia	PHASTERYO182_1	YO182_2	46	217	6125	5909	62.53	E	Ralstonia phage RSS-TH1	98.005	88	Ralstonia phage RSS-TH1	0.0229306	Ralstonia phage RSS-TH1	Inoviridae
YO183	IIB	Europe	PHASTERYO183_1	YO183_3	13	74142	109609	35468	62.85	A						Unclassified A		Identified
YO183	IIB	Europe	PHASTERYO183_2	YO183_4	60	9728	22893	13166	58.58	B	Ralstonia phage Rs551	100	56	Ralstonia phage Rs551	0.0139988	Ralstonia phage Rs551	Inoviridae
YO184	IIB	Europe	PHASTERYO184_1	YO184_2	13	486	35953	35468	62.85	A						Unclassified A		Identified	Identified
YO184	IIB	Europe	PHASTERYO184_2	YO184_3	52	18297	31462	13166	58.58	B	Ralstonia phage Rs551	100	56	Ralstonia phage Rs551	0.0139988	Ralstonia phage Rs551	Inoviridae
YO185	IIB	Europe	PHASTERYO185_1	YO185_4	14	74142	109609	35468	62.85	A						Unclassified A		Identified
YO185	IIB	Europe	PHASTERYO185_2	YO185_5	49	1257	14408	13152	58.58	B	Ralstonia phage Rs551	100	56	Ralstonia phage Rs551	0.0139988	Ralstonia phage Rs551	Inoviridae
YO187	I	Asia	PHASTERYO187_2	YO187_3	5	86894	107783	20890	66.39	C	Ralstonia phage Dina	97.878	98	Ralstonia phage Dina	0.032829	Ralstonia phage Dina	Siphoviridae	Identified
YO187	I	Asia	PHASTERYO187_3	YO187_4	14	386	44255	43870	61.67	F						Unclassified F		Identified	Identified
YO187	I	Asia	PHASTERYO187_4	YO187_5	86	1	6689	6689	62.16	E	Ralstonia phage RSS-TH1	99.4	92	Ralstonia phage RSS-TH1	0.00956826	Ralstonia phage RSS-TH1	Inoviridae
YO188	IIA	South America	PHASTERYO188_2	YO188_4	46	4785	33861	29077	65.66	D				Ralstonia phage RsoM1USA	0.0662649	Ralstonia phage RsoM1USA	Myoviridae	Identified	Identified
YO190	IIA	South America	PHASTERYO190_1	YO190_1	19	1115	22542	21428	65.84	C	Ralstonia phage Dina	88.378	69			Ralstonia phage Dina	Siphoviridae	Identified	Identified
YO191	I	South America	PHASTERYO191_3	YO191_3	77	167	22219	22053	66.4	C	Ralstonia phage Dina	96.552	97	Ralstonia phage Dina	0.0450347	Ralstonia phage Dina	Siphoviridae	Identified
YO192	IIA	South America	PHASTERYO192_1	YO192_2	21	1060	22487	21428	65.84	C	Ralstonia phage Dina	88.378	69			Ralstonia phage Dina	Siphoviridae	Identified	Identified
YO194	I	Africa	PHASTERYO194_1	YO194_2	1	126794	148846	22053	66.33	C	Ralstonia phage Dina	97.701	97	Ralstonia phage Dina	0.0342477	Ralstonia phage Dina	Siphoviridae	Identified
YO194	I	Africa	PHASTERYO194_2	YO194_3	1	169266	193253	23988	65.74	C						Unclassified C	Siphoviridae
YO194	I	Africa	PHASTERYO194_3	YO194_4	11	60531	111340	50810	65.86	D				Ralstonia phage phiRSA1	0.0838645	Ralstonia phage phiRSA1	Myoviridae	Identified
YO199.nanopore		Europe	PHASTERYO199.nanopore_1	YO199_2	1	642956	656409	13454	61.24	B	Ralstonia phage Rs551	100	55	Ralstonia phage Rs551	0.0145592	Ralstonia phage Rs551	Inoviridae	Identified
YO199.nanopore		Europe	PHASTERYO199.nanopore_3	YO199_4	1	2249520	2286546	37027	62.76	A						Unclassified A		Identified
YO204.nanopore		Europe	PHASTERYO204.nanopore_1	YO204_2	1	2006377	2019869	13493	61.19	B	Ralstonia phage Rs551	100	55	Ralstonia phage Rs551	0.0146108	Ralstonia phage Rs551	Inoviridae	Identified
YO204.nanopore		Europe	PHASTERYO204.nanopore_3	YO204_4	1	2081565	2118591	37027	62.76	A						Unclassified A		Identified
YO352.nanopore		Europe	PHASTERYO352.nanopore_1	YO352_2	1	460376	497402	37027	62.76	A						Unclassified A		Identified
YO352.nanopore		Europe	PHASTERYO352.nanopore_3	YO352_4	1	559483	572936	13454	61.24	B	Ralstonia phage Rs551	100	55	Ralstonia phage Rs551	0.0145592	Ralstonia phage Rs551	Inoviridae	Identified
YO356	IIB	Europe	PHASTERYO356_1	YO356_2	14	74142	106452	32311	62.73	A						Unclassified A		Identified
YO356	IIB	Europe	PHASTERYO356_2	YO356_3	52	18297	31462	13166	58.58	B	Ralstonia phage Rs551	100	56	Ralstonia phage Rs551	0.0139988	Ralstonia phage Rs551	Inoviridae
YO357	IIB	Europe	PHASTERYO357_1	YO357_2	14	74142	106452	32311	62.73	A						Unclassified A		Identified
YO357	IIB	Europe	PHASTERYO357_2	YO357_3	52	18297	31462	13166	58.58	B	Ralstonia phage Rs551	100	56	Ralstonia phage Rs551	0.0139988	Ralstonia phage Rs551	Inoviridae
YO359	IIB	Europe	PHASTERYO359_1	YO359_3	14	74142	106452	32311	62.73	A						Unclassified A		Identified
YO359	IIB	Europe	PHASTERYO359_2	YO359_4	50	1257	14408	13152	58.58	B	Ralstonia phage Rs551	100	56	Ralstonia phage Rs551	0.0139988	Ralstonia phage Rs551	Inoviridae
YO374	IIA	North America	PHASTERYO374_1	YO374_2	2	168198	206194	37997	63.73	J						Unclassified J		Identified
YO374	IIA	North America	PHASTERYO374_2	YO374_4	12	64089	85512	21424	65.86	C	Ralstonia phage Dina	88.455	69			Ralstonia phage Dina	Siphoviridae	Identified
YO374	IIA	North America	PHASTERYO374_3	YO374_7	50	155	29231	29077	65.65	D				Ralstonia phage RsoM1USA	0.0665597	Ralstonia phage RsoM1USA	Myoviridae
YO375	I	North America	PHASTERYO375_1	YO375_1	6	100458	140569	40112	66.32	H						Unclassified H	Siphoviridae	Identified
YO375	I	North America	PHASTERYO375_4	YO375_4	48	96	6366	6271	62.53	E	Ralstonia phage RSS30	99.571	100	Ralstonia phage RSS30	0.0110007	Ralstonia phage RSS30	Inoviridae
YO375	I	North America	PHASTERYO375_6	YO375_6	63	1	20654	20654	66.5	D	Ralstonia phage phiRSA1	95.631	100	Ralstonia phage RSY1	0.0531179	Unclassified D	Myoviridae		Identified
YO376	I	North America	PHASTERYO376_3	YO376_4	14	1988	40169	38182	65.85	D				Ralstonia phage RSY1	0.0920479	Ralstonia phage RSY1	Myoviridae	Identified	Identified
YO376	I	North America	PHASTERYO376_6	YO376_7	49	36013	42791	6779	62.1	E	Ralstonia phage RSS30	99.571	93	Ralstonia phage RSS-TH1	0.0222766	Unclassified E	Inoviridae
YO378	I	North America	PHASTERYO378_2	YO378_3	29	634	6787	6154	62.87	E	Ralstonia phage RSS1	99.935	100	Ralstonia phage RSS1	0.00277069	Ralstonia phage RSS1	Inoviridae
YO378	I	North America	PHASTERYO378_4	YO378_5	65	552	26405	25854	66.5	D				Ralstonia phage phiRSA1	0.045678	Ralstonia phage phiRSA1	Myoviridae	Identified	Identified
YO380	IIB	North America	PHASTERYO380_1	YO380_3	14	486	35953	35468	62.85	A						Unclassified A		Identified	Identified
YO380	IIB	North America	PHASTERYO380_2	YO380_4	51	1257	14408	13152	58.58	B	Ralstonia phage Rs551	100	56	Ralstonia phage Rs551	0.0139988	Ralstonia phage Rs551	Inoviridae
YO381	IIA	South America	PHASTERYO381_1	YO381_1	5	116679	148510	31832	64.91	G	Ralstonia phage RS138	87.82	68			Ralstonia phage RS138	Siphoviridae	Identified
YO382	III	Africa	PHASTERYO382_1	YO382_1	6	125256	146645	21390	66.44	C						Unclassified C	Siphoviridae	Identified
YO382	III	Africa	PHASTERYO382_2	YO382_2	18	18275	51235	32961	63.54	A						Unclassified A		Identified	Identified
YO383	III	Africa	PHASTERYO383_1	YO383_1	17	30956	74381	43426	62.59	F						Unclassified F		Identified	Identified
YO383	III	Africa	PHASTERYO383_2	YO383_2	46	15331	37023	21693	66.49	C						Unclassified C	Siphoviridae	Identified
YO384	III	Africa	PHASTERYO384_1	YO384_2	3	136340	163560	27221	63.33	A						Unclassified A		Identified
