# Supplementary material for: Global diversity and distribution of prophages are lineage-specific within the Ralstonia solanacearum species complex
Source: BMC Genomics. 2022 Oct 6;23:689. doi: 10.1186/s12864-022-08909-7 (PMC9535894; doi:10.1186/s12864-022-08909-7)
Supplement: Supplementary file 6 — Additional file 6: Table S5A. VIGA annotations of intact prophages. Table S5B. Megablast results of intact prophage metabolic genes (CAZy database). Table S5C. Megablast results of intact prophage type III effectors (Ralsto T3E database). Table S5D. Megablast results of intact prophage virulence factors (Phi-Base database). Table S5E. Predicted functions of abundant intact prophage hypothetical proteins using Structure-based function tool. [file 12864_2022_8909_MOESM6_ESM.xlsx]

## Sheet: Table_S5A
Table S5A. VIGA annotations of intact prophages
Gene	Annotation	Functional category	No. isolates	PHASTERYO002_1	PHASTERYO002_2	PHASTERYO003_3	PHASTERYO004_1	PHASTERYO004_2	PHASTERYO005_1	PHASTERYO006_3	PHASTERYO006_4	PHASTERYO007_1	PHASTERYO008_1	PHASTERYO008_2	PHASTERYO009_1	PHASTERYO009_2	PHASTERYO009_3	PHASTERYO010_1	PHASTERYO010_2	PHASTERYO010_3	PHASTERYO011_1	PHASTERYO011_2	PHASTERYO012_1	PHASTERYO012_2	PHASTERYO013_1	PHASTERYO013_2	PHASTERYO015_5	PHASTERYO016_5	PHASTERYO017_1	PHASTERYO017_2	PHASTERYO018_1	PHASTERYO019_1	PHASTERYO019_2	PHASTERYO020_1	PHASTERYO021_1	PHASTERYO023_2	PHASTERYO025_4	PHASTERYO025_5	PHASTERYO026_1	PHASTERYO027_3	PHASTERYO028_2	PHASTERYO029_2	PHASTERYO029_3	PHASTERYO029_5	PHASTERYO032_2	PHASTERYO033_1	PHASTERYO033_2	PHASTERYO034_1	PHASTERYO035_3
LOC_1_16	Mu transposase C-terminal domain-containing protein [Burkholderia phage KS10]	Phage DNA replication and packaging	91	1	0	0	1	0	0	0	0	0	1	0	0	0	0	1	0	0	1	0	1	0	1	0	0	0	1	0	0	1	0	0	0	0	0	0	0	0	0	0	0	0	0	1	0	0	0
LOC_1_7	Hypothetical protein	Hypothetical protein/Unknown function	91	1	0	0	1	0	0	0	0	0	1	0	0	0	0	1	0	0	1	0	1	0	1	0	0	0	1	0	0	1	0	0	0	0	0	0	0	0	0	0	0	0	0	1	0	0	0
LOC_1_17	AAA family ATPase [Bacillus phage BalMu-1]	Phage DNA replication and packaging	91	1	0	0	1	0	0	0	0	0	1	0	0	0	0	1	0	0	1	0	1	0	1	0	0	0	1	0	0	1	0	0	0	0	0	0	0	0	0	0	0	0	0	1	0	0	0
LOC_1_32	Hypothetical protein	Hypothetical protein/Unknown function	88	1	0	0	1	0	0	0	0	0	1	0	0	0	0	1	0	0	1	0	1	0	1	0	0	0	1	0	0	1	0	0	0	0	0	0	0	0	0	0	0	0	0	1	0	0	0
LOC_1_31	Hypothetical protein	Hypothetical protein/Unknown function	88	1	0	0	1	0	0	0	0	0	1	0	0	0	0	1	0	0	1	0	1	0	1	0	0	0	1	0	0	1	0	0	0	0	0	0	0	0	0	0	0	0	0	1	0	0	0
LOC_1_29	Mu-like promajor head subunit gpT family protein [Faecalibacterium phage FP_Mushu]	Phage structural protein	87	1	0	0	1	0	0	0	0	0	1	0	0	0	0	1	0	0	1	0	1	0	1	0	0	0	1	0	0	1	0	0	0	0	0	0	0	0	0	0	0	0	0	0	0	0	0
LOC_1_34	Hypothetical protein	Hypothetical protein/Unknown function	87	1	0	0	1	0	0	0	0	0	1	0	0	0	0	1	0	0	1	0	1	0	1	0	0	0	1	0	0	1	0	0	0	0	0	0	0	0	0	0	0	0	0	0	0	0	0
group_288	putative strutural protein [Ralstonia virus RSIBR1]	Phage structural protein	86	0	1	0	0	1	0	0	0	0	0	1	1	0	0	0	1	1	0	1	0	1	0	1	0	0	0	1	0	0	1	0	0	0	0	0	0	0	0	0	0	0	0	0	0	0	0
LOC_1_6	terminase large subunit [Faecalibacterium phage FP_Mushu]	Phage structural protein	86	1	0	0	1	0	0	0	0	0	1	0	0	0	0	1	0	0	1	0	1	0	1	0	0	0	1	0	0	1	0	0	0	0	0	0	0	0	0	0	0	0	0	1	0	0	0
LOC_1_2	single-stranded DNA binding protein [Ralstonia phage 1 NP-2014]	DNA-binding	86	0	1	0	0	1	0	0	0	0	0	1	1	0	0	0	1	1	0	1	0	1	0	1	0	0	0	1	0	0	1	0	0	0	0	0	0	0	0	0	0	0	0	0	0	0	0
group_113	Hypothetical protein	Hypothetical protein/Unknown function	85	0	1	0	0	1	0	0	0	0	0	1	1	0	0	0	1	0	0	1	0	1	0	1	0	0	0	1	0	0	1	0	0	0	0	0	0	0	0	0	0	0	0	0	0	0	0
LOC_1_3	virion morphogenesis protein [Rhodovulum phage vB_RhkS_P1]	Phage structural protein	84	1	0	0	1	0	0	0	0	0	1	0	0	0	0	1	0	0	1	0	1	0	1	0	0	0	1	0	0	1	0	0	0	0	0	0	0	0	0	0	0	0	0	1	0	0	0
LOC_1_11	putative holin [Burkholderia phage KS10]	Phage cell lysis	84	1	0	0	1	0	0	0	0	0	1	0	0	0	0	1	0	0	1	0	1	0	1	0	0	0	1	0	0	1	0	0	0	0	0	0	0	0	0	0	0	0	0	1	0	0	0
LOC_1_21	DUF3164 family protein [Rhodovulum phage vB_RhkS_P1]	Hypothetical protein/Unknown function	84	1	0	0	1	0	0	0	0	0	1	0	0	0	0	1	0	0	1	0	1	0	1	0	0	0	1	0	0	1	0	0	0	0	0	0	0	0	0	0	0	0	0	1	0	0	0
LOC_1_37	tail tape measure protein [Haemophilus phage SuMu]	Phage structural protein	84	1	0	0	1	0	0	0	0	0	1	0	0	0	0	1	0	0	1	0	1	0	1	0	0	0	1	0	0	1	0	0	0	0	0	0	0	0	0	0	0	0	0	1	0	0	0
LOC_1_39	Hypothetical protein	Hypothetical protein/Unknown function	84	1	0	0	1	0	0	0	0	0	1	0	0	0	0	1	0	0	1	0	1	0	1	0	0	0	1	0	0	1	0	0	0	0	0	0	0	0	0	0	0	0	0	1	0	0	0
group_112	Hypothetical protein	Hypothetical protein/Unknown function	83	0	1	0	0	1	0	0	0	0	0	1	1	0	0	0	1	0	0	1	0	0	0	1	0	0	0	1	0	0	1	0	0	0	0	0	1	0	0	0	0	0	0	0	0	0	0
group_15	recombination protein RarA [Bacillus phage SP-15]	Phage DNA replication and packaging	83	0	1	0	0	1	0	0	0	0	0	1	1	0	0	0	1	0	0	1	0	0	0	1	0	0	0	1	0	0	1	0	0	0	0	0	1	0	0	0	0	0	0	0	0	0	0
LOC_1_1	Hypothetical protein	Hypothetical protein/Unknown function	83	1	0	0	1	0	0	0	0	0	1	0	0	0	0	1	0	0	1	0	1	0	1	0	0	0	1	0	0	1	0	0	0	0	0	0	0	0	0	0	0	0	0	0	0	0	0
group_251	Hypothetical protein	Hypothetical protein/Unknown function	83	1	0	0	1	0	0	0	0	0	1	0	0	0	0	1	0	0	1	0	1	0	1	0	0	0	1	0	0	1	0	0	0	0	0	0	0	0	0	0	0	0	0	0	0	0	0
LOC_1_4	Hypothetical protein	Hypothetical protein/Unknown function	83	1	0	0	1	0	0	0	0	0	1	0	0	0	0	1	0	0	1	0	1	0	1	0	0	0	1	0	0	1	0	0	0	0	0	0	0	0	0	0	0	0	0	0	0	0	0
LOC_1_5	DUF935 family protein [Escherichia phage Mu]	Hypothetical protein/Unknown function	83	1	0	0	1	0	0	0	0	0	1	0	0	0	0	1	0	0	1	0	1	0	1	0	0	0	1	0	0	1	0	0	0	0	0	0	0	0	0	0	0	0	0	0	0	0	0
LOC_1_8	Hypothetical protein	Hypothetical protein/Unknown function	83	1	0	0	1	0	0	0	0	0	1	0	0	0	0	1	0	0	1	0	1	0	1	0	0	0	1	0	0	1	0	0	0	0	0	0	0	0	0	0	0	0	0	0	0	0	0
LOC_1_9	Hypothetical protein	Hypothetical protein/Unknown function	83	1	0	0	1	0	0	0	0	0	1	0	0	0	0	1	0	0	1	0	1	0	1	0	0	0	1	0	0	1	0	0	0	0	0	0	0	0	0	0	0	0	0	0	0	0	0
LOC_1_10	transglycosylase SLT domain-containing protein [Ralstonia phage Firinga]	Phage cell lysis	83	1	0	0	1	0	0	0	0	0	1	0	0	0	0	1	0	0	1	0	1	0	1	0	0	0	1	0	0	1	0	0	0	0	0	0	0	0	0	0	0	0	0	0	0	0	0
LOC_1_12	Hypothetical protein	Hypothetical protein/Unknown function	83	1	0	0	1	0	0	0	0	0	1	0	0	0	0	1	0	0	1	0	1	0	1	0	0	0	1	0	0	1	0	0	0	0	0	0	0	0	0	0	0	0	0	0	0	0	0
LOC_1_13	transcriptional regulator [Escherichia phage 520873]	DNA-binding	83	1	0	0	1	0	0	0	0	0	1	0	0	0	0	1	0	0	1	0	1	0	1	0	0	0	1	0	0	1	0	0	0	0	0	0	0	0	0	0	0	0	0	0	0	0	0
LOC_1_14	DNA-binding protein [Burkholderia phage KS10]	DNA-binding	83	1	0	0	1	0	0	0	0	0	1	0	0	0	0	1	0	0	1	0	1	0	1	0	0	0	1	0	0	1	0	0	0	0	0	0	0	0	0	0	0	0	0	0	0	0	0
LOC_1_15	Hypothetical protein	Hypothetical protein/Unknown function	83	1	0	0	1	0	0	0	0	0	1	0	0	0	0	1	0	0	1	0	1	0	1	0	0	0	1	0	0	1	0	0	0	0	0	0	0	0	0	0	0	0	0	0	0	0	0
LOC_1_18	Hypothetical protein	Hypothetical protein/Unknown function	83	1	0	0	1	0	0	0	0	0	1	0	0	0	0	1	0	0	1	0	1	0	1	0	0	0	1	0	0	1	0	0	0	0	0	0	0	0	0	0	0	0	0	0	0	0	0
LOC_1_19	Hypothetical protein	Hypothetical protein/Unknown function	83	1	0	0	1	0	0	0	0	0	1	0	0	0	0	1	0	0	1	0	1	0	1	0	0	0	1	0	0	1	0	0	0	0	0	0	0	0	0	0	0	0	0	0	0	0	0
LOC_1_20	Hypothetical protein	Hypothetical protein/Unknown function	83	1	0	0	1	0	0	0	0	0	1	0	0	0	0	1	0	0	1	0	1	0	1	0	0	0	1	0	0	1	0	0	0	0	0	0	0	0	0	0	0	0	0	0	0	0	0
LOC_1_22	DNA-binding family protein [Salmonella phage barely]	DNA-binding	83	1	0	0	1	0	0	0	0	0	1	0	0	0	0	1	0	0	1	0	1	0	1	0	0	0	1	0	0	1	0	0	0	0	0	0	0	0	0	0	0	0	0	0	0	0	0
LOC_1_23	DUF2786 domain-containing protein [Pseudomonas phage JBD25]	Hypothetical protein/Unknown function	83	1	0	0	1	0	0	0	0	0	1	0	0	0	0	1	0	0	1	0	1	0	1	0	0	0	1	0	0	1	0	0	0	0	0	0	0	0	0	0	0	0	0	0	0	0	0
LOC_1_24	Hypothetical protein	Hypothetical protein/Unknown function	83	1	0	0	1	0	0	0	0	0	1	0	0	0	0	1	0	0	1	0	1	0	1	0	0	0	1	0	0	1	0	0	0	0	0	0	0	0	0	0	0	0	0	0	0	0	0
LOC_1_25	Hypothetical protein	Hypothetical protein/Unknown function	83	1	0	0	1	0	0	0	0	0	1	0	0	0	0	1	0	0	1	0	1	0	1	0	0	0	1	0	0	1	0	0	0	0	0	0	0	0	0	0	0	0	0	0	0	0	0
LOC_1_26	Hypothetical protein	Hypothetical protein/Unknown function	83	1	0	0	1	0	0	0	0	0	1	0	0	0	0	1	0	0	1	0	1	0	1	0	0	0	1	0	0	1	0	0	0	0	0	0	0	0	0	0	0	0	0	0	0	0	0
LOC_1_27	Hypothetical protein	Hypothetical protein/Unknown function	83	1	0	0	1	0	0	0	0	0	1	0	0	0	0	1	0	0	1	0	1	0	1	0	0	0	1	0	0	1	0	0	0	0	0	0	0	0	0	0	0	0	0	0	0	0	0
LOC_1_28	protease [Pseudomonas phage JBD25]	Phage structural protein	83	1	0	0	1	0	0	0	0	0	1	0	0	0	0	1	0	0	1	0	1	0	1	0	0	0	1	0	0	1	0	0	0	0	0	0	0	0	0	0	0	0	0	0	0	0	0
LOC_1_30	Hypothetical protein	Hypothetical protein/Unknown function	83	1	0	0	1	0	0	0	0	0	1	0	0	0	0	1	0	0	1	0	1	0	1	0	0	0	1	0	0	1	0	0	0	0	0	0	0	0	0	0	0	0	0	0	0	0	0
LOC_1_33	Hypothetical protein	Hypothetical protein/Unknown function	83	1	0	0	1	0	0	0	0	0	1	0	0	0	0	1	0	0	1	0	1	0	1	0	0	0	1	0	0	1	0	0	0	0	0	0	0	0	0	0	0	0	0	0	0	0	0
LOC_1_35	putative structural protein [Agrobacterium phage OLIVR1]	Phage structural protein	83	1	0	0	1	0	0	0	0	0	1	0	0	0	0	1	0	0	1	0	1	0	1	0	0	0	1	0	0	1	0	0	0	0	0	0	0	0	0	0	0	0	0	0	0	0	0
LOC_1_36	Hypothetical protein	Hypothetical protein/Unknown function	83	1	0	0	1	0	0	0	0	0	1	0	0	0	0	1	0	0	1	0	1	0	1	0	0	0	1	0	0	1	0	0	0	0	0	0	0	0	0	0	0	0	0	0	0	0	0
LOC_1_38	Hypothetical protein	Hypothetical protein/Unknown function	83	1	0	0	1	0	0	0	0	0	1	0	0	0	0	1	0	0	1	0	1	0	1	0	0	0	1	0	0	1	0	0	0	0	0	0	0	0	0	0	0	0	0	0	0	0	0
LOC_1_40	Hypothetical protein	Hypothetical protein/Unknown function	83	1	0	0	1	0	0	0	0	0	1	0	0	0	0	1	0	0	1	0	1	0	1	0	0	0	1	0	0	1	0	0	0	0	0	0	0	0	0	0	0	0	0	0	0	0	0
group_111	Hypothetical protein	Hypothetical protein/Unknown function	81	1	0	0	1	0	0	0	0	0	1	0	0	0	0	1	0	0	1	0	1	0	1	0	0	0	1	0	0	1	0	0	0	0	0	0	0	0	0	0	0	0	0	1	0	0	0
group_57	Hypothetical protein	Hypothetical protein/Unknown function	81	0	1	0	0	1	0	0	0	0	0	1	0	0	0	0	1	0	0	1	0	1	0	1	0	0	0	1	0	0	1	0	0	0	0	0	1	0	0	0	0	0	0	0	0	0	0
group_277	Hypothetical protein	Hypothetical protein/Unknown function	80	1	0	0	1	0	0	0	0	0	1	0	0	0	0	1	0	0	1	0	1	0	1	0	0	0	1	0	0	1	0	0	0	0	0	0	0	0	0	0	0	0	0	0	0	0	0
group_278	Hypothetical protein	Hypothetical protein/Unknown function	80	1	0	0	1	0	0	0	0	0	1	0	0	0	0	1	0	0	1	0	1	0	1	0	0	0	1	0	0	1	0	0	0	0	0	0	0	0	0	0	0	0	0	0	0	0	0
group_290	putative minor coat protein [Ralstonia phage PE226]	Phage structural protein	80	0	1	0	0	1	0	0	0	0	0	1	0	0	0	0	1	0	0	1	0	1	0	1	0	0	0	1	0	0	1	0	0	0	0	0	0	0	0	0	0	0	0	0	0	0	0
group_291	putative viral transcriptional repressor [Ralstonia virus RSIBR1]	DNA-binding	80	0	1	0	0	1	0	0	0	0	0	1	0	0	0	0	1	0	0	1	0	1	0	1	0	0	0	1	0	0	1	0	0	0	0	0	0	0	0	0	0	0	0	0	0	0	0
group_281	recombinase family protein [Staphylococcus phage X2]	Phage DNA replication and packaging	79	0	1	0	0	1	0	0	0	0	0	1	0	0	0	0	1	0	0	1	0	0	0	1	0	0	0	1	0	0	1	0	0	0	0	0	0	0	0	0	0	0	0	0	0	0	0
group_282	Hypothetical protein	Hypothetical protein/Unknown function	79	0	1	0	0	1	0	0	0	0	0	1	0	0	0	0	1	0	0	1	0	0	0	1	0	0	0	1	0	0	1	0	0	0	0	0	0	0	0	0	0	0	0	0	0	0	0
group_284	putative viral extrusion protein [Ralstonia virus RSIBR1]	Phage structural protein	79	0	1	0	0	1	0	0	0	0	0	1	0	0	0	0	0	0	0	1	0	1	0	1	0	0	0	1	0	0	1	0	0	0	0	0	0	0	0	0	0	0	0	0	0	0	0
group_285	Hypothetical protein	Hypothetical protein/Unknown function	79	0	1	0	0	1	0	0	0	0	0	1	0	0	0	0	0	0	0	1	0	1	0	1	0	0	0	1	0	0	1	0	0	0	0	0	0	0	0	0	0	0	0	0	0	0	0
group_286	putative termination of virion assembly protein [Ralstonia virus RSIBR1]	Phage structural protein	79	0	1	0	0	1	0	0	0	0	0	1	0	0	0	0	0	0	0	1	0	1	0	1	0	0	0	1	0	0	1	0	0	0	0	0	0	0	0	0	0	0	0	0	0	0	0
group_287	putative structural protein [Ralstonia virus RSIBR1]	Phage structural protein	79	0	1	0	0	1	0	0	0	0	0	1	0	0	0	0	0	0	0	1	0	1	0	1	0	0	0	1	0	0	1	0	0	0	0	0	0	0	0	0	0	0	0	0	0	0	0
group_283	rolling circle DNA replication initiation protein [Ralstonia phage 1 NP-2014]	Phage DNA replication and packaging	78	0	1	0	0	1	0	0	0	0	0	1	0	0	0	0	0	0	0	1	0	0	0	1	0	0	0	1	0	0	1	0	0	0	0	0	0	0	0	0	0	0	0	0	0	0	0
group_289	Hypothetical protein	Hypothetical protein/Unknown function	73	0	1	0	0	1	0	0	0	0	0	1	0	0	0	0	0	0	0	1	0	1	0	1	0	0	0	1	0	0	1	0	0	0	0	0	0	0	0	0	0	0	0	0	0	0	0
group_280	Hypothetical protein	Hypothetical protein/Unknown function	72	0	1	0	0	1	0	0	0	0	0	1	0	0	0	0	1	0	0	1	0	0	0	1	0	0	0	1	0	0	1	0	0	0	0	0	0	0	0	0	0	0	0	0	0	0	0
group_279	Hypothetical protein	Hypothetical protein/Unknown function	70	0	1	0	0	1	0	0	0	0	0	1	0	0	0	0	1	0	0	1	0	0	0	1	0	0	0	1	0	0	1	0	0	0	0	0	0	0	0	0	0	0	0	0	0	0	0
group_119	portal protein [Salmonella phage 118970_sal3]	Phage structural protein	42	0	0	0	0	0	1	0	0	1	0	0	0	1	0	0	0	0	0	0	0	0	0	0	0	0	0	0	1	0	0	1	1	0	0	0	0	0	1	0	0	1	0	0	0	0	0
group_23	p12 [Xanthomonas phage Xop411]	Hypothetical protein/Unknown function	42	0	0	0	0	0	1	0	0	1	0	0	0	1	0	0	0	0	0	0	0	0	0	0	0	0	0	0	1	0	0	1	1	0	0	0	0	0	1	0	0	1	0	0	0	0	0
group_59	terminase large subunit [Staphylococcus virus 47]	Phage structural protein	42	0	0	0	0	0	1	0	0	1	0	0	0	1	0	0	0	0	0	0	0	0	0	0	0	0	0	0	1	0	0	1	1	0	0	0	0	0	1	0	0	1	0	0	0	0	0
group_14	tail protein [Bacteriophage P2]	Phage structural protein	39	0	0	0	0	0	0	0	1	0	0	0	0	0	1	0	0	0	0	0	0	0	0	0	0	0	0	0	0	0	0	0	0	1	0	0	0	1	0	0	1	0	1	0	0	1	0
group_39	glycoside hydrolase family 104 protein [Pseudomonas phage phi297]	Phage cell lysis	39	0	0	0	0	0	1	0	0	1	0	0	0	1	0	0	0	0	0	0	0	0	0	0	0	0	0	0	1	0	0	1	1	0	0	0	0	0	1	0	0	1	0	0	0	0	0
group_24	minor tail protein L [Enterobacterial phage mEp390]	Phage structural protein	37	0	0	0	0	0	1	0	0	1	0	0	0	1	0	0	0	0	0	0	0	0	0	0	0	0	0	0	1	0	0	1	1	0	0	0	0	0	1	0	0	1	0	0	0	0	0
group_25	type II toxin-antitoxin system HicA family toxin [Ralstonia phage Dina]	Toxin-antitoxin	37	0	0	0	0	0	1	0	0	1	0	0	0	1	0	0	0	0	0	0	0	0	0	0	0	0	0	0	1	0	0	1	1	0	0	0	0	0	1	0	0	0	0	0	0	0	0
group_38	type II toxin-antitoxin system HicB family antitoxin [Ralstonia phage Dina]	Toxin-antitoxin	37	0	0	0	0	0	1	0	0	1	0	0	0	1	0	0	0	0	0	0	0	0	0	0	0	0	0	0	1	0	0	1	1	0	0	0	0	0	1	0	0	0	0	0	0	0	0
group_122	tail protein [Enterobacterial phage mEp390]	Phage structural protein	36	0	0	0	0	0	1	0	0	1	0	0	0	1	0	0	0	0	0	0	0	0	0	0	0	0	0	0	1	0	0	1	1	0	0	0	0	0	1	0	0	1	0	0	0	0	0
group_18	tail length tape measure family protein [Pseudomonas phage JBD5]	Phage structural protein	36	0	0	0	0	0	1	0	0	1	0	0	0	1	0	0	0	0	0	0	0	0	0	0	0	0	0	0	1	0	0	1	1	0	0	0	0	0	1	0	0	1	0	0	0	0	0
group_19	tail protein [Cronobacter phage phiES15]	Phage structural protein	36	0	0	0	0	0	1	0	0	1	0	0	0	1	0	0	0	0	0	0	0	0	0	0	0	0	0	0	1	0	0	1	1	0	0	0	0	0	1	0	0	1	0	0	0	0	0
group_302	Hypothetical protein	Hypothetical protein/Unknown function	36	0	0	0	0	0	1	0	0	1	0	0	0	1	0	0	0	0	0	0	0	0	0	0	0	0	0	0	1	0	0	1	1	0	0	0	0	0	1	0	0	1	0	0	0	0	0
group_45	Hypothetical protein	Hypothetical protein/Unknown function	36	0	0	0	0	0	1	0	0	1	0	0	0	1	0	0	0	0	0	0	0	0	0	0	0	0	0	0	1	0	0	1	1	0	0	0	0	0	1	0	0	1	0	0	0	0	0
group_118	Hypothetical protein	Hypothetical protein/Unknown function	35	0	0	0	0	0	1	0	0	1	0	0	0	1	0	0	0	0	0	0	0	0	0	0	0	0	0	0	1	0	0	1	1	0	0	0	0	0	1	0	0	1	0	0	0	0	0
group_298	P27 family terminase small subunit [Ralstonia phage Dina]	Phage structural protein	35	0	0	0	0	0	1	0	0	1	0	0	0	1	0	0	0	0	0	0	0	0	0	0	0	0	0	0	1	0	0	1	1	0	0	0	0	0	1	0	0	1	0	0	0	0	0
group_299	prohead protease [Enterococcus phage IME-EF4]	Phage structural protein	35	0	0	0	0	0	1	0	0	1	0	0	0	1	0	0	0	0	0	0	0	0	0	0	0	0	0	0	1	0	0	1	1	0	0	0	0	0	1	0	0	1	0	0	0	0	0
group_35	head-tail connector protein [Enterobacteria phage mEp235]	Phage structural protein	35	0	0	0	0	0	1	0	0	1	0	0	0	1	0	0	0	0	0	0	0	0	0	0	0	0	0	0	1	0	0	1	1	0	0	0	0	0	1	0	0	1	0	0	0	0	0
group_37	phage tail collar domain-containing protein [Synechococcus phage S-CRM01]	Phage structural protein	35	0	0	0	0	0	1	0	0	1	0	0	0	1	0	0	0	0	0	0	0	0	0	0	0	0	0	0	1	0	0	1	1	0	0	0	0	0	0	0	0	1	0	0	0	0	0
group_17	DUF1799 domain-containing protein [Pseudomonas phage PS-1]	Hypothetical protein/Unknown function	34	0	0	0	0	0	1	0	0	1	0	0	0	0	0	0	0	0	0	0	0	0	0	0	0	0	0	0	1	0	0	1	1	0	0	0	0	0	0	0	0	1	0	0	0	0	0
group_36	head closure protein [Escherichia phage mEpX2]	Phage structural protein	34	0	0	0	0	0	1	0	0	1	0	0	0	1	0	0	0	0	0	0	0	0	0	0	0	0	0	0	1	0	0	1	1	0	0	0	0	0	1	0	0	0	0	0	0	0	0
group_1	Baseplate assembly protein V [Escherichia virus P2-2H4]	Phage structural protein	33	0	0	0	0	0	0	0	1	0	0	0	0	0	1	0	0	0	0	0	0	0	0	0	0	0	0	0	0	0	0	0	0	1	0	0	0	1	0	0	1	0	0	0	0	1	0
group_11	holin family protein [Salmonella phage vB_SalP_TR2]	Phage cell lysis	33	0	0	0	0	0	0	0	1	0	0	0	0	0	0	0	0	0	0	0	0	0	0	0	0	0	0	0	0	0	0	0	0	1	1	0	0	1	0	0	1	0	1	0	0	0	0
group_120	P12 [Xanthomonas phage phiL7]	Phage DNA replication and packaging	33	0	0	0	0	0	1	0	0	1	0	0	0	1	0	0	0	0	0	0	0	0	0	0	0	0	0	0	1	0	0	1	1	0	0	0	0	0	0	0	0	0	0	0	0	0	0
group_121	tail assembly protein [Enterobacteria phage HK140]	Phage structural protein	33	0	0	0	0	0	1	0	0	1	0	0	0	1	0	0	0	0	0	0	0	0	0	0	0	0	0	0	1	0	0	1	1	0	0	0	0	0	1	0	0	0	0	0	0	0	0
group_13	tail assembly protein [Escherichia phage 500465-1]	Phage structural protein	33	0	0	0	0	0	0	0	1	0	0	0	0	0	1	0	0	0	0	0	0	0	0	0	0	0	0	0	0	0	0	0	0	1	0	0	0	1	0	0	1	0	0	0	0	1	0
group_16	Hypothetical protein	Hypothetical protein/Unknown function	33	0	0	0	0	0	1	0	0	1	0	0	0	1	0	0	0	0	0	0	0	0	0	0	0	0	0	0	1	0	0	1	1	0	0	0	0	0	0	0	0	0	0	0	0	0	0
group_60	C40 family peptidase [Enterobacteria phage mEp237]	Phage cell lysis	33	0	0	0	0	0	1	0	0	1	0	0	0	1	0	0	0	0	0	0	0	0	0	0	0	0	0	0	1	0	0	1	1	0	0	0	0	0	1	0	0	1	0	0	0	0	0
group_7	baseplate assembly protein [Escherichia phage Wphi]	Phage structural protein	33	0	0	0	0	0	0	0	1	0	0	0	0	0	1	0	0	0	0	0	0	0	0	0	0	0	0	0	0	0	0	0	0	1	0	0	0	1	0	0	1	0	0	0	0	1	0
group_300	p005a [Rhizobium phage 16-3]	Other	32	0	0	0	0	0	1	0	0	1	0	0	0	1	0	0	0	0	0	0	0	0	0	0	0	0	0	0	1	0	0	1	1	0	0	0	0	0	1	0	0	1	0	0	0	0	0
group_10	terminase ATPase subunit family protein [Pseudomonas phage vB_Pae_BR319a]	Phage structural protein	30	0	0	0	0	0	0	0	1	0	0	0	0	0	1	0	0	0	0	0	0	0	0	0	0	0	0	0	0	0	0	0	0	1	1	0	0	1	0	0	1	0	1	0	0	0	0
group_20	tail protein [Escherichia phage Wphi]	Phage structural protein	30	0	0	0	0	0	0	0	1	0	0	0	0	0	1	0	0	0	0	0	0	0	0	0	0	0	0	0	0	0	0	0	0	0	1	0	0	1	0	0	1	0	1	0	0	0	0
group_3	tail protein X [Yersinia virus L413C]	Phage structural protein	30	0	0	0	0	0	0	0	1	0	0	0	0	0	1	0	0	0	0	0	0	0	0	0	0	0	0	0	0	0	0	0	0	1	1	0	0	1	0	0	1	0	1	0	0	0	0
group_40	Hypothetical protein	Hypothetical protein/Unknown function	30	0	0	0	0	0	1	0	0	1	0	0	0	1	0	0	0	0	0	0	0	0	0	0	0	0	0	0	1	0	0	1	1	0	0	0	0	0	0	0	0	1	0	0	1	0	0
group_12	tail sheath protein [Salmonella phage FSLSP004]	Phage structural protein	29	0	0	0	0	0	0	0	1	0	0	0	0	0	1	0	0	0	0	0	0	0	0	0	0	0	0	0	0	0	0	0	0	1	0	0	0	1	0	0	1	0	0	0	0	0	0
group_9	tail protein [Ralstonia phage RSY1]	Phage structural protein	29	0	0	0	0	0	1	0	0	1	0	0	0	1	0	0	0	0	0	0	0	0	0	0	0	0	0	0	0	0	0	0	0	0	0	0	0	0	0	0	0	1	0	0	0	0	0
group_26	tail protein [Bacteriophage P2]	Phage structural protein	27	0	0	0	0	0	0	0	1	0	0	0	0	0	1	0	0	0	0	0	0	0	0	0	0	0	0	0	0	0	0	0	0	1	0	0	0	1	0	0	1	0	0	0	0	0	0
group_66	Hypothetical protein	Hypothetical protein/Unknown function	26	0	0	0	0	0	0	0	1	0	0	0	0	0	1	0	0	0	0	0	0	0	0	0	0	0	0	0	0	0	0	0	0	1	0	0	0	1	0	0	1	0	1	0	0	0	0
group_8	i-spanin [Burkholderia phage AP3]	Phage cell lysis	26	0	0	0	0	0	0	0	1	0	0	0	0	0	1	0	0	0	0	0	0	0	0	0	0	0	0	0	0	0	0	0	0	1	1	0	0	1	0	0	1	0	0	0	0	0	0
group_27	phage tail protein E [Burkholderia phage ST79]	Phage structural protein	25	0	0	0	0	0	0	0	1	0	0	0	0	0	1	0	0	0	0	0	0	0	0	0	0	0	0	0	0	0	0	0	0	1	0	0	0	1	0	0	1	0	0	0	0	0	0
group_297	HNH endonuclease [Enterobacteria phage phiP27]	Phage DNA replication and packaging	25	0	0	0	0	0	1	0	0	1	0	0	0	0	0	0	0	0	0	0	0	0	0	0	0	0	0	0	1	0	0	1	1	0	0	0	0	0	1	0	0	1	0	0	0	0	0
group_326	Hypothetical protein	Hypothetical protein/Unknown function	25	0	0	0	0	0	0	0	1	0	0	0	0	0	1	0	0	0	0	0	0	0	0	0	0	0	0	0	0	0	0	0	0	1	0	0	0	1	0	0	1	0	0	0	0	0	0
group_42	peptidoglycan binding protein [Salmonella phage bering]	Phage cell lysis	24	0	0	0	0	0	0	0	1	0	0	0	0	0	1	0	0	0	0	0	0	0	0	0	0	0	0	0	0	0	0	0	0	1	1	0	0	1	0	0	1	0	0	0	0	0	0
group_123	Hypothetical protein	Hypothetical protein/Unknown function	23	0	0	0	0	0	1	0	0	1	0	0	0	1	0	0	0	0	0	0	0	0	0	0	0	0	0	0	1	0	0	1	1	0	0	0	0	0	0	0	0	1	0	0	0	0	0
group_124	Hypothetical protein	Hypothetical protein/Unknown function	23	0	0	0	0	0	1	0	0	1	0	0	0	1	0	0	0	0	0	0	0	0	0	0	0	0	0	0	1	0	0	1	1	0	0	0	0	0	0	0	0	1	0	0	0	0	0
group_2	portal protein [Klebsiella phage ST147-VIM1phi7.1]	Phage structural protein	23	0	0	0	0	0	0	0	1	0	0	0	0	0	1	0	0	0	0	0	0	0	0	0	0	0	0	0	0	0	0	0	0	1	1	0	0	1	0	0	1	0	1	0	0	0	0
group_29	baseplate assembly protein [Xanthomonas phage FoX5]	Phage structural protein	23	0	0	0	0	0	0	0	0	0	0	0	0	0	1	0	0	0	0	0	0	0	0	0	0	0	0	0	0	0	0	0	0	0	0	0	0	0	0	0	0	0	0	0	0	1	0
group_41	Phage Ad1 adapter protein [Escherichia virus P2-4C9]	Phage structural protein	23	0	0	0	0	0	0	0	1	0	0	0	0	0	1	0	0	0	0	0	0	0	0	0	0	0	0	0	0	0	0	0	0	1	1	0	0	0	0	0	1	0	0	0	0	0	0
group_46	DUF3168 domain-containing protein [Ralstonia phage Dina]	Hypothetical protein/Unknown function	23	0	0	0	0	0	0	0	0	0	0	0	0	1	0	0	0	0	0	0	0	0	0	0	0	0	0	0	0	0	0	0	0	0	0	0	0	0	1	0	0	0	0	0	0	0	0
group_28	DNA methylase [Gordonia phage Stultus]	DNA methyltransferase	20	0	0	0	0	0	0	0	1	0	0	0	0	0	1	0	0	0	0	0	0	0	0	0	0	0	0	0	0	0	0	0	0	1	0	0	0	0	0	0	1	0	1	0	0	0	0
group_63	terminase endonuclease subunit [Yersinia phage vB_YpM_22]	Phage structural protein	20	0	0	0	0	0	0	0	1	0	0	0	0	0	1	0	0	0	0	0	0	0	0	0	0	0	0	0	0	0	0	0	0	1	1	0	0	1	0	0	1	0	0	0	0	0	0
group_65	Hypothetical protein	Hypothetical protein/Unknown function	20	0	0	0	0	0	0	0	1	0	0	0	0	0	1	0	0	0	0	0	0	0	0	0	0	0	0	0	0	0	0	0	0	1	0	0	0	1	0	0	1	0	0	0	0	0	0
group_327	putative phage transcriptional activator Ogr/Delta [Burkholderia virus phi52237]	DNA-binding	18	0	0	0	0	0	0	0	1	0	0	0	0	0	1	0	0	0	0	0	0	0	0	0	0	0	0	0	0	0	0	0	0	1	0	0	0	1	0	0	1	0	0	0	0	0	0
group_43	late control D family protein [Yersinia phage vB_YpM_50]	Phage DNA replication and packaging	18	0	0	0	0	0	0	0	1	0	0	0	0	0	1	0	0	0	0	0	0	0	0	0	0	0	0	0	0	0	0	0	0	1	0	0	0	1	0	0	1	0	0	0	0	0	0
group_44	helix-turn-helix domain-containing protein [Burkholderia phage KL3]	DNA-binding	18	0	0	0	0	0	0	0	1	0	0	0	0	0	1	0	0	0	0	0	0	0	0	0	0	0	0	0	0	0	0	0	0	1	0	0	0	0	0	0	1	0	1	0	0	0	0
group_64	Tail protein I [Escherichia virus P2-4E6b]	Phage structural protein	18	0	0	0	0	0	0	0	1	0	0	0	0	0	1	0	0	0	0	0	0	0	0	0	0	0	0	0	0	0	0	0	0	0	0	0	0	1	0	0	1	0	0	0	0	1	0
group_125	major capsid protein, P2 family [Pseudomonas virus phiCTX]	Phage structural protein	17	0	0	0	0	0	0	0	1	0	0	0	0	0	1	0	0	0	0	0	0	0	0	0	0	0	0	0	0	0	0	0	0	1	1	0	0	1	0	0	1	0	0	0	0	0	0
group_321	immunity 52 family protein [Ralstonia phage RsoM1USA]	Hypothetical protein/Unknown function	17	0	0	0	0	0	0	0	1	0	0	0	0	0	1	0	0	0	0	0	0	0	0	0	0	0	0	0	0	0	0	0	0	1	0	0	0	0	0	0	1	0	0	0	0	0	0
group_349	phage-encoded membrane protein [Stenotrophomonas phage Smp131]	Membrane-bound protein	17	0	0	0	0	0	0	0	0	0	0	0	0	0	1	0	0	0	0	0	0	0	0	0	0	0	0	0	0	0	0	0	0	1	1	0	0	1	0	0	0	0	0	0	0	0	0
group_318	DUF4123 domain-containing protein [Ralstonia phage RsoM1USA]	Hypothetical protein/Unknown function	16	0	0	0	0	0	0	0	1	0	0	0	0	0	0	0	0	0	0	0	0	0	0	0	0	0	0	0	0	0	0	0	0	1	0	0	0	0	0	0	1	0	0	0	0	0	0
group_319	Hypothetical protein	Hypothetical protein/Unknown function	16	0	0	0	0	0	0	0	1	0	0	0	0	0	0	0	0	0	0	0	0	0	0	0	0	0	0	0	0	0	0	0	0	1	0	0	0	0	0	0	1	0	0	0	0	0	0
group_320	Hypothetical protein	Hypothetical protein/Unknown function	16	0	0	0	0	0	0	0	1	0	0	0	0	0	0	0	0	0	0	0	0	0	0	0	0	0	0	0	0	0	0	0	0	1	0	0	0	0	0	0	1	0	0	0	0	0	0
group_345	major tail tube protein [Salmonella phage PSP3]	Phage structural protein	16	0	0	0	0	0	0	0	0	0	0	0	0	0	1	0	0	0	0	0	0	0	0	0	0	0	0	0	0	0	0	0	0	0	0	0	0	0	0	0	0	0	0	0	0	0	0
group_117	hypothetical ptotein [Ralstonia phage RSS1]	Hypothetical protein/Unknown function	15	0	0	1	0	0	0	1	0	0	0	0	0	0	0	0	0	0	0	0	0	0	0	0	0	0	0	0	0	0	0	0	0	0	0	1	0	0	0	1	0	0	0	0	0	0	0
LOC_1_48	site-specific integrase [Salmonella phage SEN22]	Phage DNA replication and packaging	15	0	0	0	0	0	0	0	1	0	0	0	0	0	1	0	0	0	0	0	0	0	0	0	0	0	0	0	0	0	0	0	0	1	0	0	0	0	0	0	1	0	0	0	0	0	0
LOC_1_41	transmembrane protein [Ralstonia virus RSA1]	Membrane-bound protein	15	0	0	0	0	0	0	0	1	0	0	0	0	0	1	0	0	0	0	0	0	0	0	0	0	0	0	0	0	0	0	0	0	1	0	0	0	0	0	0	1	0	0	0	0	0	0
LOC_1_46	toprim domain-containing protein [Burkholderia phage KS14]	Phage structural protein	15	0	0	0	0	0	0	0	1	0	0	0	0	0	1	0	0	0	0	0	0	0	0	0	0	0	0	0	0	0	0	0	0	1	0	0	0	0	0	0	1	0	0	0	0	0	0
group_99	P2 gpI-like baseplate assembly protein [Salmonella virus Fels2]	Phage structural protein	15	0	0	0	0	0	0	0	0	0	0	0	0	0	0	0	0	0	0	0	0	0	0	0	0	0	0	0	0	0	0	0	0	1	0	0	0	0	0	0	0	0	0	0	0	0	0
group_34	Hypothetical protein	Hypothetical protein/Unknown function	14	0	0	1	0	0	0	1	0	0	0	0	0	0	0	0	0	0	0	0	0	0	0	0	0	0	0	0	0	0	0	0	0	0	0	1	0	0	0	1	0	0	0	0	0	0	0
group_73	Hypothetical protein	Hypothetical protein/Unknown function	14	0	0	0	0	0	0	0	0	0	0	0	0	0	0	0	0	0	0	0	0	0	0	0	1	1	0	0	0	0	0	0	0	0	0	0	0	0	0	0	0	0	0	0	1	0	1
group_21	tail protein [Enterobacterial phage mEp390]	Phage structural protein	13	0	0	0	0	0	0	0	0	0	0	0	0	0	0	0	0	0	0	0	0	0	0	0	0	0	0	0	0	0	0	0	0	0	0	0	0	0	0	0	0	0	0	0	1	0	1
group_31	tail fiber assembly protein [Ralstonia phage Dina]	Phage structural protein	13	0	0	0	0	0	0	0	0	0	0	0	0	0	0	0	0	0	0	0	0	0	0	0	0	0	0	0	0	0	0	0	0	0	0	0	0	0	0	0	0	0	0	0	1	0	1
group_4	C40 family peptidase [Enterobacteria phage mEp237]	Phage cell lysis	13	0	0	0	0	0	0	0	0	0	0	0	0	0	0	0	0	0	0	0	0	0	0	0	0	0	0	0	0	0	0	0	0	0	0	0	0	0	0	0	0	0	0	0	1	0	1
group_458	tail protein [Cronobacter phage phiES15]	Phage structural protein	13	0	0	0	0	0	0	0	0	0	0	0	0	0	0	0	0	0	0	0	0	0	0	0	0	0	0	0	0	0	0	0	0	0	0	0	0	0	0	0	0	0	0	0	1	0	1
group_459	tail length tape measure family protein [Pseudomonas phage JBD5]	Phage structural protein	13	0	0	0	0	0	0	0	0	0	0	0	0	0	0	0	0	0	0	0	0	0	0	0	0	0	0	0	0	0	0	0	0	0	0	0	0	0	0	0	0	0	0	0	1	0	1
group_52	DUF3168 domain-containing protein [Ralstonia phage Dina]	Hypothetical protein/Unknown function	13	0	0	0	0	0	0	0	0	0	0	0	0	0	0	0	0	0	0	0	0	0	0	0	0	0	0	0	0	0	0	0	0	0	0	0	0	0	0	0	0	0	0	0	1	0	1
group_82	minor tail protein L [Escherichia phage HK106]	Phage structural protein	13	0	0	0	0	0	0	0	0	0	0	0	0	0	0	0	0	0	0	0	0	0	0	0	0	0	0	0	0	0	0	0	0	0	0	0	0	0	0	0	0	0	0	0	1	0	1
group_83	DUF1799 domain-containing protein [Pseudomonas phage PS-1]	Hypothetical protein/Unknown function	13	0	0	0	0	0	0	0	0	0	0	0	0	0	0	0	0	0	0	0	0	0	0	0	0	0	0	0	0	0	0	0	0	0	0	0	0	0	0	0	0	0	0	0	1	0	1
group_84	tail protein [Escherichia phage Tls]	Phage structural protein	13	0	0	0	0	0	0	0	0	0	0	0	0	0	0	0	0	0	0	0	0	0	0	0	0	0	0	0	0	0	0	0	0	0	0	0	0	0	0	0	0	0	0	0	1	0	1
group_114	DNA replication initiation protein [Vibrio phage VCY-phi]	Phage DNA replication and packaging	12	0	0	1	0	0	0	0	0	0	0	0	0	0	0	0	0	0	0	0	0	0	0	0	0	0	0	0	0	0	0	0	0	0	0	1	0	0	0	0	0	0	0	0	0	0	0
group_115	Hypothetical protein	Hypothetical protein/Unknown function	12	0	0	1	0	0	0	0	0	0	0	0	0	0	0	0	0	0	0	0	0	0	0	0	0	0	0	0	0	0	0	0	0	0	0	1	0	0	0	0	0	0	0	0	0	0	0
group_116	putative phage assembly protein [Ralstonia phage PE226]	Phage structural protein	12	0	0	1	0	0	0	0	0	0	0	0	0	0	0	0	0	0	0	0	0	0	0	0	0	0	0	0	0	0	0	0	0	0	0	1	0	0	0	0	0	0	0	0	0	0	0
group_293	coat protein [Ralstonia phage RS611]	Phage structural protein	12	0	0	1	0	0	0	0	0	0	0	0	0	0	0	0	0	0	0	0	0	0	0	0	0	0	0	0	0	0	0	0	0	0	0	1	0	0	0	0	0	0	0	0	0	0	0
group_294	Hypothetical protein	Hypothetical protein/Unknown function	12	0	0	1	0	0	0	0	0	0	0	0	0	0	0	0	0	0	0	0	0	0	0	0	0	0	0	0	0	0	0	0	0	0	0	1	0	0	0	0	0	0	0	0	0	0	0
group_295	Hypothetical protein	Hypothetical protein/Unknown function	12	0	0	1	0	0	0	0	0	0	0	0	0	0	0	0	0	0	0	0	0	0	0	0	0	0	0	0	0	0	0	0	0	0	0	1	0	0	0	0	0	0	0	0	0	0	0
group_30	tail assembly protein [Escherichia phage HK544]	Phage structural protein	12	0	0	0	0	0	0	0	0	0	0	0	0	0	0	0	0	0	0	0	0	0	0	0	0	0	0	0	0	0	0	0	0	0	0	0	0	0	0	0	0	0	0	0	1	0	0
group_301	DUF3168 domain-containing protein [Ralstonia phage Dina]	Hypothetical protein/Unknown function	12	0	0	0	0	0	1	0	0	1	0	0	0	0	0	0	0	0	0	0	0	0	0	0	0	0	0	0	1	0	0	1	1	0	0	0	0	0	0	0	0	0	0	0	0	0	0
group_376	Hypothetical protein	Hypothetical protein/Unknown function	12	0	0	1	0	0	0	0	0	0	0	0	0	0	0	0	0	0	0	0	0	0	0	0	0	0	0	0	0	0	0	0	0	0	0	1	0	0	0	0	0	0	0	0	0	0	0
group_129	Hypothetical protein	Hypothetical protein/Unknown function	11	0	0	0	0	0	0	0	1	0	0	0	0	0	1	0	0	0	0	0	0	0	0	0	0	0	0	0	0	0	0	0	0	1	0	0	0	1	0	0	1	0	0	0	0	0	0
LOC_1_42	Hypothetical protein	Hypothetical protein/Unknown function	11	0	0	0	0	0	0	0	0	0	0	0	0	0	0	0	0	0	0	0	0	0	0	0	0	0	0	0	0	0	0	0	0	0	0	0	0	0	0	0	0	0	1	0	0	0	0
group_324	major tail tube protein [Klebsiella phage ST512-KPC3phi13.2]	Phage structural protein	11	0	0	0	0	0	0	0	1	0	0	0	0	0	0	0	0	0	0	0	0	0	0	0	0	0	0	0	0	0	0	0	0	1	0	0	0	1	0	0	1	0	0	0	0	0	0
group_149	Hypothetical protein	Hypothetical protein/Unknown function	10	0	0	0	0	0	0	0	0	0	0	0	0	0	0	0	0	0	0	0	0	0	0	0	1	1	0	0	0	0	0	0	0	0	0	0	0	0	0	0	0	0	0	0	1	0	0
group_157	antiholin/holin protein [Salmonella phage vB_SalP_TR2]	Phage cell lysis	10	0	0	0	0	0	0	0	0	0	0	0	0	0	0	0	0	0	0	0	0	0	0	0	0	0	0	0	0	0	0	0	0	0	0	0	0	0	0	0	0	0	1	0	0	0	0
group_165	type II toxin-antitoxin system HicB family antitoxin [Ralstonia phage Dina]	Toxin-antitoxin	10	0	0	0	0	0	0	0	0	0	0	0	0	0	0	0	0	0	0	0	0	0	0	0	0	0	0	0	0	0	0	0	0	0	0	0	0	0	0	0	0	0	0	0	1	0	1
group_183	Hypothetical protein	Hypothetical protein/Unknown function	10	0	0	0	0	0	0	0	0	0	0	0	0	0	0	0	0	0	0	0	0	0	0	0	0	0	0	0	0	0	0	0	0	0	0	0	0	0	0	0	0	0	0	0	0	0	0
LOC_1_43	Hypothetical protein	Hypothetical protein/Unknown function	10	0	0	0	0	0	0	0	0	0	0	0	0	0	0	0	0	0	0	0	0	0	0	0	0	0	0	0	0	0	0	0	0	0	0	0	0	0	0	0	0	0	0	0	0	0	0
group_421	tail protein I [Yersinia phage vB_YpM_50]	Phage structural protein	10	0	0	0	0	0	0	0	0	0	0	0	0	0	0	0	0	0	0	0	0	0	0	0	0	0	0	0	0	0	0	0	0	0	0	0	0	0	0	0	0	0	1	0	0	0	0
group_48	phage tail protein E [Burkholderia phage ST79]	Phage structural protein	10	0	0	0	0	0	0	0	0	0	0	0	0	0	0	0	0	0	0	0	0	0	0	0	0	0	0	0	0	0	0	0	0	0	0	0	0	0	0	0	0	0	1	0	0	0	0
group_49	tail protein [Bacteriophage P2]	Phage structural protein	10	0	0	0	0	0	0	0	0	0	0	0	0	0	0	0	0	0	0	0	0	0	0	0	0	0	0	0	0	0	0	0	0	0	0	0	0	0	0	0	0	0	1	0	0	0	0
group_50	N-terminus peptidoglycan binding domain protein [Salmonella phage Det7]	Phage cell lysis	10	0	0	0	0	0	0	0	0	0	0	0	0	0	0	0	0	0	0	0	0	0	0	0	0	0	0	0	0	0	0	0	0	0	0	0	0	0	0	0	0	0	1	0	0	0	0
group_62	Phage capsid scaffolding protein [Escherichia virus P2-4A7b]	Phage structural protein	10	0	0	0	0	0	0	0	0	0	0	0	0	0	0	0	0	0	0	0	0	0	0	0	0	0	0	0	0	0	0	0	0	1	0	0	0	0	0	0	0	0	0	0	0	0	0
group_75	late control D family protein [Salmonella phage SEN8]	Phage DNA replication and packaging	10	0	0	0	0	0	0	0	0	0	0	0	0	0	0	0	0	0	0	0	0	0	0	0	0	0	0	0	0	0	0	0	0	0	0	0	0	0	0	0	0	0	1	0	0	0	0
group_76	tail assembly protein [Pseudomonas phage Dobby]	Phage structural protein	10	0	0	0	0	0	0	0	0	0	0	0	0	0	0	0	0	0	0	0	0	0	0	0	0	0	0	0	0	0	0	0	0	0	0	0	0	0	0	0	0	0	1	0	0	0	0
group_77	tail sheath protein [Salmonella phage FSLSP004]	Phage structural protein	10	0	0	0	0	0	0	0	0	0	0	0	0	0	0	0	0	0	0	0	0	0	0	0	0	0	0	0	0	0	0	0	0	0	0	0	0	0	0	0	0	0	1	0	0	0	0
group_78	baseplate assembly protein [Escherichia phage Wphi]	Phage structural protein	10	0	0	0	0	0	0	0	0	0	0	0	0	0	0	0	0	0	0	0	0	0	0	0	0	0	0	0	0	0	0	0	0	0	0	0	0	0	0	0	0	0	1	0	0	0	0
group_79	baseplate assembly protein [Xanthomonas phage FoX5]	Phage structural protein	10	0	0	0	0	0	0	0	0	0	0	0	0	0	0	0	0	0	0	0	0	0	0	0	0	0	0	0	0	0	0	0	0	0	0	0	0	0	0	0	0	0	1	0	0	0	0
group_81	type II toxin-antitoxin system HicA family toxin [Ralstonia phage Dina]	Toxin-antitoxin	10	0	0	0	0	0	0	0	0	0	0	0	0	0	0	0	0	0	0	0	0	0	0	0	0	0	0	0	0	0	0	0	0	0	0	0	0	0	0	0	0	0	0	0	1	0	1
group_85	terminase large subunit [Staphylococcus phage vB_SauS_fPfSau02]	Phage structural protein	10	0	0	0	0	0	0	0	0	0	0	0	0	0	0	0	0	0	0	0	0	0	0	0	0	0	0	0	0	0	0	0	0	0	0	0	0	0	0	0	0	0	0	0	1	0	1
group_89	glycoside hydrolase family protein [Escherichia phage HK106]	Phage cell lysis	10	0	0	0	0	0	0	0	0	0	0	0	0	0	0	0	0	0	0	0	0	0	0	0	0	0	0	0	0	0	0	0	0	0	0	0	0	0	0	0	0	0	0	0	0	0	1
group_127	baseplate assembly protein [Xanthomonas phage FoX1]	Phage structural protein	9	0	0	0	0	0	0	0	1	0	0	0	0	0	0	0	0	0	0	0	0	0	0	0	0	0	0	0	0	0	0	0	0	1	0	0	0	1	0	0	1	0	0	0	0	0	0
group_167	head closure protein [Ralstonia phage Dina]	Phage structural protein	9	0	0	0	0	0	0	0	0	0	0	0	0	0	0	0	0	0	0	0	0	0	0	0	0	0	0	0	0	0	0	0	0	0	0	0	0	0	0	0	0	0	0	0	1	0	1
group_61	GPO family capsid scaffolding protein [Escherichia phage pro483]	Phage structural protein	9	0	0	0	0	0	0	0	1	0	0	0	0	0	1	0	0	0	0	0	0	0	0	0	0	0	0	0	0	0	0	0	0	0	1	0	0	1	0	0	1	0	0	0	0	0	0
group_1088	Hypothetical protein	Hypothetical protein/Unknown function	8	0	0	0	0	0	0	0	0	0	0	0	0	0	0	0	0	0	0	0	0	0	0	0	0	0	0	0	0	0	0	0	0	0	0	0	0	0	0	0	0	0	0	0	0	0	0
group_131	transmembrane protein [Ralstonia virus RSA1]	Membrane-bound protein	8	0	0	0	0	0	0	0	1	0	0	0	0	0	1	0	0	0	0	0	0	0	0	0	0	0	0	0	0	0	0	0	0	1	0	0	0	0	0	0	1	0	0	0	0	0	0
group_137	Hypothetical protein	Hypothetical protein/Unknown function	8	0	0	0	0	0	0	0	0	0	0	0	0	0	1	0	0	0	0	0	0	0	0	0	0	0	0	0	0	0	0	0	0	0	0	0	0	0	0	0	0	0	0	0	0	0	0
group_155	ogr/Delta-like zinc finger family protein [Burkholderia phage Mana]	DNA-binding	8	0	0	0	0	0	0	0	0	0	0	0	0	0	0	0	0	0	0	0	0	0	0	0	0	0	0	0	0	0	0	0	0	0	0	0	0	0	0	0	0	0	1	0	0	0	0
group_159	terminase endonuclease subunit [Escherichia phage Wphi]	Phage structural protein	8	0	0	0	0	0	0	0	0	0	0	0	0	0	0	0	0	0	0	0	0	0	0	0	0	0	0	0	0	0	0	0	0	0	0	0	0	0	0	0	0	0	1	0	0	0	0
LOC_1_56	Hypothetical protein	Hypothetical protein/Unknown function	8	0	0	0	0	0	0	0	0	0	0	0	0	0	0	0	0	0	0	0	0	0	0	0	0	0	0	0	0	0	0	0	0	0	0	0	0	0	0	0	0	0	0	0	0	1	0
group_173	helix-turn-helix domain-containing protein [Pseudomonas phage B3]	DNA-binding	8	0	0	0	0	0	0	0	0	0	0	0	0	0	0	0	0	0	0	0	0	0	0	0	0	0	0	0	0	0	0	0	0	0	0	0	0	0	0	0	0	0	0	0	0	1	0
group_174	Hypothetical protein	Hypothetical protein/Unknown function	8	0	0	0	0	0	0	0	0	0	0	0	0	0	0	0	0	0	0	0	0	0	0	0	0	0	0	0	0	0	0	0	0	0	0	0	0	0	0	0	0	0	0	0	0	1	0
group_175	Hypothetical protein	Hypothetical protein/Unknown function	8	0	0	0	0	0	0	0	0	0	0	0	0	0	0	0	0	0	0	0	0	0	0	0	0	0	0	0	0	0	0	0	0	0	0	0	0	0	0	0	0	0	0	0	0	1	0
LOC_1_45	transmembrane protein [Ralstonia virus RSA1]	Membrane-bound protein	8	0	0	0	0	0	0	0	0	0	0	0	0	0	0	0	0	0	0	0	0	0	0	0	0	0	0	0	0	0	0	0	0	0	0	0	0	0	0	0	0	0	0	0	0	1	0
group_344	Hypothetical protein	Hypothetical protein/Unknown function	8	0	0	0	0	0	0	0	0	0	0	0	0	0	1	0	0	0	0	0	0	0	0	0	0	0	0	0	0	0	0	0	0	0	0	0	0	0	0	0	0	0	0	0	0	0	0
group_493	Hypothetical protein	Hypothetical protein/Unknown function	8	0	0	0	0	0	0	0	0	0	0	0	0	0	0	0	0	0	0	0	0	0	0	0	0	0	0	0	0	0	0	0	0	0	0	0	0	0	0	0	0	0	0	0	0	1	0
group_494	ogr/Delta-like zinc finger family protein [Burkholderia phage Mana]	DNA-binding	8	0	0	0	0	0	0	0	0	0	0	0	0	0	0	0	0	0	0	0	0	0	0	0	0	0	0	0	0	0	0	0	0	0	0	0	0	0	0	0	0	0	0	0	0	1	0
group_51	minor tail protein [Microbacterium phage Armstrong]	Phage structural protein	8	0	0	0	0	0	0	0	0	0	0	0	0	0	0	0	0	0	0	0	0	0	0	0	0	0	0	0	0	0	0	0	0	0	0	0	0	0	0	0	0	0	0	0	1	0	0
group_68	Hypothetical protein	Hypothetical protein/Unknown function	8	0	0	0	0	0	0	0	1	0	0	0	0	0	1	0	0	0	0	0	0	0	0	0	0	0	0	0	0	0	0	0	0	1	0	0	0	0	0	0	1	0	0	0	0	0	0
group_690	PAAR domain-containing protein [Burkholderia phage KL3]	Virulence	8	0	0	0	0	0	0	0	0	0	0	0	0	0	0	0	0	0	0	0	0	0	0	0	0	0	0	0	0	0	0	0	0	0	0	0	0	0	0	0	0	0	0	0	0	0	0
group_86	portal protein [Escherichia phage 186]	Phage structural protein	8	0	0	0	0	0	0	0	0	0	0	0	0	0	0	0	0	0	0	0	0	0	0	0	0	0	0	0	0	0	0	0	0	0	0	0	0	0	0	0	0	0	0	0	0	1	0
LOC_1_52	terminase ATPase subunit family protein [Pseudomonas phage Dobby]	Phage structural protein	8	0	0	0	0	0	0	0	0	0	0	0	0	0	0	0	0	0	0	0	0	0	0	0	0	0	0	0	0	0	0	0	0	0	0	0	0	0	0	0	0	0	0	0	0	1	0
group_88	toprim domain-containing protein [Pseudomonas phage phi3]	Phage DNA replication and packaging	8	0	0	0	0	0	0	0	0	0	0	0	0	0	0	0	0	0	0	0	0	0	0	0	0	0	0	0	0	0	0	0	0	0	0	0	0	0	0	0	0	0	0	0	0	1	0
group_1089	tail fiber assembly-like protein [Pseudomonas phage phi3]	Phage structural protein	7	0	0	0	0	0	0	0	0	0	0	0	0	0	0	0	0	0	0	0	0	0	0	0	0	0	0	0	0	0	0	0	0	0	0	0	0	0	0	0	0	0	0	0	0	0	0
group_1090	late control D family protein [Salmonella phage FSLSP004]	Phage DNA replication and packaging	7	0	0	0	0	0	0	0	0	0	0	0	0	0	0	0	0	0	0	0	0	0	0	0	0	0	0	0	0	0	0	0	0	0	0	0	0	0	0	0	0	0	0	0	0	0	0
group_1091	transmembrane protein [Ralstonia virus RSA1]	Membrane-bound protein	7	0	0	0	0	0	0	0	0	0	0	0	0	0	0	0	0	0	0	0	0	0	0	0	0	0	0	0	0	0	0	0	0	0	0	0	0	0	0	0	0	0	0	0	0	0	0
LOC_1_44	Hypothetical protein	Hypothetical protein/Unknown function	7	0	0	0	0	0	0	0	0	0	0	0	0	0	0	0	0	0	0	0	0	0	0	0	0	0	0	0	0	0	0	0	0	0	0	0	0	0	0	0	0	0	0	0	0	0	0
group_1093	Hypothetical protein	Hypothetical protein/Unknown function	7	0	0	0	0	0	0	0	0	0	0	0	0	0	0	0	0	0	0	0	0	0	0	0	0	0	0	0	0	0	0	0	0	0	0	0	0	0	0	0	0	0	0	0	0	0	0
group_1094	Hypothetical protein	Hypothetical protein/Unknown function	7	0	0	0	0	0	0	0	0	0	0	0	0	0	0	0	0	0	0	0	0	0	0	0	0	0	0	0	0	0	0	0	0	0	0	0	0	0	0	0	0	0	0	0	0	0	0
group_1114	P27 family terminase small subunit [Ralstonia phage Dina]	Phage structural protein	7	0	0	0	0	0	0	0	0	0	0	0	0	0	0	0	0	0	0	0	0	0	0	0	0	0	0	0	0	0	0	0	0	0	0	0	0	0	0	0	0	0	0	0	0	0	0
group_1115	Hypothetical protein	Hypothetical protein/Unknown function	7	0	0	0	0	0	0	0	0	0	0	0	0	0	0	0	0	0	0	0	0	0	0	0	0	0	0	0	0	0	0	0	0	0	0	0	0	0	0	0	0	0	0	0	0	0	0
group_1116	p005a [Rhizobium phage 16-3]	Other	7	0	0	0	0	0	0	0	0	0	0	0	0	0	0	0	0	0	0	0	0	0	0	0	0	0	0	0	0	0	0	0	0	0	0	0	0	0	0	0	0	0	0	0	0	0	0
group_130	Hypothetical protein	Hypothetical protein/Unknown function	7	0	0	0	0	0	0	0	1	0	0	0	0	0	0	0	0	0	0	0	0	0	0	0	0	0	0	0	0	0	0	0	0	1	0	0	0	0	0	0	1	0	0	0	0	0	0
group_134	Hypothetical protein	Hypothetical protein/Unknown function	7	0	0	0	0	0	0	0	0	0	0	0	1	0	0	0	1	1	0	0	0	0	0	0	0	0	0	0	0	0	0	0	0	0	0	0	0	0	0	0	0	0	0	0	0	0	0
group_177	baseplate assembly protein V [Mannheimia phage vB_MhM_587AP1]	Phage structural protein	7	0	0	0	0	0	0	0	0	0	0	0	0	0	0	0	0	0	0	0	0	0	0	0	0	0	0	0	0	0	0	0	0	0	0	0	0	0	0	0	0	0	0	0	0	0	0
group_178	Hypothetical protein	Hypothetical protein/Unknown function	7	0	0	0	0	0	0	0	0	0	0	0	0	0	0	0	0	0	0	0	0	0	0	0	0	0	0	0	0	0	0	0	0	0	0	0	0	0	0	0	0	0	0	0	0	0	0
group_179	Hypothetical protein	Hypothetical protein/Unknown function	7	0	0	0	0	0	0	0	0	0	0	0	0	0	0	0	0	0	0	0	0	0	0	0	0	0	0	0	0	0	0	0	0	0	0	0	0	0	0	0	0	0	0	0	0	0	0
group_180	ASCH domain-containing protein [Salmonella phage vB_SenS_AG11]	RNA-binding	7	0	0	0	0	0	0	0	0	0	0	0	0	0	0	0	0	0	0	0	0	0	0	0	0	0	0	0	0	0	0	0	0	0	0	0	0	0	0	0	0	0	0	0	0	0	0
group_181	toprim domain-containing protein [Burkholderia phage KS14]	Phage structural protein	7	0	0	0	0	0	0	0	0	0	0	0	0	0	0	0	0	0	0	0	0	0	0	0	0	0	0	0	0	0	0	0	0	0	0	0	0	0	0	0	0	0	0	0	0	0	0
group_198	protease [Pseudomonas phage JBD25]	Phage structural protein	7	0	0	0	0	0	0	0	0	0	0	0	0	0	0	0	0	0	0	0	0	0	0	0	0	0	0	0	0	0	0	0	0	0	0	0	0	0	0	0	0	0	0	0	0	0	0
group_201	DNA-binding protein [Burkholderia phage KS10]	DNA-binding	7	0	0	0	0	0	0	0	0	0	0	0	0	0	0	0	0	0	0	0	0	0	0	0	0	0	0	0	0	0	0	0	0	0	0	0	0	0	0	0	0	0	0	0	0	0	0
group_240	prohead protease [Enterococcus phage vB_EfaS_AL2]	Phage structural protein	7	0	0	0	0	0	0	0	0	0	0	0	0	0	0	0	0	0	0	0	0	0	0	0	0	0	0	0	0	0	0	0	0	0	0	0	0	0	0	0	0	0	0	0	0	0	0
group_241	head closure protein [Burkholderia phage phi1026b]	Phage structural protein	7	0	0	0	0	0	0	0	0	0	0	0	0	0	0	0	0	0	0	0	0	0	0	0	0	0	0	0	0	0	0	0	0	0	0	0	0	0	0	0	0	0	0	0	0	0	0
group_332	Hypothetical protein	Hypothetical protein/Unknown function	7	0	0	0	0	0	0	0	1	0	0	0	0	0	0	0	0	0	0	0	0	0	0	0	0	0	0	0	0	0	0	0	0	1	0	0	0	0	0	0	1	0	0	0	0	0	0
LOC_1_49	Hypothetical protein	Hypothetical protein/Unknown function	7	0	0	0	0	0	0	0	1	0	0	0	0	0	0	0	0	0	0	0	0	0	0	0	0	0	0	0	0	0	0	0	0	1	0	0	0	0	0	0	1	0	0	0	0	0	0
group_335	putative rolling circle DNA replication initiation protein [Ralstonia virus RSIBR1]	Phage DNA replication and packaging	7	0	0	0	0	0	0	0	0	0	0	0	1	0	0	0	1	1	0	0	0	0	0	0	0	0	0	0	0	0	0	0	0	0	0	0	0	0	0	0	0	0	0	0	0	0	0
LOC_1_54	Hypothetical protein	Hypothetical protein/Unknown function	7	0	0	0	0	0	0	0	0	0	0	0	0	0	0	0	0	0	0	0	0	0	0	0	0	0	0	0	0	0	0	0	0	0	0	0	0	0	0	0	0	0	0	0	0	1	0
LOC_1_47	Hypothetical protein	Hypothetical protein/Unknown function	7	0	0	0	0	0	0	0	0	0	0	0	0	0	0	0	0	0	0	0	0	0	0	0	0	0	0	0	0	0	0	0	0	0	0	0	0	0	0	0	0	0	0	0	0	1	0
group_500	Hypothetical protein	Hypothetical protein/Unknown function	7	0	0	0	0	0	0	0	0	0	0	0	0	0	0	0	0	0	0	0	0	0	0	0	0	0	0	0	0	0	0	0	0	0	0	0	0	0	0	0	0	0	0	0	0	0	1
group_504	P2 gpN-like major capsid protein [Salmonella virus Fels2]	Phage structural protein	7	0	0	0	0	0	0	0	0	0	0	0	0	0	0	0	0	0	0	0	0	0	0	0	0	0	0	0	0	0	0	0	0	0	0	0	0	0	0	0	0	0	0	0	0	0	0
group_53	putative DNA-binding protein [Escherichia phage EP75]	DNA-binding	7	0	0	0	0	0	0	0	0	0	0	0	0	0	0	0	0	0	0	0	0	0	0	0	0	0	0	0	0	0	0	0	0	0	0	0	0	0	0	0	0	0	0	0	0	0	0
group_604	putative structural protein [Ralstonia virus RSIBR1]	Phage structural protein	7	0	0	0	0	0	0	0	0	0	0	0	1	0	0	0	1	1	0	0	0	0	0	0	0	0	0	0	0	0	0	0	0	0	0	0	0	0	0	0	0	0	0	0	0	0	0
group_70	putative viral extrusion protein [Ralstonia virus RSIBR1]	Phage structural protein	7	0	0	0	0	0	0	0	0	0	0	0	1	0	0	0	1	1	0	0	0	0	0	0	0	0	0	0	0	0	0	0	0	0	0	0	0	0	0	0	0	0	0	0	0	0	0
group_71	putative termination of virion assembly protein [Ralstonia virus RSIBR1]	Phage structural protein	7	0	0	0	0	0	0	0	0	0	0	0	1	0	0	0	1	1	0	0	0	0	0	0	0	0	0	0	0	0	0	0	0	0	0	0	0	0	0	0	0	0	0	0	0	0	0
group_74	tail protein [Klebsiella phage ST15-OXA48phi14.1]	Phage structural protein	7	0	0	0	0	0	0	0	0	0	0	0	0	0	0	0	0	0	0	0	0	0	0	0	0	0	0	0	0	0	0	0	0	1	0	0	0	0	0	0	0	0	0	0	0	0	0
group_777	Hypothetical protein	Hypothetical protein/Unknown function	7	0	0	0	0	0	0	0	0	0	0	0	0	0	0	0	0	0	0	0	0	0	0	0	0	0	0	0	0	0	0	0	0	0	0	0	0	0	0	0	0	0	0	0	0	0	0
group_780	Hypothetical protein	Hypothetical protein/Unknown function	7	0	0	0	0	0	0	0	0	0	0	0	0	0	0	0	0	0	0	0	0	0	0	0	0	0	0	0	0	0	0	0	0	0	0	0	0	0	0	0	0	0	0	0	0	0	0
group_93	tail tape measure protein [Haemophilus phage SuMu]	Phage structural protein	7	0	0	0	0	0	0	0	0	0	0	0	0	0	0	0	0	0	0	0	0	0	0	0	0	0	0	0	0	0	0	0	0	0	0	0	0	0	0	0	0	0	0	0	0	0	0
group_94	Hypothetical protein	Hypothetical protein/Unknown function	7	0	0	0	0	0	0	0	0	0	0	0	0	0	0	0	0	0	0	0	0	0	0	0	0	0	0	0	0	0	0	0	0	0	0	0	0	0	0	0	0	0	0	0	0	0	0
group_1271	IS5-like element ISKpn26 family transposase [Escherichia phage RCS47]	Transposase	6	0	0	0	0	0	0	0	0	0	0	0	0	0	0	0	0	0	0	0	0	0	0	0	0	0	0	0	0	0	0	0	0	0	0	0	0	0	0	0	0	0	0	0	0	0	0
group_128	tail fiber assembly-like protein [Pseudomonas phage phi3]	Phage structural protein	6	0	0	0	0	0	0	0	1	0	0	0	0	0	0	0	0	0	0	0	0	0	0	0	0	0	0	0	0	0	0	0	0	1	0	0	0	1	0	0	1	0	0	0	0	0	0
group_133	Hypothetical protein	Hypothetical protein/Unknown function	6	0	0	0	0	0	0	0	0	0	0	0	1	0	0	0	0	1	0	0	0	0	0	0	0	0	0	0	0	0	0	0	0	0	0	0	0	0	0	0	0	0	0	0	0	0	0
group_136	Hypothetical protein	Hypothetical protein/Unknown function	6	0	0	0	0	0	0	0	0	0	0	0	0	0	1	0	0	0	0	0	0	0	0	0	0	0	0	0	0	0	0	0	0	1	0	0	0	0	0	0	0	0	0	0	0	0	0
group_154	transmembrane protein [Ralstonia virus RSA1]	Membrane-bound protein	6	0	0	0	0	0	0	0	0	0	0	0	0	0	0	0	0	0	0	0	0	0	0	0	0	0	0	0	0	0	0	0	0	0	0	0	0	0	0	0	0	0	1	0	0	0	0
group_156	Hypothetical protein	Hypothetical protein/Unknown function	6	0	0	0	0	0	0	0	0	0	0	0	0	0	0	0	0	0	0	0	0	0	0	0	0	0	0	0	0	0	0	0	0	0	0	0	0	0	0	0	0	0	1	0	0	0	0
group_158	head completion/stabilization protein [Burkholderia phage FLC5]	Phage structural protein	6	0	0	0	0	0	0	0	0	0	0	0	0	0	0	0	0	0	0	0	0	0	0	0	0	0	0	0	0	0	0	0	0	0	0	0	0	0	0	0	0	0	1	0	0	0	0
group_161	Phage capsid scaffolding protein [Escherichia virus P2-4C9]	Phage structural protein	6	0	0	0	0	0	0	0	0	0	0	0	0	0	0	0	0	0	0	0	0	0	0	0	0	0	0	0	0	0	0	0	0	0	0	0	0	0	0	0	0	0	1	0	0	0	0
group_168	capsid maturation protease [Mycobacterium phage 32HC]	Phage structural protein	6	0	0	0	0	0	0	0	0	0	0	0	0	0	0	0	0	0	0	0	0	0	0	0	0	0	0	0	0	0	0	0	0	0	0	0	0	0	0	0	0	0	0	0	1	0	1
group_169	P27 family terminase small subunit [Ralstonia phage Dina]	Phage structural protein	6	0	0	0	0	0	0	0	0	0	0	0	0	0	0	0	0	0	0	0	0	0	0	0	0	0	0	0	0	0	0	0	0	0	0	0	0	0	0	0	0	0	0	0	1	0	1
group_245	Hypothetical protein	Hypothetical protein/Unknown function	6	0	0	0	0	0	0	0	0	0	0	0	0	0	0	0	0	0	0	0	0	0	0	0	0	0	0	0	0	0	0	0	0	0	0	0	0	0	0	0	0	0	0	0	0	0	0
group_32	putative terminase protein large subunit [Rhizobium phage RHEph02]	Phage structural protein	6	0	0	0	0	0	0	0	0	0	0	0	0	0	0	0	0	0	0	0	0	0	0	0	0	0	0	0	0	0	0	0	0	0	0	0	0	0	0	0	0	0	0	0	0	0	0
group_325	Hypothetical protein	Hypothetical protein/Unknown function	6	0	0	0	0	0	0	0	1	0	0	0	0	0	1	0	0	0	0	0	0	0	0	0	0	0	0	0	0	0	0	0	0	1	0	0	0	0	0	0	1	0	0	0	0	0	0
group_334	recombinase family protein [Staphylococcus phage UPMK_2]	Phage DNA replication and packaging	6	0	0	0	0	0	0	0	0	0	0	0	1	0	0	0	0	1	0	0	0	0	0	0	0	0	0	0	0	0	0	0	0	0	0	0	0	0	0	0	0	0	0	0	0	0	0
group_373	bacteriophage side tail fiber assembly factor & structural component; Lambda gpTfa homolog [Phage Gifsy-1]	Phage structural protein	6	0	0	0	0	0	0	0	0	0	0	0	0	0	0	0	0	0	0	0	0	0	0	0	0	0	0	0	1	0	0	1	1	0	0	0	0	0	0	0	0	0	0	0	0	0	0
group_415	Hypothetical protein	Hypothetical protein/Unknown function	6	0	0	0	0	0	0	0	0	0	0	0	0	0	0	0	0	0	0	0	0	0	0	0	0	0	0	0	0	0	0	0	0	0	0	0	0	0	0	0	0	0	1	0	0	0	0
group_416	Hypothetical protein	Hypothetical protein/Unknown function	6	0	0	0	0	0	0	0	0	0	0	0	0	0	0	0	0	0	0	0	0	0	0	0	0	0	0	0	0	0	0	0	0	0	0	0	0	0	0	0	0	0	1	0	0	0	0
group_418	major tail tube protein [Klebsiella phage ST512-KPC3phi13.2]	Phage structural protein	6	0	0	0	0	0	0	0	0	0	0	0	0	0	0	0	0	0	0	0	0	0	0	0	0	0	0	0	0	0	0	0	0	0	0	0	0	0	0	0	0	0	1	0	0	0	0
group_460	Hypothetical protein	Hypothetical protein/Unknown function	6	0	0	0	0	0	0	0	0	0	0	0	0	0	0	0	0	0	0	0	0	0	0	0	0	0	0	0	0	0	0	0	0	0	0	0	0	0	0	0	0	0	0	0	1	0	0
group_461	Hypothetical protein	Hypothetical protein/Unknown function	6	0	0	0	0	0	0	0	0	0	0	0	0	0	0	0	0	0	0	0	0	0	0	0	0	0	0	0	0	0	0	0	0	0	0	0	0	0	0	0	0	0	0	0	1	0	1
group_462	Hypothetical protein	Hypothetical protein/Unknown function	6	0	0	0	0	0	0	0	0	0	0	0	0	0	0	0	0	0	0	0	0	0	0	0	0	0	0	0	0	0	0	0	0	0	0	0	0	0	0	0	0	0	0	0	1	0	1
group_463	Hypothetical protein	Hypothetical protein/Unknown function	6	0	0	0	0	0	0	0	0	0	0	0	0	0	0	0	0	0	0	0	0	0	0	0	0	0	0	0	0	0	0	0	0	0	0	0	0	0	0	0	0	0	0	0	1	0	1
group_464	p005a [Rhizobium phage 16-3]	Other	6	0	0	0	0	0	0	0	0	0	0	0	0	0	0	0	0	0	0	0	0	0	0	0	0	0	0	0	0	0	0	0	0	0	0	0	0	0	0	0	0	0	0	0	1	0	1
group_465	portal protein [Xanthomonas virus OP1]	Phage structural protein	6	0	0	0	0	0	0	0	0	0	0	0	0	0	0	0	0	0	0	0	0	0	0	0	0	0	0	0	0	0	0	0	0	0	0	0	0	0	0	0	0	0	0	0	1	0	1
group_47	tail fiber assembly protein [Ralstonia phage Dina]	Phage structural protein	6	0	0	0	0	0	0	0	0	0	0	0	0	0	1	0	0	0	0	0	0	0	0	0	0	0	0	0	0	0	0	0	0	0	0	0	0	0	0	0	0	0	0	0	0	0	0
group_5	C40 family peptidase [Enterobacteria phage HK225]	Phage cell lysis	6	0	0	0	0	0	0	0	0	0	0	0	0	0	0	0	0	0	0	0	0	0	0	0	0	0	0	0	0	0	0	0	0	0	0	0	0	0	0	0	0	0	0	0	0	0	1
group_503	Hypothetical protein	Hypothetical protein/Unknown function	6	0	0	0	0	0	0	0	0	0	0	0	0	0	0	0	0	0	0	0	0	0	0	0	0	0	0	0	0	0	0	0	0	0	0	0	0	0	0	0	0	0	0	0	0	0	1
group_510	Hypothetical protein	Hypothetical protein/Unknown function	6	0	0	0	0	0	0	0	0	0	0	0	0	0	0	0	0	0	0	0	0	0	0	0	0	0	0	0	0	0	0	0	0	0	0	0	0	0	0	0	0	0	1	0	0	0	0
group_54	transglycosylase SLT domain-containing protein [Ralstonia phage Firinga]	Phage cell lysis	6	0	0	0	0	0	0	0	0	0	0	0	0	0	0	0	0	0	0	0	0	0	0	0	0	0	0	0	0	0	0	0	0	0	0	0	0	0	0	0	0	0	0	0	0	0	0
group_784	Hypothetical protein	Hypothetical protein/Unknown function	6	0	0	0	0	0	0	0	0	0	0	0	0	0	0	0	0	0	0	0	0	0	0	0	0	0	0	0	0	0	0	0	0	0	0	0	0	0	0	0	0	0	0	0	0	0	0
group_1232	head-tail connector protein [Enterobacteria phage mEp235]	Phage structural protein	5	0	0	0	0	0	0	0	0	0	0	0	0	0	0	0	0	0	0	0	0	0	0	0	0	0	0	0	0	0	0	0	0	0	0	0	0	0	0	0	0	0	0	0	0	0	0
group_1233	Hypothetical protein	Hypothetical protein/Unknown function	5	0	0	0	0	0	0	0	0	0	0	0	0	0	0	0	0	0	0	0	0	0	0	0	0	0	0	0	0	0	0	0	0	0	0	0	0	0	0	0	0	0	0	0	0	0	0
group_171	major capsid protein, P2 family [Klebsiella phage ST437-OXA245phi4.1]	Phage structural protein	5	0	0	0	0	0	0	0	0	0	0	0	0	0	0	0	0	0	0	0	0	0	0	0	0	0	0	0	0	0	0	0	0	0	0	0	0	0	0	0	0	0	0	0	0	1	0
group_172	tail protein [Pseudomonas phage vB_Pae_BR319a]	Phage structural protein	5	0	0	0	0	0	0	0	0	0	0	0	0	0	0	0	0	0	0	0	0	0	0	0	0	0	0	0	0	0	0	0	0	0	0	0	0	0	0	0	0	0	0	0	0	1	0
group_182	Hypothetical protein	Hypothetical protein/Unknown function	5	0	0	0	0	0	0	0	0	0	0	0	0	0	0	0	0	0	0	0	0	0	0	0	0	0	0	0	0	0	0	0	0	0	0	0	0	0	0	0	0	0	0	0	0	0	0
group_199	Hypothetical protein	Hypothetical protein/Unknown function	5	0	0	0	0	0	0	0	0	0	0	0	0	0	0	0	0	0	0	0	0	0	0	0	0	0	0	0	0	0	0	0	0	0	0	0	0	0	0	0	0	0	0	0	0	0	0
group_200	Hypothetical protein	Hypothetical protein/Unknown function	5	0	0	0	0	0	0	0	0	0	0	0	0	0	0	0	0	0	0	0	0	0	0	0	0	0	0	0	0	0	0	0	0	0	0	0	0	0	0	0	0	0	0	0	0	0	0
group_228	holin family protein [Burkholderia phage KS5]	Phage cell lysis	5	0	0	0	0	0	0	0	0	0	0	0	0	0	0	0	0	0	0	0	0	0	0	0	0	0	0	0	0	0	0	0	0	0	0	0	0	0	0	0	0	0	0	0	0	0	0
LOC_1_51	Phage capsid scaffolding protein [Escherichia virus P2-4E6b]	Phage structural protein	5	0	0	0	0	0	0	0	0	0	0	0	0	0	0	0	0	0	0	0	0	0	0	0	0	0	0	0	0	0	0	0	0	0	0	0	0	0	0	0	0	0	0	0	0	0	0
group_239	HNH-endonuclease [Brevibacterium phage AGM1]	Phage DNA replication and packaging	5	0	0	0	0	0	0	0	0	0	0	0	0	0	0	0	0	0	0	0	0	0	0	0	0	0	0	0	0	0	0	0	0	0	0	0	0	0	0	0	0	0	0	0	0	0	0
group_296	Hypothetical protein	Hypothetical protein/Unknown function	5	0	0	1	0	0	0	0	0	0	0	0	0	0	0	0	0	0	0	0	0	0	0	0	0	0	0	0	0	0	0	0	0	0	0	0	0	0	0	0	0	0	0	0	0	0	0
group_329	Hypothetical protein	Hypothetical protein/Unknown function	5	0	0	0	0	0	0	0	1	0	0	0	0	0	1	0	0	0	0	0	0	0	0	0	0	0	0	0	0	0	0	0	0	1	0	0	0	0	0	0	1	0	0	0	0	0	0
group_330	Hypothetical protein	Hypothetical protein/Unknown function	5	0	0	0	0	0	0	0	1	0	0	0	0	0	1	0	0	0	0	0	0	0	0	0	0	0	0	0	0	0	0	0	0	1	0	0	0	0	0	0	1	0	0	0	0	0	0
group_340	HNH endonuclease [Bacillus phage Fah]	Phage DNA replication and packaging	5	0	0	0	0	0	0	0	0	0	0	0	0	1	0	0	0	0	0	0	0	0	0	0	0	0	0	0	0	0	0	0	0	0	0	0	0	0	0	0	0	0	0	0	0	0	0
group_495	P43 [Hamiltonella phage APSE-1]	Hypothetical protein/Unknown function	5	0	0	0	0	0	0	0	0	0	0	0	0	0	0	0	0	0	0	0	0	0	0	0	0	0	0	0	0	0	0	0	0	0	0	0	0	0	0	0	0	0	0	0	0	1	0
group_501	tail fiber protein [Vibrio phage X29]	Phage structural protein	5	0	0	0	0	0	0	0	0	0	0	0	0	0	0	0	0	0	0	0	0	0	0	0	0	0	0	0	0	0	0	0	0	0	0	0	0	0	0	0	0	0	0	0	0	0	1
group_502	tail assembly protein [Escherichia phage ECP1]	Phage structural protein	5	0	0	0	0	0	0	0	0	0	0	0	0	0	0	0	0	0	0	0	0	0	0	0	0	0	0	0	0	0	0	0	0	0	0	0	0	0	0	0	0	0	0	0	0	0	1
group_505	i-spanin [Burkholderia phage Mana]	Phage cell lysis	5	0	0	0	0	0	0	0	0	0	0	0	0	0	0	0	0	0	0	0	0	0	0	0	0	0	0	0	0	0	0	0	0	0	0	0	0	0	0	0	0	0	0	0	0	0	0
group_506	virion morphogenesis protein [Burkholderia phage ST79]	Phage structural protein	5	0	0	0	0	0	0	0	0	0	0	0	0	0	0	0	0	0	0	0	0	0	0	0	0	0	0	0	0	0	0	0	0	0	0	0	0	0	0	0	0	0	0	0	0	0	0
group_507	tail fiber assembly-like protein [Vibrio phage X29]	Phage structural protein	5	0	0	0	0	0	0	0	0	0	0	0	0	0	0	0	0	0	0	0	0	0	0	0	0	0	0	0	0	0	0	0	0	0	0	0	0	0	0	0	0	0	0	0	0	0	0
group_508	Hypothetical protein	Hypothetical protein/Unknown function	5	0	0	0	0	0	0	0	0	0	0	0	0	0	0	0	0	0	0	0	0	0	0	0	0	0	0	0	0	0	0	0	0	0	0	0	0	0	0	0	0	0	0	0	0	0	0
group_509	DNA methylase [Gordonia phage Rofo]	DNA methyltransferase	5	0	0	0	0	0	0	0	0	0	0	0	0	0	0	0	0	0	0	0	0	0	0	0	0	0	0	0	0	0	0	0	0	0	0	0	0	0	0	0	0	0	0	0	0	0	0
group_511	transmembrane protein [Ralstonia virus RSA1]	Membrane-bound protein	5	0	0	0	0	0	0	0	0	0	0	0	0	0	0	0	0	0	0	0	0	0	0	0	0	0	0	0	0	0	0	0	0	0	0	0	0	0	0	0	0	0	0	0	0	0	0
group_512	Hypothetical protein	Hypothetical protein/Unknown function	5	0	0	0	0	0	0	0	0	0	0	0	0	0	0	0	0	0	0	0	0	0	0	0	0	0	0	0	0	0	0	0	0	0	0	0	0	0	0	0	0	0	0	0	0	0	0
group_513	Hypothetical protein	Hypothetical protein/Unknown function	5	0	0	0	0	0	0	0	0	0	0	0	0	0	0	0	0	0	0	0	0	0	0	0	0	0	0	0	0	0	0	0	0	0	0	0	0	0	0	0	0	0	0	0	0	0	0
group_514	Hypothetical protein	Hypothetical protein/Unknown function	5	0	0	0	0	0	0	0	0	0	0	0	0	0	0	0	0	0	0	0	0	0	0	0	0	0	0	0	0	0	0	0	0	0	0	0	0	0	0	0	0	0	0	0	0	0	0
group_515	site-specific integrase [Aggregatibacter phage S1249]	Phage DNA replication and packaging	5	0	0	0	0	0	0	0	0	0	0	0	0	0	0	0	0	0	0	0	0	0	0	0	0	0	0	0	0	0	0	0	0	0	0	0	0	0	0	0	0	0	0	0	0	0	0
group_516	Hypothetical protein	Hypothetical protein/Unknown function	5	0	0	0	0	0	0	0	0	0	0	0	0	0	0	0	0	0	0	0	0	0	0	0	0	0	0	0	0	0	0	0	0	0	0	0	0	0	0	0	0	0	0	0	0	0	0
group_517	Hypothetical protein	Hypothetical protein/Unknown function	5	0	0	0	0	0	0	0	0	0	0	0	0	0	0	0	0	0	0	0	0	0	0	0	0	0	0	0	0	0	0	0	0	0	0	0	0	0	0	0	0	0	0	0	0	0	0
group_6	C40 family peptidase [Escherichia phage HK97]	Phage cell lysis	5	0	0	0	0	0	0	0	0	0	0	0	0	0	0	0	0	0	0	0	0	0	0	0	1	1	0	0	0	0	0	0	0	0	0	0	0	0	0	0	0	0	0	0	0	0	0
group_765	HNH endonuclease [Bacillus phage Fah]	Phage DNA replication and packaging	5	0	0	0	0	0	0	0	0	0	0	0	0	0	0	0	0	0	0	0	0	0	0	0	0	0	0	0	0	0	0	0	0	0	0	0	0	0	0	0	0	0	0	0	0	0	0
group_779	Hypothetical protein	Hypothetical protein/Unknown function	5	0	0	0	0	0	0	0	0	0	0	0	0	0	0	0	0	0	0	0	0	0	0	0	0	0	0	0	0	0	0	0	0	0	0	0	0	0	0	0	0	0	0	0	0	0	0
group_92	5'-3' exonuclease [Xanthomonas phage Xop411]	Phage DNA replication and packaging	5	0	0	0	0	0	0	0	0	0	0	0	0	0	0	0	0	0	0	0	0	0	0	0	0	0	0	0	0	0	0	0	0	0	0	0	0	0	0	0	0	0	0	0	0	0	0
group_1073	Hypothetical protein	Hypothetical protein/Unknown function	4	0	0	0	0	0	0	0	0	0	0	0	0	0	0	0	0	0	0	0	0	0	0	0	0	0	0	0	0	0	0	0	0	0	0	0	0	0	0	0	0	0	0	0	0	0	0
group_1074	Hypothetical protein	Hypothetical protein/Unknown function	4	0	0	0	0	0	0	0	0	0	0	0	0	0	0	0	0	0	0	0	0	0	0	0	0	0	0	0	0	0	0	0	0	0	0	0	0	0	0	0	0	0	0	0	0	0	0
group_1075	Hypothetical protein	Hypothetical protein/Unknown function	4	0	0	0	0	0	0	0	0	0	0	0	0	0	0	0	0	0	0	0	0	0	0	0	0	0	0	0	0	0	0	0	0	0	0	0	0	0	0	0	0	0	0	0	0	0	0
group_1076	Hypothetical protein	Hypothetical protein/Unknown function	4	0	0	0	0	0	0	0	0	0	0	0	0	0	0	0	0	0	0	0	0	0	0	0	0	0	0	0	0	0	0	0	0	0	0	0	0	0	0	0	0	0	0	0	0	0	0
group_1079	tail fiber assembly protein [Ralstonia phage Dina]	Phage structural protein	4	0	0	0	0	0	0	0	0	0	0	0	0	0	0	0	0	0	0	0	0	0	0	0	0	0	0	0	0	0	0	0	0	0	0	0	0	0	0	0	0	0	0	0	0	0	0
group_1080	Hypothetical protein	Hypothetical protein/Unknown function	4	0	0	0	0	0	0	0	0	0	0	0	0	0	0	0	0	0	0	0	0	0	0	0	0	0	0	0	0	0	0	0	0	0	0	0	0	0	0	0	0	0	0	0	0	0	0
group_1081	Phage Ne1 neck protein [Escherichia virus P2-4C9]	Phage structural protein	4	0	0	0	0	0	0	0	0	0	0	0	0	0	0	0	0	0	0	0	0	0	0	0	0	0	0	0	0	0	0	0	0	0	0	0	0	0	0	0	0	0	0	0	0	0	0
group_1082	tail protein X [Klebsiella phage ST13-OXA48phi12.1]	Phage structural protein	4	0	0	0	0	0	0	0	0	0	0	0	0	0	0	0	0	0	0	0	0	0	0	0	0	0	0	0	0	0	0	0	0	0	0	0	0	0	0	0	0	0	0	0	0	0	0
group_1083	terminase endonuclease subunit [Escherichia phage pro483]	Phage structural protein	4	0	0	0	0	0	0	0	0	0	0	0	0	0	0	0	0	0	0	0	0	0	0	0	0	0	0	0	0	0	0	0	0	0	0	0	0	0	0	0	0	0	0	0	0	0	0
LOC_1_50	major capsid protein, P2 family [Pseudomonas phage vB_Pae_BR319a]	Phage structural protein	4	0	0	0	0	0	0	0	0	0	0	0	0	0	0	0	0	0	0	0	0	0	0	0	0	0	0	0	0	0	0	0	0	0	0	0	0	0	0	0	0	0	0	0	0	0	0
group_1120	Hypothetical protein	Hypothetical protein/Unknown function	4	0	0	0	0	0	0	0	0	0	0	0	0	0	0	0	0	0	0	0	0	0	0	0	0	0	0	0	0	0	0	0	0	0	0	0	0	0	0	0	0	0	0	0	0	0	0
group_1121	terminase large subunit family protein [Faecalibacterium phage FP_Toutatis]	Phage structural protein	4	0	0	0	0	0	0	0	0	0	0	0	0	0	0	0	0	0	0	0	0	0	0	0	0	0	0	0	0	0	0	0	0	0	0	0	0	0	0	0	0	0	0	0	0	0	0
group_1122	Hypothetical protein	Hypothetical protein/Unknown function	4	0	0	0	0	0	0	0	0	0	0	0	0	0	0	0	0	0	0	0	0	0	0	0	0	0	0	0	0	0	0	0	0	0	0	0	0	0	0	0	0	0	0	0	0	0	0
group_1123	portal protein [Vibrio phage VHML]	Phage structural protein	4	0	0	0	0	0	0	0	0	0	0	0	0	0	0	0	0	0	0	0	0	0	0	0	0	0	0	0	0	0	0	0	0	0	0	0	0	0	0	0	0	0	0	0	0	0	0
group_1126	Hypothetical protein	Hypothetical protein/Unknown function	4	0	0	0	0	0	0	0	0	0	0	0	0	0	0	0	0	0	0	0	0	0	0	0	0	0	0	0	0	0	0	0	0	0	0	0	0	0	0	0	0	0	0	0	0	0	0
group_1127	Hypothetical protein	Hypothetical protein/Unknown function	4	0	0	0	0	0	0	0	0	0	0	0	0	0	0	0	0	0	0	0	0	0	0	0	0	0	0	0	0	0	0	0	0	0	0	0	0	0	0	0	0	0	0	0	0	0	0
group_1128	tail sheath subtilisin-like domain-containing protein [Enterobacteria phage SfV]	Phage structural protein	4	0	0	0	0	0	0	0	0	0	0	0	0	0	0	0	0	0	0	0	0	0	0	0	0	0	0	0	0	0	0	0	0	0	0	0	0	0	0	0	0	0	0	0	0	0	0
group_1157	FtsK/SpoIIIE protein [Bacillus phage Mater]	Cell division	4	0	0	0	0	0	0	0	0	0	0	0	0	0	0	0	0	0	0	0	0	0	0	0	0	0	0	0	0	0	0	0	0	0	0	0	0	0	0	0	0	0	0	0	0	0	0
group_126	virion morphogenesis protein [Stenotrophomonas phage Smp131]	Phage structural protein	4	0	0	0	0	0	0	0	1	0	0	0	0	0	0	0	0	0	0	0	0	0	0	0	0	0	0	0	0	0	0	0	0	0	0	0	0	1	0	0	1	0	0	0	0	0	0
group_141	regulatory CII family protein [Burkholderia phage phiE125]	Phage DNA replication and packaging	4	0	0	0	0	0	0	0	0	0	0	0	0	0	0	0	0	0	0	0	0	0	0	0	1	1	0	0	0	0	0	0	0	0	0	0	0	0	0	0	0	0	0	0	0	0	0
group_142	Hypothetical protein	Hypothetical protein/Unknown function	4	0	0	0	0	0	0	0	0	0	0	0	0	0	0	0	0	0	0	0	0	0	0	0	1	1	0	0	0	0	0	0	0	0	0	0	0	0	0	0	0	0	0	0	0	0	0
group_191	Hypothetical protein	Hypothetical protein/Unknown function	4	0	0	0	0	0	0	0	0	0	0	0	0	0	0	0	0	0	0	0	0	0	0	0	0	0	0	0	0	0	0	0	0	0	0	0	0	0	0	0	0	0	0	0	0	0	0
group_192	Hypothetical protein	Hypothetical protein/Unknown function	4	0	0	0	0	0	0	0	0	0	0	0	0	0	0	0	0	0	0	0	0	0	0	0	0	0	0	0	0	0	0	0	0	0	0	0	0	0	0	0	0	0	0	0	0	0	0
group_193	Hypothetical protein	Hypothetical protein/Unknown function	4	0	0	0	0	0	0	0	0	0	0	0	0	0	0	0	0	0	0	0	0	0	0	0	0	0	0	0	0	0	0	0	0	0	0	0	0	0	0	0	0	0	0	0	0	0	0
group_194	Hypothetical protein	Hypothetical protein/Unknown function	4	0	0	0	0	0	0	0	0	0	0	0	0	0	0	0	0	0	0	0	0	0	0	0	0	0	0	0	0	0	0	0	0	0	0	0	0	0	0	0	0	0	0	0	0	0	0
group_195	Hypothetical protein	Hypothetical protein/Unknown function	4	0	0	0	0	0	0	0	0	0	0	0	0	0	0	0	0	0	0	0	0	0	0	0	0	0	0	0	0	0	0	0	0	0	0	0	0	0	0	0	0	0	0	0	0	0	0
group_196	putative structural protein [Agrobacterium phage OLIVR1]	Phage structural protein	4	0	0	0	0	0	0	0	0	0	0	0	0	0	0	0	0	0	0	0	0	0	0	0	0	0	0	0	0	0	0	0	0	0	0	0	0	0	0	0	0	0	0	0	0	0	0
group_197	Hypothetical protein	Hypothetical protein/Unknown function	4	0	0	0	0	0	0	0	0	0	0	0	0	0	0	0	0	0	0	0	0	0	0	0	0	0	0	0	0	0	0	0	0	0	0	0	0	0	0	0	0	0	0	0	0	0	0
group_202	Hypothetical protein	Hypothetical protein/Unknown function	4	0	0	0	0	0	0	0	0	0	0	0	0	0	0	0	0	0	0	0	0	0	0	0	0	0	0	0	0	0	0	0	0	0	0	0	0	0	0	0	0	0	0	0	0	0	0
group_203	Hypothetical protein	Hypothetical protein/Unknown function	4	0	0	0	0	0	0	0	0	0	0	0	0	0	0	0	0	0	0	0	0	0	0	0	0	0	0	0	0	0	0	0	0	0	0	0	0	0	0	0	0	0	0	0	0	0	0
group_204	putative holin [Burkholderia phage KS10]	Phage cell lysis	4	0	0	0	0	0	0	0	0	0	0	0	0	0	0	0	0	0	0	0	0	0	0	0	0	0	0	0	0	0	0	0	0	0	0	0	0	0	0	0	0	0	0	0	0	0	0
group_226	site-specific integrase [Burkholderia phage KS9]	Phage DNA replication and packaging	4	0	0	0	0	0	0	0	0	0	0	0	0	0	0	0	0	0	0	0	0	0	0	0	0	0	0	0	0	0	0	0	0	0	0	0	0	0	0	0	0	0	0	0	0	0	0
group_227	DNA cytosine methyltransferase [Clostridium phage phiMMP02]	DNA methyltransferase	4	0	0	0	0	0	0	0	0	0	0	0	0	0	0	0	0	0	0	0	0	0	0	0	0	0	0	0	0	0	0	0	0	0	0	0	0	0	0	0	0	0	0	0	0	0	0
group_242	prohead protease and major capsid protein [Shewanella sp. phage 1/44]	Phage structural protein	4	0	0	0	0	0	0	0	0	0	0	0	0	0	0	0	0	0	0	0	0	0	0	0	0	0	0	0	0	0	0	0	0	0	0	0	0	0	0	0	0	0	0	0	0	0	0
group_328	Hypothetical protein	Hypothetical protein/Unknown function	4	0	0	0	0	0	0	0	1	0	0	0	0	0	0	0	0	0	0	0	0	0	0	0	0	0	0	0	0	0	0	0	0	1	0	0	0	0	0	0	1	0	0	0	0	0	0
group_331	ASCH domain-containing protein [Salmonella phage IME207]	RNA-binding	4	0	0	0	0	0	0	0	1	0	0	0	0	0	0	0	0	0	0	0	0	0	0	0	0	0	0	0	0	0	0	0	0	1	0	0	0	0	0	0	1	0	0	0	0	0	0
group_343	ASCH domain-containing protein [Salmonella phage IME207]	RNA-binding	4	0	0	0	0	0	0	0	0	0	0	0	0	0	1	0	0	0	0	0	0	0	0	0	0	0	0	0	0	0	0	0	0	0	0	0	0	0	0	0	0	0	0	0	0	0	0
group_372	IS5-like element ISBmu23 family transposase [Burkholderia phage KS5]	Transposase	4	0	0	0	0	0	0	0	0	0	0	0	0	0	0	0	0	0	0	0	0	0	0	0	0	0	0	0	1	0	0	1	1	0	0	0	0	0	0	0	0	0	0	0	0	0	0
group_377	Hypothetical protein	Hypothetical protein/Unknown function	4	0	0	0	0	0	0	0	0	0	0	0	0	0	0	0	0	0	0	0	0	0	0	0	0	0	0	0	0	0	0	0	0	0	0	0	1	0	0	0	0	0	0	0	0	0	0
group_379	Hypothetical protein	Hypothetical protein/Unknown function	4	0	0	0	0	0	0	0	0	0	0	0	0	0	0	0	0	0	0	0	0	0	0	0	0	0	0	0	0	0	0	0	0	0	0	0	1	0	0	0	0	0	0	0	0	0	0
group_466	Hypothetical protein	Hypothetical protein/Unknown function	4	0	0	0	0	0	0	0	0	0	0	0	0	0	0	0	0	0	0	0	0	0	0	0	0	0	0	0	0	0	0	0	0	0	0	0	0	0	0	0	0	0	0	0	0	1	0
group_467	Hypothetical protein	Hypothetical protein/Unknown function	4	0	0	0	0	0	0	0	0	0	0	0	0	0	0	0	0	0	0	0	0	0	0	0	0	0	0	0	0	0	0	0	0	0	0	0	0	0	0	0	0	0	0	0	0	1	0
group_468	Hypothetical protein	Hypothetical protein/Unknown function	4	0	0	0	0	0	0	0	0	0	0	0	0	0	0	0	0	0	0	0	0	0	0	0	0	0	0	0	0	0	0	0	0	0	0	0	0	0	0	0	0	0	0	0	0	1	0
group_469	Hypothetical protein	Hypothetical protein/Unknown function	4	0	0	0	0	0	0	0	0	0	0	0	0	0	0	0	0	0	0	0	0	0	0	0	0	0	0	0	0	0	0	0	0	0	0	0	0	0	0	0	0	0	0	0	0	1	0
group_470	Hypothetical protein	Hypothetical protein/Unknown function	4	0	0	0	0	0	0	0	0	0	0	0	0	0	0	0	0	0	0	0	0	0	0	0	0	0	0	0	0	0	0	0	0	0	0	0	0	0	0	0	0	0	0	0	0	1	0
group_471	Hypothetical protein	Hypothetical protein/Unknown function	4	0	0	0	0	0	0	0	0	0	0	0	0	0	0	0	0	0	0	0	0	0	0	0	0	0	0	0	0	0	0	0	0	0	0	0	0	0	0	0	0	0	0	0	0	1	0
group_472	Hypothetical protein	Hypothetical protein/Unknown function	4	0	0	0	0	0	0	0	0	0	0	0	0	0	0	0	0	0	0	0	0	0	0	0	0	0	0	0	0	0	0	0	0	0	0	0	0	0	0	0	0	0	0	0	0	1	0
group_474	Phage capsid scaffolding protein [Escherichia virus P2-2H1]	Phage structural protein	4	0	0	0	0	0	0	0	0	0	0	0	0	0	0	0	0	0	0	0	0	0	0	0	0	0	0	0	0	0	0	0	0	0	0	0	0	0	0	0	0	0	0	0	0	1	0
group_475	terminase endonuclease subunit [Klebsiella phage ST147-VIM1phi7.1]	Phage structural protein	4	0	0	0	0	0	0	0	0	0	0	0	0	0	0	0	0	0	0	0	0	0	0	0	0	0	0	0	0	0	0	0	0	0	0	0	0	0	0	0	0	0	0	0	0	1	0
group_476	P2 gpL-like protein [Salmonella virus Fels2]	Phage structural protein	4	0	0	0	0	0	0	0	0	0	0	0	0	0	0	0	0	0	0	0	0	0	0	0	0	0	0	0	0	0	0	0	0	0	0	0	0	0	0	0	0	0	0	0	0	1	0
group_477	tail protein X [Yersinia phage vB_YpM_50]	Phage structural protein	4	0	0	0	0	0	0	0	0	0	0	0	0	0	0	0	0	0	0	0	0	0	0	0	0	0	0	0	0	0	0	0	0	0	0	0	0	0	0	0	0	0	0	0	0	1	0
group_478	holin family protein [Ralstonia phage RSY1]	Phage cell lysis	4	0	0	0	0	0	0	0	0	0	0	0	0	0	0	0	0	0	0	0	0	0	0	0	0	0	0	0	0	0	0	0	0	0	0	0	0	0	0	0	0	0	0	0	0	1	0
group_479	holin family protein [Salmonella phage vB_SalP_TR2]	Phage cell lysis	4	0	0	0	0	0	0	0	0	0	0	0	0	0	0	0	0	0	0	0	0	0	0	0	0	0	0	0	0	0	0	0	0	0	0	0	0	0	0	0	0	0	0	0	0	1	0
group_480	peptidoglycan binding protein [Salmonella phage SFP10]	Phage cell lysis	4	0	0	0	0	0	0	0	0	0	0	0	0	0	0	0	0	0	0	0	0	0	0	0	0	0	0	0	0	0	0	0	0	0	0	0	0	0	0	0	0	0	0	0	0	1	0
group_481	tail protein [Escherichia phage Wphi]	Phage structural protein	4	0	0	0	0	0	0	0	0	0	0	0	0	0	0	0	0	0	0	0	0	0	0	0	0	0	0	0	0	0	0	0	0	0	0	0	0	0	0	0	0	0	0	0	0	1	0
group_482	virion morphogenesis protein [Burkholderia phage KL3]	Phage structural protein	4	0	0	0	0	0	0	0	0	0	0	0	0	0	0	0	0	0	0	0	0	0	0	0	0	0	0	0	0	0	0	0	0	0	0	0	0	0	0	0	0	0	0	0	0	1	0
group_483	Hypothetical protein	Hypothetical protein/Unknown function	4	0	0	0	0	0	0	0	0	0	0	0	0	0	0	0	0	0	0	0	0	0	0	0	0	0	0	0	0	0	0	0	0	0	0	0	0	0	0	0	0	0	0	0	0	1	0
group_484	Hypothetical protein	Hypothetical protein/Unknown function	4	0	0	0	0	0	0	0	0	0	0	0	0	0	0	0	0	0	0	0	0	0	0	0	0	0	0	0	0	0	0	0	0	0	0	0	0	0	0	0	0	0	0	0	0	1	0
group_485	Hypothetical protein	Hypothetical protein/Unknown function	4	0	0	0	0	0	0	0	0	0	0	0	0	0	0	0	0	0	0	0	0	0	0	0	0	0	0	0	0	0	0	0	0	0	0	0	0	0	0	0	0	0	0	0	0	1	0
group_486	tail assembly protein [Ralstonia phage RsoM1USA]	Phage structural protein	4	0	0	0	0	0	0	0	0	0	0	0	0	0	0	0	0	0	0	0	0	0	0	0	0	0	0	0	0	0	0	0	0	0	0	0	0	0	0	0	0	0	0	0	0	1	0
group_487	Hypothetical protein	Hypothetical protein/Unknown function	4	0	0	0	0	0	0	0	0	0	0	0	0	0	0	0	0	0	0	0	0	0	0	0	0	0	0	0	0	0	0	0	0	0	0	0	0	0	0	0	0	0	0	0	0	1	0
group_488	tail sheath protein [Bacteriophage P2]	Phage structural protein	4	0	0	0	0	0	0	0	0	0	0	0	0	0	0	0	0	0	0	0	0	0	0	0	0	0	0	0	0	0	0	0	0	0	0	0	0	0	0	0	0	0	0	0	0	1	0
group_489	major tail tube protein [Erwinia phage EtG]	Phage structural protein	4	0	0	0	0	0	0	0	0	0	0	0	0	0	0	0	0	0	0	0	0	0	0	0	0	0	0	0	0	0	0	0	0	0	0	0	0	0	0	0	0	0	0	0	0	1	0
group_490	phage tail protein E [Burkholderia phage ST79]	Phage structural protein	4	0	0	0	0	0	0	0	0	0	0	0	0	0	0	0	0	0	0	0	0	0	0	0	0	0	0	0	0	0	0	0	0	0	0	0	0	0	0	0	0	0	0	0	0	1	0
group_491	late control D family protein [Erwinia phage EtG]	Phage DNA replication and packaging	4	0	0	0	0	0	0	0	0	0	0	0	0	0	0	0	0	0	0	0	0	0	0	0	0	0	0	0	0	0	0	0	0	0	0	0	0	0	0	0	0	0	0	0	0	1	0
group_492	DNA (cytosine-5-)-methyltransferase [Clostridium virus phiCD27]	DNA methyltransferase	4	0	0	0	0	0	0	0	0	0	0	0	0	0	0	0	0	0	0	0	0	0	0	0	0	0	0	0	0	0	0	0	0	0	0	0	0	0	0	0	0	0	0	0	0	1	0
group_496	Hypothetical protein	Hypothetical protein/Unknown function	4	0	0	0	0	0	0	0	0	0	0	0	0	0	0	0	0	0	0	0	0	0	0	0	0	0	0	0	0	0	0	0	0	0	0	0	0	0	0	0	0	0	0	0	0	1	0
group_498	Hypothetical protein	Hypothetical protein/Unknown function	4	0	0	0	0	0	0	0	0	0	0	0	0	0	0	0	0	0	0	0	0	0	0	0	0	0	0	0	0	0	0	0	0	0	0	0	0	0	0	0	0	0	0	0	0	1	0
group_499	site-specific integrase [Pseudomonas phage PAJU2]	Phage DNA replication and packaging	4	0	0	0	0	0	0	0	0	0	0	0	0	0	0	0	0	0	0	0	0	0	0	0	0	0	0	0	0	0	0	0	0	0	0	0	0	0	0	0	0	0	0	0	0	1	0
group_518	Hypothetical protein	Hypothetical protein/Unknown function	4	0	0	0	0	0	0	0	0	0	0	0	0	0	0	0	0	0	0	0	0	0	0	0	0	0	0	0	0	0	0	0	0	0	0	0	0	0	0	0	0	0	0	0	0	0	0
group_519	Hypothetical protein	Hypothetical protein/Unknown function	4	0	0	0	0	0	0	0	0	0	0	0	0	0	0	0	0	0	0	0	0	0	0	0	0	0	0	0	0	0	0	0	0	0	0	0	0	0	0	0	0	0	0	0	0	0	0
group_520	Hypothetical protein	Hypothetical protein/Unknown function	4	0	0	0	0	0	0	0	0	0	0	0	0	0	0	0	0	0	0	0	0	0	0	0	0	0	0	0	0	0	0	0	0	0	0	0	0	0	0	0	0	0	0	0	0	0	0
group_521	Hypothetical protein	Hypothetical protein/Unknown function	4	0	0	0	0	0	0	0	0	0	0	0	0	0	0	0	0	0	0	0	0	0	0	0	0	0	0	0	0	0	0	0	0	0	0	0	0	0	0	0	0	0	0	0	0	0	0
group_524	Hypothetical protein	Hypothetical protein/Unknown function	4	0	0	0	0	0	0	0	0	0	0	0	0	0	0	0	0	0	0	0	0	0	0	0	0	0	0	0	0	0	0	0	0	0	0	0	0	0	0	0	0	0	0	0	0	0	0
group_525	Hypothetical protein	Hypothetical protein/Unknown function	4	0	0	0	0	0	0	0	0	0	0	0	0	0	0	0	0	0	0	0	0	0	0	0	0	0	0	0	0	0	0	0	0	0	0	0	0	0	0	0	0	0	0	0	0	0	0
group_526	immunity repressor [Burkholderia phage Mana]	DNA-binding	4	0	0	0	0	0	0	0	0	0	0	0	0	0	0	0	0	0	0	0	0	0	0	0	0	0	0	0	0	0	0	0	0	0	0	0	0	0	0	0	0	0	0	0	0	0	0
group_527	P43 [Hamiltonella phage APSE-1]	Hypothetical protein/Unknown function	4	0	0	0	0	0	0	0	0	0	0	0	0	0	0	0	0	0	0	0	0	0	0	0	0	0	0	0	0	0	0	0	0	0	0	0	0	0	0	0	0	0	0	0	0	0	0
group_528	Hypothetical protein	Hypothetical protein/Unknown function	4	0	0	0	0	0	0	0	0	0	0	0	0	0	0	0	0	0	0	0	0	0	0	0	0	0	0	0	0	0	0	0	0	0	0	0	0	0	0	0	0	0	0	0	0	0	0
group_601	Hypothetical protein	Hypothetical protein/Unknown function	4	0	0	0	0	0	0	0	0	0	0	0	0	0	0	0	0	0	0	0	0	0	0	0	0	0	0	0	0	0	0	0	0	0	0	0	0	0	0	0	0	0	0	0	0	0	0
group_602	Hypothetical protein	Hypothetical protein/Unknown function	4	0	0	0	0	0	0	0	0	0	0	0	0	0	0	0	0	0	0	0	0	0	0	0	0	0	0	0	0	0	0	0	0	0	0	0	0	0	0	0	0	0	0	0	0	0	0
group_613	P27 family terminase small subunit [Ralstonia phage Dina]	Phage structural protein	4	0	0	0	0	0	0	0	0	0	0	0	0	0	0	0	0	0	0	0	0	0	0	0	0	0	0	0	0	0	0	0	0	0	0	0	0	0	0	0	0	0	0	0	0	0	0
group_700	Hypothetical protein	Hypothetical protein/Unknown function	4	0	0	0	0	0	0	0	0	0	0	0	0	0	0	0	0	0	0	0	0	0	0	0	0	0	0	0	0	0	0	0	0	0	0	0	0	0	0	0	0	0	0	0	0	0	0
group_701	DNA polymerase III subunit epsilon [Pseudomonas phage nickie]	Phage DNA replication and packaging	4	0	0	0	0	0	0	0	0	0	0	0	0	0	0	0	0	0	0	0	0	0	0	0	0	0	0	0	0	0	0	0	0	0	0	0	0	0	0	0	0	0	0	0	0	0	0
group_72	Hypothetical protein	Hypothetical protein/Unknown function	4	0	0	0	0	0	0	0	0	0	0	0	0	0	0	0	0	0	0	0	0	0	0	0	1	1	0	0	0	0	0	0	0	0	0	0	0	0	0	0	0	0	0	0	0	0	0
group_770	Hypothetical protein	Hypothetical protein/Unknown function	4	0	0	0	0	0	0	0	0	0	0	0	0	0	0	0	0	0	0	0	0	0	0	0	0	0	0	0	0	0	0	0	0	0	0	0	0	0	0	0	0	0	0	0	0	0	0
group_771	Hypothetical protein	Hypothetical protein/Unknown function	4	0	0	0	0	0	0	0	0	0	0	0	0	0	0	0	0	0	0	0	0	0	0	0	0	0	0	0	0	0	0	0	0	0	0	0	0	0	0	0	0	0	0	0	0	0	0
group_772	Hypothetical protein	Hypothetical protein/Unknown function	4	0	0	0	0	0	0	0	0	0	0	0	0	0	0	0	0	0	0	0	0	0	0	0	0	0	0	0	0	0	0	0	0	0	0	0	0	0	0	0	0	0	0	0	0	0	0
group_773	Hypothetical protein	Hypothetical protein/Unknown function	4	0	0	0	0	0	0	0	0	0	0	0	0	0	0	0	0	0	0	0	0	0	0	0	0	0	0	0	0	0	0	0	0	0	0	0	0	0	0	0	0	0	0	0	0	0	0
group_774	Hypothetical protein	Hypothetical protein/Unknown function	4	0	0	0	0	0	0	0	0	0	0	0	0	0	0	0	0	0	0	0	0	0	0	0	0	0	0	0	0	0	0	0	0	0	0	0	0	0	0	0	0	0	0	0	0	0	0
group_775	tail sheath subtilisin-like domain-containing protein [Enterobacteria phage phiP27]	Phage structural protein	4	0	0	0	0	0	0	0	0	0	0	0	0	0	0	0	0	0	0	0	0	0	0	0	0	0	0	0	0	0	0	0	0	0	0	0	0	0	0	0	0	0	0	0	0	0	0
group_776	Hypothetical protein	Hypothetical protein/Unknown function	4	0	0	0	0	0	0	0	0	0	0	0	0	0	0	0	0	0	0	0	0	0	0	0	0	0	0	0	0	0	0	0	0	0	0	0	0	0	0	0	0	0	0	0	0	0	0
group_778	Hypothetical protein	Hypothetical protein/Unknown function	4	0	0	0	0	0	0	0	0	0	0	0	0	0	0	0	0	0	0	0	0	0	0	0	0	0	0	0	0	0	0	0	0	0	0	0	0	0	0	0	0	0	0	0	0	0	0
group_782	Hypothetical protein	Hypothetical protein/Unknown function	4	0	0	0	0	0	0	0	0	0	0	0	0	0	0	0	0	0	0	0	0	0	0	0	0	0	0	0	0	0	0	0	0	0	0	0	0	0	0	0	0	0	0	0	0	0	0
group_96	putative DNA maturase A [Ralstonia phage RSJ2]	Phage DNA replication and packaging	4	0	0	0	0	0	0	0	0	0	0	0	0	0	0	0	0	0	0	0	0	0	0	0	0	0	0	0	0	0	0	0	0	0	0	0	0	0	0	0	0	0	0	0	0	0	0
group_980	virion morphogenesis protein [Rhodovulum phage vB_RhkS_P1]	Phage structural protein	4	0	0	0	0	0	0	0	0	0	0	0	0	0	0	0	0	0	0	0	0	0	0	0	0	0	0	0	0	0	0	0	0	0	0	0	0	0	0	0	0	0	0	0	0	0	0
group_100	Hypothetical protein	Hypothetical protein/Unknown function	3	0	0	0	0	0	0	0	0	0	0	0	0	0	0	0	0	0	0	0	0	0	0	0	0	0	0	0	0	0	0	0	0	0	0	0	0	0	0	0	0	0	0	0	0	0	0
group_101	Hypothetical protein	Hypothetical protein/Unknown function	3	0	0	0	0	0	0	0	0	0	0	0	0	0	0	0	0	0	0	0	0	0	0	0	0	0	0	0	0	0	0	0	0	0	0	0	0	0	0	0	0	0	0	0	0	0	0
group_102	Hypothetical protein	Hypothetical protein/Unknown function	3	0	0	0	0	0	0	0	0	0	0	0	0	0	0	0	0	0	0	0	0	0	0	0	0	0	0	0	0	0	0	0	0	0	0	0	0	0	0	0	0	0	0	0	0	0	0
group_1063	Hypothetical protein	Hypothetical protein/Unknown function	3	0	0	0	0	0	0	0	0	0	0	0	0	0	0	0	0	0	0	0	0	0	0	0	0	0	0	0	0	0	0	0	0	0	0	0	0	0	0	0	0	0	0	0	0	0	0
group_1064	Hypothetical protein	Hypothetical protein/Unknown function	3	0	0	0	0	0	0	0	0	0	0	0	0	0	0	0	0	0	0	0	0	0	0	0	0	0	0	0	0	0	0	0	0	0	0	0	0	0	0	0	0	0	0	0	0	0	0
group_1065	Hypothetical protein	Hypothetical protein/Unknown function	3	0	0	0	0	0	0	0	0	0	0	0	0	0	0	0	0	0	0	0	0	0	0	0	0	0	0	0	0	0	0	0	0	0	0	0	0	0	0	0	0	0	0	0	0	0	0
group_1066	Hypothetical protein	Hypothetical protein/Unknown function	3	0	0	0	0	0	0	0	0	0	0	0	0	0	0	0	0	0	0	0	0	0	0	0	0	0	0	0	0	0	0	0	0	0	0	0	0	0	0	0	0	0	0	0	0	0	0
group_1067	Hypothetical protein	Hypothetical protein/Unknown function	3	0	0	0	0	0	0	0	0	0	0	0	0	0	0	0	0	0	0	0	0	0	0	0	0	0	0	0	0	0	0	0	0	0	0	0	0	0	0	0	0	0	0	0	0	0	0
group_1068	Hypothetical protein	Hypothetical protein/Unknown function	3	0	0	0	0	0	0	0	0	0	0	0	0	0	0	0	0	0	0	0	0	0	0	0	0	0	0	0	0	0	0	0	0	0	0	0	0	0	0	0	0	0	0	0	0	0	0
group_1069	Hypothetical protein	Hypothetical protein/Unknown function	3	0	0	0	0	0	0	0	0	0	0	0	0	0	0	0	0	0	0	0	0	0	0	0	0	0	0	0	0	0	0	0	0	0	0	0	0	0	0	0	0	0	0	0	0	0	0
group_1070	Hypothetical protein	Hypothetical protein/Unknown function	3	0	0	0	0	0	0	0	0	0	0	0	0	0	0	0	0	0	0	0	0	0	0	0	0	0	0	0	0	0	0	0	0	0	0	0	0	0	0	0	0	0	0	0	0	0	0
group_1071	Hypothetical protein	Hypothetical protein/Unknown function	3	0	0	0	0	0	0	0	0	0	0	0	0	0	0	0	0	0	0	0	0	0	0	0	0	0	0	0	0	0	0	0	0	0	0	0	0	0	0	0	0	0	0	0	0	0	0
group_1072	Hypothetical protein	Hypothetical protein/Unknown function	3	0	0	0	0	0	0	0	0	0	0	0	0	0	0	0	0	0	0	0	0	0	0	0	0	0	0	0	0	0	0	0	0	0	0	0	0	0	0	0	0	0	0	0	0	0	0
group_1077	Hypothetical protein	Hypothetical protein/Unknown function	3	0	0	0	0	0	0	0	0	0	0	0	0	0	0	0	0	0	0	0	0	0	0	0	0	0	0	0	0	0	0	0	0	0	0	0	0	0	0	0	0	0	0	0	0	0	0
group_1078	P43 [Hamiltonella phage APSE-1]	Hypothetical protein/Unknown function	3	0	0	0	0	0	0	0	0	0	0	0	0	0	0	0	0	0	0	0	0	0	0	0	0	0	0	0	0	0	0	0	0	0	0	0	0	0	0	0	0	0	0	0	0	0	0
LOC_1_55	Hypothetical protein	Hypothetical protein/Unknown function	3	0	0	0	0	0	0	0	0	0	0	0	0	0	0	0	0	0	0	0	0	0	0	0	0	0	0	0	0	0	0	0	0	0	0	0	0	0	0	0	0	0	0	0	0	0	0
LOC_1_57	Hypothetical protein	Hypothetical protein/Unknown function	3	0	0	0	0	0	0	0	0	0	0	0	0	0	0	0	0	0	0	0	0	0	0	0	0	0	0	0	0	0	0	0	0	0	0	0	0	0	0	0	0	0	0	0	0	0	0
LOC_1_58	Hypothetical protein	Hypothetical protein/Unknown function	3	0	0	0	0	0	0	0	0	0	0	0	0	0	0	0	0	0	0	0	0	0	0	0	0	0	0	0	0	0	0	0	0	0	0	0	0	0	0	0	0	0	0	0	0	0	0
group_1102	Mu-like promajor head subunit gpT family protein [Vibrio phage martha 12B12]	Phage structural protein	3	0	0	0	0	0	0	0	0	0	0	0	0	0	0	0	0	0	0	0	0	0	0	0	0	0	0	0	0	0	0	0	0	0	0	0	0	0	0	0	0	0	0	0	0	0	0
group_1103	Hypothetical protein	Hypothetical protein/Unknown function	3	0	0	0	0	0	0	0	0	0	0	0	0	0	0	0	0	0	0	0	0	0	0	0	0	0	0	0	0	0	0	0	0	0	0	0	0	0	0	0	0	0	0	0	0	0	0
group_1104	Hypothetical protein	Hypothetical protein/Unknown function	3	0	0	0	0	0	0	0	0	0	0	0	0	0	0	0	0	0	0	0	0	0	0	0	0	0	0	0	0	0	0	0	0	0	0	0	0	0	0	0	0	0	0	0	0	0	0
group_1106	Hypothetical protein	Hypothetical protein/Unknown function	3	0	0	0	0	0	0	0	0	0	0	0	0	0	0	0	0	0	0	0	0	0	0	0	0	0	0	0	0	0	0	0	0	0	0	0	0	0	0	0	0	0	0	0	0	0	0
group_1107	Hypothetical protein	Hypothetical protein/Unknown function	3	0	0	0	0	0	0	0	0	0	0	0	0	0	0	0	0	0	0	0	0	0	0	0	0	0	0	0	0	0	0	0	0	0	0	0	0	0	0	0	0	0	0	0	0	0	0
group_1119	minor tail protein [Rhodobacter phage RcRhea]	Phage structural protein	3	0	0	0	0	0	0	0	0	0	0	0	0	0	0	0	0	0	0	0	0	0	0	0	0	0	0	0	0	0	0	0	0	0	0	0	0	0	0	0	0	0	0	0	0	0	0
group_1124	Hypothetical protein	Hypothetical protein/Unknown function	3	0	0	0	0	0	0	0	0	0	0	0	0	0	0	0	0	0	0	0	0	0	0	0	0	0	0	0	0	0	0	0	0	0	0	0	0	0	0	0	0	0	0	0	0	0	0
group_1125	Hypothetical protein	Hypothetical protein/Unknown function	3	0	0	0	0	0	0	0	0	0	0	0	0	0	0	0	0	0	0	0	0	0	0	0	0	0	0	0	0	0	0	0	0	0	0	0	0	0	0	0	0	0	0	0	0	0	0
group_1129	Hypothetical protein	Hypothetical protein/Unknown function	3	0	0	0	0	0	0	0	0	0	0	0	0	0	0	0	0	0	0	0	0	0	0	0	0	0	0	0	0	0	0	0	0	0	0	0	0	0	0	0	0	0	0	0	0	0	0
group_1130	Hypothetical protein	Hypothetical protein/Unknown function	3	0	0	0	0	0	0	0	0	0	0	0	0	0	0	0	0	0	0	0	0	0	0	0	0	0	0	0	0	0	0	0	0	0	0	0	0	0	0	0	0	0	0	0	0	0	0
group_1131	Hypothetical protein	Hypothetical protein/Unknown function	3	0	0	0	0	0	0	0	0	0	0	0	0	0	0	0	0	0	0	0	0	0	0	0	0	0	0	0	0	0	0	0	0	0	0	0	0	0	0	0	0	0	0	0	0	0	0
group_1132	Hypothetical protein	Hypothetical protein/Unknown function	3	0	0	0	0	0	0	0	0	0	0	0	0	0	0	0	0	0	0	0	0	0	0	0	0	0	0	0	0	0	0	0	0	0	0	0	0	0	0	0	0	0	0	0	0	0	0
group_1133	DNA circularization N-terminal domain-containing protein [Salmonella phage ST64B]	Phage DNA replication and packaging	3	0	0	0	0	0	0	0	0	0	0	0	0	0	0	0	0	0	0	0	0	0	0	0	0	0	0	0	0	0	0	0	0	0	0	0	0	0	0	0	0	0	0	0	0	0	0
group_1134	baseplate protein [Salmonella phage 118970_sal3]	Phage structural protein	3	0	0	0	0	0	0	0	0	0	0	0	0	0	0	0	0	0	0	0	0	0	0	0	0	0	0	0	0	0	0	0	0	0	0	0	0	0	0	0	0	0	0	0	0	0	0
group_1135	baseplate assembly protein V [Vibrio phage martha 12B12]	Phage structural protein	3	0	0	0	0	0	0	0	0	0	0	0	0	0	0	0	0	0	0	0	0	0	0	0	0	0	0	0	0	0	0	0	0	0	0	0	0	0	0	0	0	0	0	0	0	0	0
group_1136	Hypothetical protein	Hypothetical protein/Unknown function	3	0	0	0	0	0	0	0	0	0	0	0	0	0	0	0	0	0	0	0	0	0	0	0	0	0	0	0	0	0	0	0	0	0	0	0	0	0	0	0	0	0	0	0	0	0	0
group_1137	Hypothetical protein	Hypothetical protein/Unknown function	3	0	0	0	0	0	0	0	0	0	0	0	0	0	0	0	0	0	0	0	0	0	0	0	0	0	0	0	0	0	0	0	0	0	0	0	0	0	0	0	0	0	0	0	0	0	0
group_1138	DUF2313 domain-containing protein [Salmonella phage 118970_sal3]	Hypothetical protein/Unknown function	3	0	0	0	0	0	0	0	0	0	0	0	0	0	0	0	0	0	0	0	0	0	0	0	0	0	0	0	0	0	0	0	0	0	0	0	0	0	0	0	0	0	0	0	0	0	0
group_1139	Hypothetical protein	Hypothetical protein/Unknown function	3	0	0	0	0	0	0	0	0	0	0	0	0	0	0	0	0	0	0	0	0	0	0	0	0	0	0	0	0	0	0	0	0	0	0	0	0	0	0	0	0	0	0	0	0	0	0
group_1140	Hypothetical protein	Hypothetical protein/Unknown function	3	0	0	0	0	0	0	0	0	0	0	0	0	0	0	0	0	0	0	0	0	0	0	0	0	0	0	0	0	0	0	0	0	0	0	0	0	0	0	0	0	0	0	0	0	0	0
group_1141	glycoside hydrolase family 104 protein [Pseudomonas phage phi297]	Phage cell lysis	3	0	0	0	0	0	0	0	0	0	0	0	0	0	0	0	0	0	0	0	0	0	0	0	0	0	0	0	0	0	0	0	0	0	0	0	0	0	0	0	0	0	0	0	0	0	0
group_1142	Hypothetical protein	Hypothetical protein/Unknown function	3	0	0	0	0	0	0	0	0	0	0	0	0	0	0	0	0	0	0	0	0	0	0	0	0	0	0	0	0	0	0	0	0	0	0	0	0	0	0	0	0	0	0	0	0	0	0
group_1143	Hypothetical protein	Hypothetical protein/Unknown function	3	0	0	0	0	0	0	0	0	0	0	0	0	0	0	0	0	0	0	0	0	0	0	0	0	0	0	0	0	0	0	0	0	0	0	0	0	0	0	0	0	0	0	0	0	0	0
group_1144	Hypothetical protein	Hypothetical protein/Unknown function	3	0	0	0	0	0	0	0	0	0	0	0	0	0	0	0	0	0	0	0	0	0	0	0	0	0	0	0	0	0	0	0	0	0	0	0	0	0	0	0	0	0	0	0	0	0	0
group_1145	Hypothetical protein	Hypothetical protein/Unknown function	3	0	0	0	0	0	0	0	0	0	0	0	0	0	0	0	0	0	0	0	0	0	0	0	0	0	0	0	0	0	0	0	0	0	0	0	0	0	0	0	0	0	0	0	0	0	0
group_1146	LysM peptidoglycan-binding domain-containing protein [Ralstonia phage Dina]	Phage cell lysis	3	0	0	0	0	0	0	0	0	0	0	0	0	0	0	0	0	0	0	0	0	0	0	0	0	0	0	0	0	0	0	0	0	0	0	0	0	0	0	0	0	0	0	0	0	0	0
group_1147	type II toxin-antitoxin system HicB family antitoxin [Haemophilus phage HP2]	Toxin-antitoxin	3	0	0	0	0	0	0	0	0	0	0	0	0	0	0	0	0	0	0	0	0	0	0	0	0	0	0	0	0	0	0	0	0	0	0	0	0	0	0	0	0	0	0	0	0	0	0
group_1270	Hypothetical protein	Hypothetical protein/Unknown function	3	0	0	0	0	0	0	0	0	0	0	0	0	0	0	0	0	0	0	0	0	0	0	0	0	0	0	0	0	0	0	0	0	0	0	0	0	0	0	0	0	0	0	0	0	0	0
group_135	Hypothetical protein	Hypothetical protein/Unknown function	3	0	0	0	0	0	0	0	0	0	0	0	1	0	0	0	0	1	0	0	0	0	0	0	0	0	0	0	0	0	0	0	0	0	0	0	0	0	0	0	0	0	0	0	0	0	0
group_139	putative phage repressor [Ralstonia phage RSM3]	DNA-binding	3	0	0	0	0	0	0	0	0	0	0	0	0	0	0	0	0	1	0	0	0	0	0	0	0	0	0	0	0	0	0	0	0	0	0	0	1	0	0	0	0	0	0	0	0	0	0
group_140	helix-turn-helix transcriptional regulator [Pseudomonas virus LPB1]	DNA-binding	3	0	0	0	0	0	0	0	0	0	0	0	0	0	0	0	0	0	0	0	0	0	0	0	1	1	0	0	0	0	0	0	0	0	0	0	0	0	0	0	0	0	0	0	0	0	0
group_143	Hypothetical protein	Hypothetical protein/Unknown function	3	0	0	0	0	0	0	0	0	0	0	0	0	0	0	0	0	0	0	0	0	0	0	0	1	1	0	0	0	0	0	0	0	0	0	0	0	0	0	0	0	0	0	0	0	0	0
group_144	Hypothetical protein	Hypothetical protein/Unknown function	3	0	0	0	0	0	0	0	0	0	0	0	0	0	0	0	0	0	0	0	0	0	0	0	1	1	0	0	0	0	0	0	0	0	0	0	0	0	0	0	0	0	0	0	0	0	0
group_145	Hypothetical protein	Hypothetical protein/Unknown function	3	0	0	0	0	0	0	0	0	0	0	0	0	0	0	0	0	0	0	0	0	0	0	0	1	1	0	0	0	0	0	0	0	0	0	0	0	0	0	0	0	0	0	0	0	0	0
group_146	Hypothetical protein	Hypothetical protein/Unknown function	3	0	0	0	0	0	0	0	0	0	0	0	0	0	0	0	0	0	0	0	0	0	0	0	1	1	0	0	0	0	0	0	0	0	0	0	0	0	0	0	0	0	0	0	0	0	0
group_147	DUF1799 domain-containing protein [Pseudomonas phage PS-1]	Hypothetical protein/Unknown function	3	0	0	0	0	0	0	0	0	0	0	0	0	0	0	0	0	0	0	0	0	0	0	0	1	1	0	0	0	0	0	0	0	0	0	0	0	0	0	0	0	0	0	0	0	0	0
group_148	tail protein [Escherichia phage HK106]	Phage structural protein	3	0	0	0	0	0	0	0	0	0	0	0	0	0	0	0	0	0	0	0	0	0	0	0	1	1	0	0	0	0	0	0	0	0	0	0	0	0	0	0	0	0	0	0	0	0	0
group_150	virion morphogenesis protein [Burkholderia phage ST79]	Phage structural protein	3	0	0	0	0	0	0	0	0	0	0	0	0	0	0	0	0	0	0	0	0	0	0	0	0	0	0	0	0	0	0	0	0	1	0	0	0	0	0	0	0	0	0	0	0	0	0
group_152	toprim domain-containing protein [Pseudomonas phage phi3]	Phage DNA replication and packaging	3	0	0	0	0	0	0	0	0	0	0	0	0	0	0	0	0	0	0	0	0	0	0	0	0	0	0	0	0	0	0	0	0	0	0	0	0	0	0	0	0	0	1	0	0	0	0
group_160	major capsid protein, P2 family [Klebsiella phage ST437-OXA245phi4.1]	Phage structural protein	3	0	0	0	0	0	0	0	0	0	0	0	0	0	0	0	0	0	0	0	0	0	0	0	0	0	0	0	0	0	0	0	0	0	0	0	0	0	0	0	0	0	1	0	0	0	0
group_164	glycoside hydrolase family protein [Enterobacteria phage SfV]	Phage cell lysis	3	0	0	0	0	0	0	0	0	0	0	0	0	0	0	0	0	0	0	0	0	0	0	0	0	0	0	0	0	0	0	0	0	0	0	0	0	0	0	0	0	0	0	0	1	0	0
group_186	Hypothetical protein	Hypothetical protein/Unknown function	3	0	0	0	0	0	0	0	0	0	0	0	0	0	0	0	0	0	0	0	0	0	0	0	0	0	0	0	0	0	0	0	0	0	0	0	0	0	0	0	0	0	0	0	0	0	0
group_187	Hypothetical protein	Hypothetical protein/Unknown function	3	0	0	0	0	0	0	0	0	0	0	0	0	0	0	0	0	0	0	0	0	0	0	0	0	0	0	0	0	0	0	0	0	0	0	0	0	0	0	0	0	0	0	0	0	0	0
group_190	3' to 5' exonuclease [Pseudomonas phage vB_Pae-TbilisiM32]	Phage DNA replication and packaging	3	0	0	0	0	0	0	0	0	0	0	0	0	0	0	0	0	0	0	0	0	0	0	0	0	0	0	0	0	0	0	0	0	0	0	0	0	0	0	0	0	0	0	0	0	0	0
group_214	head portal protein [Yersinia phage vB_YenP_ISAO8]	Phage structural protein	3	0	0	0	0	0	0	0	0	0	0	0	0	0	0	0	0	0	0	0	0	0	0	0	0	0	0	0	0	0	0	0	0	0	0	0	0	0	0	0	0	0	0	0	0	0	0
group_231	Hypothetical protein	Hypothetical protein/Unknown function	3	0	0	0	0	0	0	0	0	0	0	0	0	0	0	0	0	0	0	0	0	0	0	0	0	0	0	0	0	0	0	0	0	0	0	0	0	0	0	0	0	0	0	0	0	0	0
group_232	Hypothetical protein	Hypothetical protein/Unknown function	3	0	0	0	0	0	0	0	0	0	0	0	0	0	0	0	0	0	0	0	0	0	0	0	0	0	0	0	0	0	0	0	0	0	0	0	0	0	0	0	0	0	0	0	0	0	0
group_233	Hypothetical protein	Hypothetical protein/Unknown function	3	0	0	0	0	0	0	0	0	0	0	0	0	0	0	0	0	0	0	0	0	0	0	0	0	0	0	0	0	0	0	0	0	0	0	0	0	0	0	0	0	0	0	0	0	0	0
group_234	Hypothetical protein	Hypothetical protein/Unknown function	3	0	0	0	0	0	0	0	0	0	0	0	0	0	0	0	0	0	0	0	0	0	0	0	0	0	0	0	0	0	0	0	0	0	0	0	0	0	0	0	0	0	0	0	0	0	0
group_236	Hypothetical protein	Hypothetical protein/Unknown function	3	0	0	0	0	0	0	0	0	0	0	0	0	0	0	0	0	0	0	0	0	0	0	0	0	0	0	0	0	0	0	0	0	0	0	0	0	0	0	0	0	0	0	0	0	0	0
group_303	Hypothetical protein	Hypothetical protein/Unknown function	3	0	0	0	0	0	0	1	0	0	0	0	0	0	0	0	0	0	0	0	0	0	0	0	0	0	0	0	0	0	0	0	0	0	0	0	0	0	0	1	0	0	0	0	0	0	0
group_304	Hypothetical protein	Hypothetical protein/Unknown function	3	0	0	0	0	0	0	1	0	0	0	0	0	0	0	0	0	0	0	0	0	0	0	0	0	0	0	0	0	0	0	0	0	0	0	0	0	0	0	1	0	0	0	0	0	0	0
group_305	Hypothetical protein	Hypothetical protein/Unknown function	3	0	0	0	0	0	0	1	0	0	0	0	0	0	0	0	0	0	0	0	0	0	0	0	0	0	0	0	0	0	0	0	0	0	0	0	0	0	0	1	0	0	0	0	0	0	0
group_306	Hypothetical protein	Hypothetical protein/Unknown function	3	0	0	0	0	0	0	1	0	0	0	0	0	0	0	0	0	0	0	0	0	0	0	0	0	0	0	0	0	0	0	0	0	0	0	0	0	0	0	1	0	0	0	0	0	0	0
group_307	Hypothetical protein	Hypothetical protein/Unknown function	3	0	0	0	0	0	0	1	0	0	0	0	0	0	0	0	0	0	0	0	0	0	0	0	0	0	0	0	0	0	0	0	0	0	0	0	0	0	0	1	0	0	0	0	0	0	0
group_308	Hypothetical protein	Hypothetical protein/Unknown function	3	0	0	0	0	0	0	1	0	0	0	0	0	0	0	0	0	0	0	0	0	0	0	0	0	0	0	0	0	0	0	0	0	0	0	0	0	0	0	1	0	0	0	0	0	0	0
group_310	Hypothetical protein	Hypothetical protein/Unknown function	3	0	0	0	0	0	0	1	0	0	0	0	0	0	0	0	0	0	0	0	0	0	0	0	0	0	0	0	0	0	0	0	0	0	0	0	0	0	0	1	0	0	0	0	0	0	0
group_311	putative minor coat protein [Ralstonia virus RSIBR1]	Phage structural protein	3	0	0	0	0	0	0	1	0	0	0	0	0	0	0	0	0	0	0	0	0	0	0	0	0	0	0	0	0	0	0	0	0	0	0	0	0	0	0	1	0	0	0	0	0	0	0
group_312	putative minor coat protein [Ralstonia phage PE226]	Phage structural protein	3	0	0	0	0	0	0	1	0	0	0	0	0	0	0	0	0	0	0	0	0	0	0	0	0	0	0	0	0	0	0	0	0	0	0	0	0	0	0	1	0	0	0	0	0	0	0
group_313	putative major coat protein [Ralstonia phage PE226]	Phage structural protein	3	0	0	0	0	0	0	1	0	0	0	0	0	0	0	0	0	0	0	0	0	0	0	0	0	0	0	0	0	0	0	0	0	0	0	0	0	0	0	1	0	0	0	0	0	0	0
group_314	putative minor coat protein [Ralstonia phage PE226]	Phage structural protein	3	0	0	0	0	0	0	1	0	0	0	0	0	0	0	0	0	0	0	0	0	0	0	0	0	0	0	0	0	0	0	0	0	0	0	0	0	0	0	1	0	0	0	0	0	0	0
group_315	putative minor coat protein [Ralstonia phage PE226]	Phage structural protein	3	0	0	0	0	0	0	1	0	0	0	0	0	0	0	0	0	0	0	0	0	0	0	0	0	0	0	0	0	0	0	0	0	0	0	0	0	0	0	1	0	0	0	0	0	0	0
group_316	zonular occludens toxin [Xanthomonas phage Xf109]	Other	3	0	0	0	0	0	0	1	0	0	0	0	0	0	0	0	0	0	0	0	0	0	0	0	0	0	0	0	0	0	0	0	0	0	0	0	0	0	0	1	0	0	0	0	0	0	0
group_317	Hypothetical protein	Hypothetical protein/Unknown function	3	0	0	0	0	0	0	1	0	0	0	0	0	0	0	0	0	0	0	0	0	0	0	0	0	0	0	0	0	0	0	0	0	0	0	0	0	0	0	1	0	0	0	0	0	0	0
group_322	membrane protein [Burkholderia virus phi52237]	Membrane-bound protein	3	0	0	0	0	0	0	0	1	0	0	0	0	0	0	0	0	0	0	0	0	0	0	0	0	0	0	0	0	0	0	0	0	0	0	0	0	0	0	0	1	0	0	0	0	0	0
group_337	Hypothetical protein	Hypothetical protein/Unknown function	3	0	0	0	0	0	0	0	0	0	0	0	1	0	0	0	1	1	0	0	0	0	0	0	0	0	0	0	0	0	0	0	0	0	0	0	0	0	0	0	0	0	0	0	0	0	0
group_338	putative minor coat protein [Ralstonia virus RSIBR1]	Phage structural protein	3	0	0	0	0	0	0	0	0	0	0	0	1	0	0	0	0	1	0	0	0	0	0	0	0	0	0	0	0	0	0	0	0	0	0	0	0	0	0	0	0	0	0	0	0	0	0
group_357	Hypothetical protein	Hypothetical protein/Unknown function	3	0	0	0	0	0	0	0	0	0	0	0	0	0	0	0	0	0	0	0	0	0	0	0	1	1	0	0	0	0	0	0	0	0	0	0	0	0	0	0	0	0	0	0	0	0	0
group_358	terminase large subunit family protein [Escherichia phage vB_EcoM_ECO1230-10]	Phage structural protein	3	0	0	0	0	0	0	0	0	0	0	0	0	0	0	0	0	0	0	0	0	0	0	0	1	1	0	0	0	0	0	0	0	0	0	0	0	0	0	0	0	0	0	0	0	0	0
group_359	Hypothetical protein	Hypothetical protein/Unknown function	3	0	0	0	0	0	0	0	0	0	0	0	0	0	0	0	0	0	0	0	0	0	0	0	1	1	0	0	0	0	0	0	0	0	0	0	0	0	0	0	0	0	0	0	0	0	0
group_360	portal protein [Vibrio phage VHML]	Phage structural protein	3	0	0	0	0	0	0	0	0	0	0	0	0	0	0	0	0	0	0	0	0	0	0	0	1	1	0	0	0	0	0	0	0	0	0	0	0	0	0	0	0	0	0	0	0	0	0
group_361	peptidase S14 [Stenotrophomonas phage S1]	Phage cell lysis	3	0	0	0	0	0	0	0	0	0	0	0	0	0	0	0	0	0	0	0	0	0	0	0	1	1	0	0	0	0	0	0	0	0	0	0	0	0	0	0	0	0	0	0	0	0	0
group_363	Hypothetical protein	Hypothetical protein/Unknown function	3	0	0	0	0	0	0	0	0	0	0	0	0	0	0	0	0	0	0	0	0	0	0	0	1	1	0	0	0	0	0	0	0	0	0	0	0	0	0	0	0	0	0	0	0	0	0
group_364	Hypothetical protein	Hypothetical protein/Unknown function	3	0	0	0	0	0	0	0	0	0	0	0	0	0	0	0	0	0	0	0	0	0	0	0	1	1	0	0	0	0	0	0	0	0	0	0	0	0	0	0	0	0	0	0	0	0	0
group_365	tail tape measure protein [Ralstonia phage Dina]	Phage structural protein	3	0	0	0	0	0	0	0	0	0	0	0	0	0	0	0	0	0	0	0	0	0	0	0	1	1	0	0	0	0	0	0	0	0	0	0	0	0	0	0	0	0	0	0	0	0	0
group_366	tail protein [Enterobacteria phage mEp213]	Phage structural protein	3	0	0	0	0	0	0	0	0	0	0	0	0	0	0	0	0	0	0	0	0	0	0	0	1	1	0	0	0	0	0	0	0	0	0	0	0	0	0	0	0	0	0	0	0	0	0
group_369	tail assembly protein [Escherichia phage mEp234]	Phage structural protein	3	0	0	0	0	0	0	0	0	0	0	0	0	0	0	0	0	0	0	0	0	0	0	0	1	1	0	0	0	0	0	0	0	0	0	0	0	0	0	0	0	0	0	0	0	0	0
group_402	putative major tail protein [Escherichia phage tonn]	Phage structural protein	3	0	0	0	0	0	0	0	0	0	0	0	0	0	0	0	0	0	0	0	0	0	0	0	0	0	0	0	0	0	0	0	0	0	0	0	0	0	1	0	0	1	0	0	0	0	0
group_403	Hypothetical protein	Hypothetical protein/Unknown function	3	0	0	0	0	0	0	0	0	0	0	0	0	0	0	0	0	0	0	0	0	0	0	0	0	0	0	0	0	0	0	0	0	0	0	0	0	0	1	0	0	1	0	0	0	0	0
group_529	Hypothetical protein	Hypothetical protein/Unknown function	3	0	0	0	0	0	0	0	0	0	0	0	0	0	0	0	0	0	0	0	0	0	0	0	0	0	0	0	0	0	0	0	0	0	0	0	0	0	0	0	0	0	0	0	0	0	0
group_530	Hypothetical protein	Hypothetical protein/Unknown function	3	0	0	0	0	0	0	0	0	0	0	0	0	0	0	0	0	0	0	0	0	0	0	0	0	0	0	0	0	0	0	0	0	0	0	0	0	0	0	0	0	0	0	0	0	0	0
group_581	Hypothetical protein	Hypothetical protein/Unknown function	3	0	0	0	0	0	0	0	0	0	0	0	0	0	0	0	0	0	0	0	0	0	0	0	0	0	0	0	0	0	0	0	0	0	0	0	0	0	0	0	0	0	0	0	0	0	0
group_582	tail assembly protein [Ralstonia phage RsoM1USA]	Phage structural protein	3	0	0	0	0	0	0	0	0	0	0	0	0	0	0	0	0	0	0	0	0	0	0	0	0	0	0	0	0	0	0	0	0	0	0	0	0	0	0	0	0	0	0	0	0	0	0
group_583	virion morphogenesis protein [Bacteriophage R18C]	Phage structural protein	3	0	0	0	0	0	0	0	0	0	0	0	0	0	0	0	0	0	0	0	0	0	0	0	0	0	0	0	0	0	0	0	0	0	0	0	0	0	0	0	0	0	0	0	0	0	0
group_584	major capsid protein, P2 family [Klebsiella phage ST437-OXA245phi4.2]	Phage structural protein	3	0	0	0	0	0	0	0	0	0	0	0	0	0	0	0	0	0	0	0	0	0	0	0	0	0	0	0	0	0	0	0	0	0	0	0	0	0	0	0	0	0	0	0	0	0	0
group_600	ribonucleotide diphosphate reductase alpha subunit [Lactococcus phage phiL47]	RNA-binding	3	0	0	0	0	0	0	0	0	0	0	0	0	0	0	0	0	0	0	0	0	0	0	0	0	0	0	0	0	0	0	0	0	0	0	0	0	0	0	0	0	0	0	0	0	0	0
group_603	Hypothetical protein	Hypothetical protein/Unknown function	3	0	0	0	0	0	0	0	0	0	0	0	0	0	0	0	0	0	0	0	0	0	0	0	0	0	0	0	0	0	0	0	0	0	0	0	0	0	0	0	0	0	0	0	0	0	0
group_605	putative minor coat protein [Ralstonia phage PE226]	Phage structural protein	3	0	0	0	0	0	0	0	0	0	0	0	0	0	0	0	0	0	0	0	0	0	0	0	0	0	0	0	0	0	0	0	0	0	0	0	0	0	0	0	0	0	0	0	0	0	0
group_606	Hypothetical protein	Hypothetical protein/Unknown function	3	0	0	0	0	0	0	0	0	0	0	0	0	0	0	0	0	0	0	0	0	0	0	0	0	0	0	0	0	0	0	0	0	0	0	0	0	0	0	0	0	0	0	0	0	0	0
group_607	putative phage repressor [Ralstonia phage RSM3]	DNA-binding	3	0	0	0	0	0	0	0	0	0	0	0	0	0	0	0	0	0	0	0	0	0	0	0	0	0	0	0	0	0	0	0	0	0	0	0	0	0	0	0	0	0	0	0	0	0	0
group_608	Hypothetical protein	Hypothetical protein/Unknown function	3	0	0	0	0	0	0	0	0	0	0	0	0	0	0	0	0	0	0	0	0	0	0	0	0	0	0	0	0	0	0	0	0	0	0	0	0	0	0	0	0	0	0	0	0	0	0
group_609	C40 family peptidase [Enterobacterial phage mEp390]	Phage cell lysis	3	0	0	0	0	0	0	0	0	0	0	0	0	0	0	0	0	0	0	0	0	0	0	0	0	0	0	0	0	0	0	0	0	0	0	0	0	0	0	0	0	0	0	0	0	0	0
group_610	Hypothetical protein	Hypothetical protein/Unknown function	3	0	0	0	0	0	0	0	0	0	0	0	0	0	0	0	0	0	0	0	0	0	0	0	0	0	0	0	0	0	0	0	0	0	0	0	0	0	0	0	0	0	0	0	0	0	0
group_611	major capsid protein [Burkholderia phage KS9]	Phage structural protein	3	0	0	0	0	0	0	0	0	0	0	0	0	0	0	0	0	0	0	0	0	0	0	0	0	0	0	0	0	0	0	0	0	0	0	0	0	0	0	0	0	0	0	0	0	0	0
group_614	portal protein [Xanthomonas phage Xop411]	Phage structural protein	3	0	0	0	0	0	0	0	0	0	0	0	0	0	0	0	0	0	0	0	0	0	0	0	0	0	0	0	0	0	0	0	0	0	0	0	0	0	0	0	0	0	0	0	0	0	0
group_615	capsid maturation protease [Mycobacterium phage Rem711]	Phage structural protein	3	0	0	0	0	0	0	0	0	0	0	0	0	0	0	0	0	0	0	0	0	0	0	0	0	0	0	0	0	0	0	0	0	0	0	0	0	0	0	0	0	0	0	0	0	0	0
group_617	head-tail connector protein [Burkholderia phage KS9]	Phage structural protein	3	0	0	0	0	0	0	0	0	0	0	0	0	0	0	0	0	0	0	0	0	0	0	0	0	0	0	0	0	0	0	0	0	0	0	0	0	0	0	0	0	0	0	0	0	0	0
group_618	Hypothetical protein	Hypothetical protein/Unknown function	3	0	0	0	0	0	0	0	0	0	0	0	0	0	0	0	0	0	0	0	0	0	0	0	0	0	0	0	0	0	0	0	0	0	0	0	0	0	0	0	0	0	0	0	0	0	0
group_646	Hypothetical protein	Hypothetical protein/Unknown function	3	0	0	0	0	0	0	0	0	0	0	0	0	0	0	0	0	0	0	0	0	0	0	0	0	0	0	0	0	0	0	0	0	0	0	0	0	0	0	0	0	0	0	0	0	0	0
group_647	Hypothetical protein	Hypothetical protein/Unknown function	3	0	0	0	0	0	0	0	0	0	0	0	0	0	0	0	0	0	0	0	0	0	0	0	0	0	0	0	0	0	0	0	0	0	0	0	0	0	0	0	0	0	0	0	0	0	0
group_648	Hypothetical protein	Hypothetical protein/Unknown function	3	0	0	0	0	0	0	0	0	0	0	0	0	0	0	0	0	0	0	0	0	0	0	0	0	0	0	0	0	0	0	0	0	0	0	0	0	0	0	0	0	0	0	0	0	0	0
group_649	regulatory protein GemA [Burkholderia phage BcepMu]	DNA-binding	3	0	0	0	0	0	0	0	0	0	0	0	0	0	0	0	0	0	0	0	0	0	0	0	0	0	0	0	0	0	0	0	0	0	0	0	0	0	0	0	0	0	0	0	0	0	0
group_650	DNA transposition protein [Ralstonia phage RS138]	Phage DNA replication and packaging	3	0	0	0	0	0	0	0	0	0	0	0	0	0	0	0	0	0	0	0	0	0	0	0	0	0	0	0	0	0	0	0	0	0	0	0	0	0	0	0	0	0	0	0	0	0	0
group_651	structural protein [Pseudomonas phage vB_PaeS_PAO1_Ab30]	Other	3	0	0	0	0	0	0	0	0	0	0	0	0	0	0	0	0	0	0	0	0	0	0	0	0	0	0	0	0	0	0	0	0	0	0	0	0	0	0	0	0	0	0	0	0	0	0
group_652	Hypothetical protein	Hypothetical protein/Unknown function	3	0	0	0	0	0	0	0	0	0	0	0	0	0	0	0	0	0	0	0	0	0	0	0	0	0	0	0	0	0	0	0	0	0	0	0	0	0	0	0	0	0	0	0	0	0	0
group_653	putative Rz lysis protein [Pseudomonas phage B3]	Phage cell lysis	3	0	0	0	0	0	0	0	0	0	0	0	0	0	0	0	0	0	0	0	0	0	0	0	0	0	0	0	0	0	0	0	0	0	0	0	0	0	0	0	0	0	0	0	0	0	0
group_654	Hypothetical Zinc-finger containing protein [Klebsiella phage PMBT1]	DNA-binding	3	0	0	0	0	0	0	0	0	0	0	0	0	0	0	0	0	0	0	0	0	0	0	0	0	0	0	0	0	0	0	0	0	0	0	0	0	0	0	0	0	0	0	0	0	0	0
group_655	Hypothetical protein	Hypothetical protein/Unknown function	3	0	0	0	0	0	0	0	0	0	0	0	0	0	0	0	0	0	0	0	0	0	0	0	0	0	0	0	0	0	0	0	0	0	0	0	0	0	0	0	0	0	0	0	0	0	0
group_656	DUF1804 family protein [Rhodobacter phage RcapMu]	Hypothetical protein/Unknown function	3	0	0	0	0	0	0	0	0	0	0	0	0	0	0	0	0	0	0	0	0	0	0	0	0	0	0	0	0	0	0	0	0	0	0	0	0	0	0	0	0	0	0	0	0	0	0
group_657	terminase large subunit [Burkholderia phage KS10]	Phage structural protein	3	0	0	0	0	0	0	0	0	0	0	0	0	0	0	0	0	0	0	0	0	0	0	0	0	0	0	0	0	0	0	0	0	0	0	0	0	0	0	0	0	0	0	0	0	0	0
group_658	DUF935 family protein [Escherichia phage Mu]	Hypothetical protein/Unknown function	3	0	0	0	0	0	0	0	0	0	0	0	0	0	0	0	0	0	0	0	0	0	0	0	0	0	0	0	0	0	0	0	0	0	0	0	0	0	0	0	0	0	0	0	0	0	0
group_659	minor capsid protein [Haemophilus phage SuMu]	Phage structural protein	3	0	0	0	0	0	0	0	0	0	0	0	0	0	0	0	0	0	0	0	0	0	0	0	0	0	0	0	0	0	0	0	0	0	0	0	0	0	0	0	0	0	0	0	0	0	0
group_660	virion morphogenesis protein [Ralstonia phage RS138]	Phage structural protein	3	0	0	0	0	0	0	0	0	0	0	0	0	0	0	0	0	0	0	0	0	0	0	0	0	0	0	0	0	0	0	0	0	0	0	0	0	0	0	0	0	0	0	0	0	0	0
group_661	protease [Pseudomonas phage JBD88a]	Phage structural protein	3	0	0	0	0	0	0	0	0	0	0	0	0	0	0	0	0	0	0	0	0	0	0	0	0	0	0	0	0	0	0	0	0	0	0	0	0	0	0	0	0	0	0	0	0	0	0
group_662	virion structural protein [Pseudomonas phage H70]	Phage structural protein	3	0	0	0	0	0	0	0	0	0	0	0	0	0	0	0	0	0	0	0	0	0	0	0	0	0	0	0	0	0	0	0	0	0	0	0	0	0	0	0	0	0	0	0	0	0	0
group_663	Mu-like promajor head subunit gpT family protein [Pseudomonas phage JBD5]	Phage structural protein	3	0	0	0	0	0	0	0	0	0	0	0	0	0	0	0	0	0	0	0	0	0	0	0	0	0	0	0	0	0	0	0	0	0	0	0	0	0	0	0	0	0	0	0	0	0	0
group_664	Hypothetical protein	Hypothetical protein/Unknown function	3	0	0	0	0	0	0	0	0	0	0	0	0	0	0	0	0	0	0	0	0	0	0	0	0	0	0	0	0	0	0	0	0	0	0	0	0	0	0	0	0	0	0	0	0	0	0
group_665	DUF1320 domain-containing protein [Rhodovulum phage vB_RhkS_P1]	Hypothetical protein/Unknown function	3	0	0	0	0	0	0	0	0	0	0	0	0	0	0	0	0	0	0	0	0	0	0	0	0	0	0	0	0	0	0	0	0	0	0	0	0	0	0	0	0	0	0	0	0	0	0
group_666	virion structural protein [Pseudomonas phage H70]	Phage structural protein	3	0	0	0	0	0	0	0	0	0	0	0	0	0	0	0	0	0	0	0	0	0	0	0	0	0	0	0	0	0	0	0	0	0	0	0	0	0	0	0	0	0	0	0	0	0	0
group_667	Hypothetical protein	Hypothetical protein/Unknown function	3	0	0	0	0	0	0	0	0	0	0	0	0	0	0	0	0	0	0	0	0	0	0	0	0	0	0	0	0	0	0	0	0	0	0	0	0	0	0	0	0	0	0	0	0	0	0
group_668	putative tail sheath protein [Pseudomonas phage vB_PaeS_PM105]	Phage structural protein	3	0	0	0	0	0	0	0	0	0	0	0	0	0	0	0	0	0	0	0	0	0	0	0	0	0	0	0	0	0	0	0	0	0	0	0	0	0	0	0	0	0	0	0	0	0	0
group_669	Hypothetical protein	Hypothetical protein/Unknown function	3	0	0	0	0	0	0	0	0	0	0	0	0	0	0	0	0	0	0	0	0	0	0	0	0	0	0	0	0	0	0	0	0	0	0	0	0	0	0	0	0	0	0	0	0	0	0
group_670	tape measure protein [Ralstonia phage RS138]	Phage structural protein	3	0	0	0	0	0	0	0	0	0	0	0	0	0	0	0	0	0	0	0	0	0	0	0	0	0	0	0	0	0	0	0	0	0	0	0	0	0	0	0	0	0	0	0	0	0	0
group_671	Hypothetical protein	Hypothetical protein/Unknown function	3	0	0	0	0	0	0	0	0	0	0	0	0	0	0	0	0	0	0	0	0	0	0	0	0	0	0	0	0	0	0	0	0	0	0	0	0	0	0	0	0	0	0	0	0	0	0
group_672	putative tail protein b [Stenotrophomonas phage S1]	Phage structural protein	3	0	0	0	0	0	0	0	0	0	0	0	0	0	0	0	0	0	0	0	0	0	0	0	0	0	0	0	0	0	0	0	0	0	0	0	0	0	0	0	0	0	0	0	0	0	0
group_673	Hypothetical protein	Hypothetical protein/Unknown function	3	0	0	0	0	0	0	0	0	0	0	0	0	0	0	0	0	0	0	0	0	0	0	0	0	0	0	0	0	0	0	0	0	0	0	0	0	0	0	0	0	0	0	0	0	0	0
group_674	LamG domain-containing protein [Ralstonia phage RS138]	Virulence	3	0	0	0	0	0	0	0	0	0	0	0	0	0	0	0	0	0	0	0	0	0	0	0	0	0	0	0	0	0	0	0	0	0	0	0	0	0	0	0	0	0	0	0	0	0	0
group_675	Hypothetical protein	Hypothetical protein/Unknown function	3	0	0	0	0	0	0	0	0	0	0	0	0	0	0	0	0	0	0	0	0	0	0	0	0	0	0	0	0	0	0	0	0	0	0	0	0	0	0	0	0	0	0	0	0	0	0
group_676	Hypothetical protein	Hypothetical protein/Unknown function	3	0	0	0	0	0	0	0	0	0	0	0	0	0	0	0	0	0	0	0	0	0	0	0	0	0	0	0	0	0	0	0	0	0	0	0	0	0	0	0	0	0	0	0	0	0	0
group_677	Hypothetical protein	Hypothetical protein/Unknown function	3	0	0	0	0	0	0	0	0	0	0	0	0	0	0	0	0	0	0	0	0	0	0	0	0	0	0	0	0	0	0	0	0	0	0	0	0	0	0	0	0	0	0	0	0	0	0
group_678	Hypothetical protein	Hypothetical protein/Unknown function	3	0	0	0	0	0	0	0	0	0	0	0	0	0	0	0	0	0	0	0	0	0	0	0	0	0	0	0	0	0	0	0	0	0	0	0	0	0	0	0	0	0	0	0	0	0	0
group_679	Hypothetical protein	Hypothetical protein/Unknown function	3	0	0	0	0	0	0	0	0	0	0	0	0	0	0	0	0	0	0	0	0	0	0	0	0	0	0	0	0	0	0	0	0	0	0	0	0	0	0	0	0	0	0	0	0	0	0
group_680	Hypothetical protein	Hypothetical protein/Unknown function	3	0	0	0	0	0	0	0	0	0	0	0	0	0	0	0	0	0	0	0	0	0	0	0	0	0	0	0	0	0	0	0	0	0	0	0	0	0	0	0	0	0	0	0	0	0	0
group_681	Hypothetical protein	Hypothetical protein/Unknown function	3	0	0	0	0	0	0	0	0	0	0	0	0	0	0	0	0	0	0	0	0	0	0	0	0	0	0	0	0	0	0	0	0	0	0	0	0	0	0	0	0	0	0	0	0	0	0
group_696	Aspartyl/Asparaginyl beta-hydroxylase [Pandoravirus dulcis]	Post-translational modification	3	0	0	0	0	0	0	0	0	0	0	0	0	0	0	0	0	0	0	0	0	0	0	0	0	0	0	0	0	0	0	0	0	0	0	0	0	0	0	0	0	0	0	0	0	0	0
group_697	Hypothetical protein	Hypothetical protein/Unknown function	3	0	0	0	0	0	0	0	0	0	0	0	0	0	0	0	0	0	0	0	0	0	0	0	0	0	0	0	0	0	0	0	0	0	0	0	0	0	0	0	0	0	0	0	0	0	0
group_698	Hypothetical protein	Hypothetical protein/Unknown function	3	0	0	0	0	0	0	0	0	0	0	0	0	0	0	0	0	0	0	0	0	0	0	0	0	0	0	0	0	0	0	0	0	0	0	0	0	0	0	0	0	0	0	0	0	0	0
group_699	Hypothetical protein	Hypothetical protein/Unknown function	3	0	0	0	0	0	0	0	0	0	0	0	0	0	0	0	0	0	0	0	0	0	0	0	0	0	0	0	0	0	0	0	0	0	0	0	0	0	0	0	0	0	0	0	0	0	0
group_749	Hypothetical protein	Hypothetical protein/Unknown function	3	0	0	0	0	0	0	0	0	0	0	0	0	0	0	0	0	0	0	0	0	0	0	0	0	0	0	0	0	0	0	0	0	0	0	0	0	0	0	0	0	0	0	0	0	0	0
group_766	Hypothetical protein	Hypothetical protein/Unknown function	3	0	0	0	0	0	0	0	0	0	0	0	0	0	0	0	0	0	0	0	0	0	0	0	0	0	0	0	0	0	0	0	0	0	0	0	0	0	0	0	0	0	0	0	0	0	0
group_767	Hypothetical protein	Hypothetical protein/Unknown function	3	0	0	0	0	0	0	0	0	0	0	0	0	0	0	0	0	0	0	0	0	0	0	0	0	0	0	0	0	0	0	0	0	0	0	0	0	0	0	0	0	0	0	0	0	0	0
group_768	Hypothetical protein	Hypothetical protein/Unknown function	3	0	0	0	0	0	0	0	0	0	0	0	0	0	0	0	0	0	0	0	0	0	0	0	0	0	0	0	0	0	0	0	0	0	0	0	0	0	0	0	0	0	0	0	0	0	0
group_769	Hypothetical protein	Hypothetical protein/Unknown function	3	0	0	0	0	0	0	0	0	0	0	0	0	0	0	0	0	0	0	0	0	0	0	0	0	0	0	0	0	0	0	0	0	0	0	0	0	0	0	0	0	0	0	0	0	0	0
group_781	Hypothetical protein	Hypothetical protein/Unknown function	3	0	0	0	0	0	0	0	0	0	0	0	0	0	0	0	0	0	0	0	0	0	0	0	0	0	0	0	0	0	0	0	0	0	0	0	0	0	0	0	0	0	0	0	0	0	0
group_783	Hypothetical protein	Hypothetical protein/Unknown function	3	0	0	0	0	0	0	0	0	0	0	0	0	0	0	0	0	0	0	0	0	0	0	0	0	0	0	0	0	0	0	0	0	0	0	0	0	0	0	0	0	0	0	0	0	0	0
group_785	terminase large subunit [Faecalibacterium phage FP_Mushu]	Phage structural protein	3	0	0	0	0	0	0	0	0	0	0	0	0	0	0	0	0	0	0	0	0	0	0	0	0	0	0	0	0	0	0	0	0	0	0	0	0	0	0	0	0	0	0	0	0	0	0
group_786	DUF935 family protein [Escherichia phage Mu]	Hypothetical protein/Unknown function	3	0	0	0	0	0	0	0	0	0	0	0	0	0	0	0	0	0	0	0	0	0	0	0	0	0	0	0	0	0	0	0	0	0	0	0	0	0	0	0	0	0	0	0	0	0	0
group_787	Hypothetical protein	Hypothetical protein/Unknown function	3	0	0	0	0	0	0	0	0	0	0	0	0	0	0	0	0	0	0	0	0	0	0	0	0	0	0	0	0	0	0	0	0	0	0	0	0	0	0	0	0	0	0	0	0	0	0
group_849	Hypothetical protein	Hypothetical protein/Unknown function	3	0	0	0	0	0	0	0	0	0	0	0	0	0	0	0	0	0	0	0	0	0	0	0	0	0	0	0	0	0	0	0	0	0	0	0	0	0	0	0	0	0	0	0	0	0	0
group_90	Hypothetical protein	Hypothetical protein/Unknown function	3	0	0	0	0	0	0	0	0	0	0	0	0	0	0	0	0	0	0	0	0	0	0	0	0	0	0	0	0	0	0	0	0	0	0	0	0	0	0	0	0	0	0	0	0	0	0
group_91	tail length tape measure family protein [Pseudomonas phage JBD5]	Phage structural protein	3	0	0	0	0	0	0	0	0	0	0	0	0	0	0	0	0	0	0	0	0	0	0	0	0	0	0	0	0	0	0	0	0	0	0	0	0	0	0	0	0	0	0	0	0	0	0
group_95	putative DNA endonuclease VII [Pectobacterium phage PPWS1]	Phage DNA replication and packaging	3	0	0	0	0	0	0	0	0	0	0	0	0	0	0	0	0	0	0	0	0	0	0	0	0	0	0	0	0	0	0	0	0	0	0	0	0	0	0	0	0	0	0	0	0	0	0
group_1030	p26 [Vibrio phage VP882]	Hypothetical protein/Unknown function	2	0	0	0	0	0	0	0	0	0	0	0	0	0	0	0	0	0	0	0	0	0	0	0	0	0	0	0	0	0	0	0	0	0	0	0	0	0	0	0	0	0	0	0	0	0	0
group_1053	Hypothetical protein	Hypothetical protein/Unknown function	2	0	0	0	0	0	0	0	0	0	0	0	0	0	0	0	0	0	0	0	0	0	0	0	0	0	0	0	0	0	0	0	0	0	0	0	0	0	0	0	0	0	0	0	0	0	0
group_1095	virion morphogenesis protein [Ralstonia phage RS138]	Phage structural protein	2	0	0	0	0	0	0	0	0	0	0	0	0	0	0	0	0	0	0	0	0	0	0	0	0	0	0	0	0	0	0	0	0	0	0	0	0	0	0	0	0	0	0	0	0	0	0
group_1097	Hypothetical protein	Hypothetical protein/Unknown function	2	0	0	0	0	0	0	0	0	0	0	0	0	0	0	0	0	0	0	0	0	0	0	0	0	0	0	0	0	0	0	0	0	0	0	0	0	0	0	0	0	0	0	0	0	0	0
group_1098	DUF935 domain-containing protein [Faecalibacterium phage FP_Mushu]	Hypothetical protein/Unknown function	2	0	0	0	0	0	0	0	0	0	0	0	0	0	0	0	0	0	0	0	0	0	0	0	0	0	0	0	0	0	0	0	0	0	0	0	0	0	0	0	0	0	0	0	0	0	0
group_1099	terminase large subunit [Faecalibacterium phage FP_Mushu]	Phage structural protein	2	0	0	0	0	0	0	0	0	0	0	0	0	0	0	0	0	0	0	0	0	0	0	0	0	0	0	0	0	0	0	0	0	0	0	0	0	0	0	0	0	0	0	0	0	0	0
group_1108	Hypothetical protein	Hypothetical protein/Unknown function	2	0	0	0	0	0	0	0	0	0	0	0	0	0	0	0	0	0	0	0	0	0	0	0	0	0	0	0	0	0	0	0	0	0	0	0	0	0	0	0	0	0	0	0	0	0	0
group_1109	phage tail collar domain-containing protein [Synechococcus phage S-CRM01]	Phage structural protein	2	0	0	0	0	0	0	0	0	0	0	0	0	0	0	0	0	0	0	0	0	0	0	0	0	0	0	0	0	0	0	0	0	0	0	0	0	0	0	0	0	0	0	0	0	0	0
group_1110	tail assembly chaperone [Burkholderia phage KL3]	Phage structural protein	2	0	0	0	0	0	0	0	0	0	0	0	0	0	0	0	0	0	0	0	0	0	0	0	0	0	0	0	0	0	0	0	0	0	0	0	0	0	0	0	0	0	0	0	0	0	0
group_1187	Hypothetical protein	Hypothetical protein/Unknown function	2	0	0	0	0	0	0	0	0	0	0	0	0	0	0	0	0	0	0	0	0	0	0	0	0	0	0	0	0	0	0	0	0	0	0	0	0	0	0	0	0	0	0	0	0	0	0
group_1188	Hypothetical protein	Hypothetical protein/Unknown function	2	0	0	0	0	0	0	0	0	0	0	0	0	0	0	0	0	0	0	0	0	0	0	0	0	0	0	0	0	0	0	0	0	0	0	0	0	0	0	0	0	0	0	0	0	0	0
group_1189	Hypothetical protein	Hypothetical protein/Unknown function	2	0	0	0	0	0	0	0	0	0	0	0	0	0	0	0	0	0	0	0	0	0	0	0	0	0	0	0	0	0	0	0	0	0	0	0	0	0	0	0	0	0	0	0	0	0	0
group_1190	Hypothetical protein	Hypothetical protein/Unknown function	2	0	0	0	0	0	0	0	0	0	0	0	0	0	0	0	0	0	0	0	0	0	0	0	0	0	0	0	0	0	0	0	0	0	0	0	0	0	0	0	0	0	0	0	0	0	0
group_1191	Hypothetical protein	Hypothetical protein/Unknown function	2	0	0	0	0	0	0	0	0	0	0	0	0	0	0	0	0	0	0	0	0	0	0	0	0	0	0	0	0	0	0	0	0	0	0	0	0	0	0	0	0	0	0	0	0	0	0
group_1192	Hypothetical protein	Hypothetical protein/Unknown function	2	0	0	0	0	0	0	0	0	0	0	0	0	0	0	0	0	0	0	0	0	0	0	0	0	0	0	0	0	0	0	0	0	0	0	0	0	0	0	0	0	0	0	0	0	0	0
group_1193	Hypothetical protein	Hypothetical protein/Unknown function	2	0	0	0	0	0	0	0	0	0	0	0	0	0	0	0	0	0	0	0	0	0	0	0	0	0	0	0	0	0	0	0	0	0	0	0	0	0	0	0	0	0	0	0	0	0	0
group_1194	terminase large subunit family protein [Escherichia virus Lambda_4A7]	Phage structural protein	2	0	0	0	0	0	0	0	0	0	0	0	0	0	0	0	0	0	0	0	0	0	0	0	0	0	0	0	0	0	0	0	0	0	0	0	0	0	0	0	0	0	0	0	0	0	0
group_1195	tail fiber protein [Caulobacter phage CcrBL9]	Phage structural protein	2	0	0	0	0	0	0	0	0	0	0	0	0	0	0	0	0	0	0	0	0	0	0	0	0	0	0	0	0	0	0	0	0	0	0	0	0	0	0	0	0	0	0	0	0	0	0
group_1196	Hypothetical protein	Hypothetical protein/Unknown function	2	0	0	0	0	0	0	0	0	0	0	0	0	0	0	0	0	0	0	0	0	0	0	0	0	0	0	0	0	0	0	0	0	0	0	0	0	0	0	0	0	0	0	0	0	0	0
group_1197	Hypothetical protein	Hypothetical protein/Unknown function	2	0	0	0	0	0	0	0	0	0	0	0	0	0	0	0	0	0	0	0	0	0	0	0	0	0	0	0	0	0	0	0	0	0	0	0	0	0	0	0	0	0	0	0	0	0	0
group_1198	putative portal protein [Enterobacter phage Arya]	Phage structural protein	2	0	0	0	0	0	0	0	0	0	0	0	0	0	0	0	0	0	0	0	0	0	0	0	0	0	0	0	0	0	0	0	0	0	0	0	0	0	0	0	0	0	0	0	0	0	0
group_1199	prohead protease [Xanthomonas phage FoX4]	Phage structural protein	2	0	0	0	0	0	0	0	0	0	0	0	0	0	0	0	0	0	0	0	0	0	0	0	0	0	0	0	0	0	0	0	0	0	0	0	0	0	0	0	0	0	0	0	0	0	0
group_1200	head decoration protein D [Aurantimonas phage AmM-1]	Phage structural protein	2	0	0	0	0	0	0	0	0	0	0	0	0	0	0	0	0	0	0	0	0	0	0	0	0	0	0	0	0	0	0	0	0	0	0	0	0	0	0	0	0	0	0	0	0	0	0
group_1201	major capsid protein [Vibrio phage VHML]	Phage structural protein	2	0	0	0	0	0	0	0	0	0	0	0	0	0	0	0	0	0	0	0	0	0	0	0	0	0	0	0	0	0	0	0	0	0	0	0	0	0	0	0	0	0	0	0	0	0	0
group_1202	Hypothetical protein	Hypothetical protein/Unknown function	2	0	0	0	0	0	0	0	0	0	0	0	0	0	0	0	0	0	0	0	0	0	0	0	0	0	0	0	0	0	0	0	0	0	0	0	0	0	0	0	0	0	0	0	0	0	0
group_1203	Hypothetical protein	Hypothetical protein/Unknown function	2	0	0	0	0	0	0	0	0	0	0	0	0	0	0	0	0	0	0	0	0	0	0	0	0	0	0	0	0	0	0	0	0	0	0	0	0	0	0	0	0	0	0	0	0	0	0
group_1204	virion structural protein [Pseudomonas phage H70]	Phage structural protein	2	0	0	0	0	0	0	0	0	0	0	0	0	0	0	0	0	0	0	0	0	0	0	0	0	0	0	0	0	0	0	0	0	0	0	0	0	0	0	0	0	0	0	0	0	0	0
group_1205	tyrosine-type recombinase/integrase [Mycobacterium phage Jamie19]	Phage DNA replication and packaging	2	0	0	0	0	0	0	0	0	0	0	0	0	0	0	0	0	0	0	0	0	0	0	0	0	0	0	0	0	0	0	0	0	0	0	0	0	0	0	0	0	0	0	0	0	0	0
group_1206	Hypothetical protein	Hypothetical protein/Unknown function	2	0	0	0	0	0	0	0	0	0	0	0	0	0	0	0	0	0	0	0	0	0	0	0	0	0	0	0	0	0	0	0	0	0	0	0	0	0	0	0	0	0	0	0	0	0	0
group_1207	Hypothetical protein	Hypothetical protein/Unknown function	2	0	0	0	0	0	0	0	0	0	0	0	0	0	0	0	0	0	0	0	0	0	0	0	0	0	0	0	0	0	0	0	0	0	0	0	0	0	0	0	0	0	0	0	0	0	0
group_1251	portal protein [Escherichia phage 186]	Phage structural protein	2	0	0	0	0	0	0	0	0	0	0	0	0	0	0	0	0	0	0	0	0	0	0	0	0	0	0	0	0	0	0	0	0	0	0	0	0	0	0	0	0	0	0	0	0	0	0
group_1252	GPO family capsid scaffolding protein [Escherichia phage pro147]	Phage structural protein	2	0	0	0	0	0	0	0	0	0	0	0	0	0	0	0	0	0	0	0	0	0	0	0	0	0	0	0	0	0	0	0	0	0	0	0	0	0	0	0	0	0	0	0	0	0	0
group_1253	terminase endonuclease subunit [Bacteriophage R18C]	Phage structural protein	2	0	0	0	0	0	0	0	0	0	0	0	0	0	0	0	0	0	0	0	0	0	0	0	0	0	0	0	0	0	0	0	0	0	0	0	0	0	0	0	0	0	0	0	0	0	0
group_1254	head completion/stabilization protein [Salmonella phage SEN8]	Phage structural protein	2	0	0	0	0	0	0	0	0	0	0	0	0	0	0	0	0	0	0	0	0	0	0	0	0	0	0	0	0	0	0	0	0	0	0	0	0	0	0	0	0	0	0	0	0	0	0
group_1255	i-spanin [Burkholderia phage Mana]	Phage cell lysis	2	0	0	0	0	0	0	0	0	0	0	0	0	0	0	0	0	0	0	0	0	0	0	0	0	0	0	0	0	0	0	0	0	0	0	0	0	0	0	0	0	0	0	0	0	0	0
group_1256	Phage Ne1 neck protein [Escherichia virus P2-2H4]	Phage structural protein	2	0	0	0	0	0	0	0	0	0	0	0	0	0	0	0	0	0	0	0	0	0	0	0	0	0	0	0	0	0	0	0	0	0	0	0	0	0	0	0	0	0	0	0	0	0	0
group_1257	phage baseplate assembly protein [Burkholderia virus phi52237]	Phage structural protein	2	0	0	0	0	0	0	0	0	0	0	0	0	0	0	0	0	0	0	0	0	0	0	0	0	0	0	0	0	0	0	0	0	0	0	0	0	0	0	0	0	0	0	0	0	0	0
group_1258	tail protein [Ralstonia phage RSY1]	Phage structural protein	2	0	0	0	0	0	0	0	0	0	0	0	0	0	0	0	0	0	0	0	0	0	0	0	0	0	0	0	0	0	0	0	0	0	0	0	0	0	0	0	0	0	0	0	0	0	0
group_1259	Hypothetical protein	Hypothetical protein/Unknown function	2	0	0	0	0	0	0	0	0	0	0	0	0	0	0	0	0	0	0	0	0	0	0	0	0	0	0	0	0	0	0	0	0	0	0	0	0	0	0	0	0	0	0	0	0	0	0
group_1260	Hypothetical protein	Hypothetical protein/Unknown function	2	0	0	0	0	0	0	0	0	0	0	0	0	0	0	0	0	0	0	0	0	0	0	0	0	0	0	0	0	0	0	0	0	0	0	0	0	0	0	0	0	0	0	0	0	0	0
group_1261	major tail tube protein [Klebsiella phage ST512-KPC3phi13.2]	Phage structural protein	2	0	0	0	0	0	0	0	0	0	0	0	0	0	0	0	0	0	0	0	0	0	0	0	0	0	0	0	0	0	0	0	0	0	0	0	0	0	0	0	0	0	0	0	0	0	0
group_1262	DNA methylase [Gordonia phage Bibwit]	DNA methyltransferase	2	0	0	0	0	0	0	0	0	0	0	0	0	0	0	0	0	0	0	0	0	0	0	0	0	0	0	0	0	0	0	0	0	0	0	0	0	0	0	0	0	0	0	0	0	0	0
group_1263	Hypothetical protein	Hypothetical protein/Unknown function	2	0	0	0	0	0	0	0	0	0	0	0	0	0	0	0	0	0	0	0	0	0	0	0	0	0	0	0	0	0	0	0	0	0	0	0	0	0	0	0	0	0	0	0	0	0	0
group_1264	helix-turn-helix domain-containing protein [Pseudomonas phage B3]	DNA-binding	2	0	0	0	0	0	0	0	0	0	0	0	0	0	0	0	0	0	0	0	0	0	0	0	0	0	0	0	0	0	0	0	0	0	0	0	0	0	0	0	0	0	0	0	0	0	0
group_1266	ogr/Delta-like zinc finger family protein [Burkholderia phage KS5]	DNA-binding	2	0	0	0	0	0	0	0	0	0	0	0	0	0	0	0	0	0	0	0	0	0	0	0	0	0	0	0	0	0	0	0	0	0	0	0	0	0	0	0	0	0	0	0	0	0	0
group_1267	Hypothetical protein	Hypothetical protein/Unknown function	2	0	0	0	0	0	0	0	0	0	0	0	0	0	0	0	0	0	0	0	0	0	0	0	0	0	0	0	0	0	0	0	0	0	0	0	0	0	0	0	0	0	0	0	0	0	0
group_1268	transmembrane protein [Ralstonia virus RSA1]	Membrane-bound protein	2	0	0	0	0	0	0	0	0	0	0	0	0	0	0	0	0	0	0	0	0	0	0	0	0	0	0	0	0	0	0	0	0	0	0	0	0	0	0	0	0	0	0	0	0	0	0
group_1269	Hypothetical protein	Hypothetical protein/Unknown function	2	0	0	0	0	0	0	0	0	0	0	0	0	0	0	0	0	0	0	0	0	0	0	0	0	0	0	0	0	0	0	0	0	0	0	0	0	0	0	0	0	0	0	0	0	0	0
group_1362	p005a [Rhizobium phage 16-3]	Other	2	0	0	0	0	0	0	0	0	0	0	0	0	0	0	0	0	0	0	0	0	0	0	0	0	0	0	0	0	0	0	0	0	0	0	0	0	0	0	0	0	0	0	0	0	0	0
group_1363	DUF3168 domain-containing protein [Ralstonia phage Dina]	Hypothetical protein/Unknown function	2	0	0	0	0	0	0	0	0	0	0	0	0	0	0	0	0	0	0	0	0	0	0	0	0	0	0	0	0	0	0	0	0	0	0	0	0	0	0	0	0	0	0	0	0	0	0
group_1365	tail protein [Cronobacter phage phiES15]	Phage structural protein	2	0	0	0	0	0	0	0	0	0	0	0	0	0	0	0	0	0	0	0	0	0	0	0	0	0	0	0	0	0	0	0	0	0	0	0	0	0	0	0	0	0	0	0	0	0	0
group_1369	Hypothetical protein	Hypothetical protein/Unknown function	2	0	0	0	0	0	0	0	0	0	0	0	0	0	0	0	0	0	0	0	0	0	0	0	0	0	0	0	0	0	0	0	0	0	0	0	0	0	0	0	0	0	0	0	0	0	0
group_1373	Hypothetical protein	Hypothetical protein/Unknown function	2	0	0	0	0	0	0	0	0	0	0	0	0	0	0	0	0	0	0	0	0	0	0	0	0	0	0	0	0	0	0	0	0	0	0	0	0	0	0	0	0	0	0	0	0	0	0
group_1374	Hypothetical protein	Hypothetical protein/Unknown function	2	0	0	0	0	0	0	0	0	0	0	0	0	0	0	0	0	0	0	0	0	0	0	0	0	0	0	0	0	0	0	0	0	0	0	0	0	0	0	0	0	0	0	0	0	0	0
group_1375	putative holin [Burkholderia phage KS10]	Phage cell lysis	2	0	0	0	0	0	0	0	0	0	0	0	0	0	0	0	0	0	0	0	0	0	0	0	0	0	0	0	0	0	0	0	0	0	0	0	0	0	0	0	0	0	0	0	0	0	0
group_138	virion morphogenesis protein [Bacteriophage R18C]	Phage structural protein	2	0	0	0	0	0	0	0	0	0	0	0	0	0	1	0	0	0	0	0	0	0	0	0	0	0	0	0	0	0	0	0	0	0	0	0	0	0	0	0	0	0	0	0	0	0	0
group_151	virion morphogenesis protein [Burkholderia phage ST79]	Phage structural protein	2	0	0	0	0	0	0	0	0	0	0	0	0	0	0	0	0	0	0	0	0	0	0	0	0	0	0	0	0	0	0	0	0	0	1	0	0	0	0	0	0	0	0	0	0	0	0
group_162	transglycosylase SLT domain-containing protein [Ralstonia phage Firinga]	Phage cell lysis	2	0	0	0	0	0	0	0	0	0	0	0	0	0	0	0	0	0	0	0	0	0	0	0	0	0	0	0	0	0	0	0	0	0	0	0	0	0	0	0	0	0	0	1	0	0	0
group_163	Hypothetical protein	Hypothetical protein/Unknown function	2	0	0	0	0	0	0	0	0	0	0	0	0	0	0	0	0	0	0	0	0	0	0	0	0	0	0	0	0	0	0	0	0	0	0	0	0	0	0	0	0	0	0	1	0	0	0
group_166	Hypothetical protein	Hypothetical protein/Unknown function	2	0	0	0	0	0	0	0	0	0	0	0	0	0	0	0	0	0	0	0	0	0	0	0	0	0	0	0	0	0	0	0	0	0	0	0	0	0	0	0	0	0	0	0	1	0	0
group_185	AlpA family transcriptional regulator [Ralstonia phage RSY1]	DNA-binding	2	0	0	0	0	0	0	0	0	0	0	0	0	0	0	0	0	0	0	0	0	0	0	0	0	0	0	0	0	0	0	0	0	0	0	0	0	0	0	0	0	0	0	0	0	0	0
group_188	Hypothetical protein	Hypothetical protein/Unknown function	2	0	0	0	0	0	0	0	0	0	0	0	0	0	0	0	0	0	0	0	0	0	0	0	0	0	0	0	0	0	0	0	0	0	0	0	0	0	0	0	0	0	0	0	0	0	0
group_189	tail fiber protein [Vibrio phage X29]	Phage structural protein	2	0	0	0	0	0	0	0	0	0	0	0	0	0	0	0	0	0	0	0	0	0	0	0	0	0	0	0	0	0	0	0	0	0	0	0	0	0	0	0	0	0	0	0	0	0	0
group_205	tail fiber domain-containing protein [Burkholderia phage KS9]	Phage structural protein	2	0	0	0	0	0	0	0	0	0	0	0	0	0	0	0	0	0	0	0	0	0	0	0	0	0	0	0	0	0	0	0	0	0	0	0	0	0	0	0	0	0	0	0	0	0	0
group_206	Hypothetical protein	Hypothetical protein/Unknown function	2	0	0	0	0	0	0	0	0	0	0	0	0	0	0	0	0	0	0	0	0	0	0	0	0	0	0	0	0	0	0	0	0	0	0	0	0	0	0	0	0	0	0	0	0	0	0
group_207	putative PagP-like protein [Ralstonia phage phiAp1]	Virulence	2	0	0	0	0	0	0	0	0	0	0	0	0	0	0	0	0	0	0	0	0	0	0	0	0	0	0	0	0	0	0	0	0	0	0	0	0	0	0	0	0	0	0	0	0	0	0
group_208	Hypothetical protein	Hypothetical protein/Unknown function	2	0	0	0	0	0	0	0	0	0	0	0	0	0	0	0	0	0	0	0	0	0	0	0	0	0	0	0	0	0	0	0	0	0	0	0	0	0	0	0	0	0	0	0	0	0	0
group_209	DNA primase/helicase [Xanthomonas phage f30-Xaj]	Phage DNA replication and packaging	2	0	0	0	0	0	0	0	0	0	0	0	0	0	0	0	0	0	0	0	0	0	0	0	0	0	0	0	0	0	0	0	0	0	0	0	0	0	0	0	0	0	0	0	0	0	0
group_210	DNA helicase [Xanthomonas phage f30-Xaj]	Phage DNA replication and packaging	2	0	0	0	0	0	0	0	0	0	0	0	0	0	0	0	0	0	0	0	0	0	0	0	0	0	0	0	0	0	0	0	0	0	0	0	0	0	0	0	0	0	0	0	0	0	0
group_211	Hypothetical protein	Hypothetical protein/Unknown function	2	0	0	0	0	0	0	0	0	0	0	0	0	0	0	0	0	0	0	0	0	0	0	0	0	0	0	0	0	0	0	0	0	0	0	0	0	0	0	0	0	0	0	0	0	0	0
group_212	Hypothetical protein	Hypothetical protein/Unknown function	2	0	0	0	0	0	0	0	0	0	0	0	0	0	0	0	0	0	0	0	0	0	0	0	0	0	0	0	0	0	0	0	0	0	0	0	0	0	0	0	0	0	0	0	0	0	0
group_213	Hypothetical protein	Hypothetical protein/Unknown function	2	0	0	0	0	0	0	0	0	0	0	0	0	0	0	0	0	0	0	0	0	0	0	0	0	0	0	0	0	0	0	0	0	0	0	0	0	0	0	0	0	0	0	0	0	0	0
group_215	Hypothetical protein	Hypothetical protein/Unknown function	2	0	0	0	0	0	0	0	0	0	0	0	0	0	0	0	0	0	0	0	0	0	0	0	0	0	0	0	0	0	0	0	0	0	0	0	0	0	0	0	0	0	0	0	0	0	0
group_216	Rz1 [Burkholderia phage JG068]	Phage cell lysis	2	0	0	0	0	0	0	0	0	0	0	0	0	0	0	0	0	0	0	0	0	0	0	0	0	0	0	0	0	0	0	0	0	0	0	0	0	0	0	0	0	0	0	0	0	0	0
group_217	Hypothetical protein	Hypothetical protein/Unknown function	2	0	0	0	0	0	0	0	0	0	0	0	0	0	0	0	0	0	0	0	0	0	0	0	0	0	0	0	0	0	0	0	0	0	0	0	0	0	0	0	0	0	0	0	0	0	0
group_218	Hypothetical protein	Hypothetical protein/Unknown function	2	0	0	0	0	0	0	0	0	0	0	0	0	0	0	0	0	0	0	0	0	0	0	0	0	0	0	0	0	0	0	0	0	0	0	0	0	0	0	0	0	0	0	0	0	0	0
group_219	DNA helicase [Xanthomonas phage f30-Xaj]	Phage DNA replication and packaging	2	0	0	0	0	0	0	0	0	0	0	0	0	0	0	0	0	0	0	0	0	0	0	0	0	0	0	0	0	0	0	0	0	0	0	0	0	0	0	0	0	0	0	0	0	0	0
group_220	tail tube protein [Haemophilus phage SuMu]	Phage structural protein	2	0	0	0	0	0	0	0	0	0	0	0	0	0	0	0	0	0	0	0	0	0	0	0	0	0	0	0	0	0	0	0	0	0	0	0	0	0	0	0	0	0	0	0	0	0	0
group_221	tail sheath subtilisin-like domain-containing protein [Salmonella phage ST64B]	Phage structural protein	2	0	0	0	0	0	0	0	0	0	0	0	0	0	0	0	0	0	0	0	0	0	0	0	0	0	0	0	0	0	0	0	0	0	0	0	0	0	0	0	0	0	0	0	0	0	0
group_222	Hypothetical protein	Hypothetical protein/Unknown function	2	0	0	0	0	0	0	0	0	0	0	0	0	0	0	0	0	0	0	0	0	0	0	0	0	0	0	0	0	0	0	0	0	0	0	0	0	0	0	0	0	0	0	0	0	0	0
group_223	DUF1320 domain-containing protein [Faecalibacterium phage FP_Mushu]	Hypothetical protein/Unknown function	2	0	0	0	0	0	0	0	0	0	0	0	0	0	0	0	0	0	0	0	0	0	0	0	0	0	0	0	0	0	0	0	0	0	0	0	0	0	0	0	0	0	0	0	0	0	0
group_224	minor capsid protein [Haemophilus phage SuMu]	Phage structural protein	2	0	0	0	0	0	0	0	0	0	0	0	0	0	0	0	0	0	0	0	0	0	0	0	0	0	0	0	0	0	0	0	0	0	0	0	0	0	0	0	0	0	0	0	0	0	0
group_225	terminase large subunit [Bacillus phage BalMu-1]	Phage structural protein	2	0	0	0	0	0	0	0	0	0	0	0	0	0	0	0	0	0	0	0	0	0	0	0	0	0	0	0	0	0	0	0	0	0	0	0	0	0	0	0	0	0	0	0	0	0	0
group_230	Hypothetical protein	Hypothetical protein/Unknown function	2	0	0	0	0	0	0	0	0	0	0	0	0	0	0	0	0	0	0	0	0	0	0	0	0	0	0	0	0	0	0	0	0	0	0	0	0	0	0	0	0	0	0	0	0	0	0
group_235	Hypothetical protein	Hypothetical protein/Unknown function	2	0	0	0	0	0	0	0	0	0	0	0	0	0	0	0	0	0	0	0	0	0	0	0	0	0	0	0	0	0	0	0	0	0	0	0	0	0	0	0	0	0	0	0	0	0	0
group_237	Hypothetical protein	Hypothetical protein/Unknown function	2	0	0	0	0	0	0	0	0	0	0	0	0	0	0	0	0	0	0	0	0	0	0	0	0	0	0	0	0	0	0	0	0	0	0	0	0	0	0	0	0	0	0	0	0	0	0
group_238	Hypothetical protein	Hypothetical protein/Unknown function	2	0	0	0	0	0	0	0	0	0	0	0	0	0	0	0	0	0	0	0	0	0	0	0	0	0	0	0	0	0	0	0	0	0	0	0	0	0	0	0	0	0	0	0	0	0	0
group_243	Hypothetical protein	Hypothetical protein/Unknown function	2	0	0	0	0	0	0	0	0	0	0	0	0	0	0	0	0	0	0	0	0	0	0	0	0	0	0	0	0	0	0	0	0	0	0	0	0	0	0	0	0	0	0	0	0	0	0
group_244	helix-turn-helix domain-containing protein [Burkholderia phage BcepC6B]	DNA-binding	2	0	0	0	0	0	0	0	0	0	0	0	0	0	0	0	0	0	0	0	0	0	0	0	0	0	0	0	0	0	0	0	0	0	0	0	0	0	0	0	0	0	0	0	0	0	0
group_246	tail fiber assembly-like protein [Ralstonia virus RSA1]	Phage structural protein	2	0	0	0	0	0	0	0	0	0	0	0	0	0	0	0	0	0	0	0	0	0	0	0	0	0	0	0	0	0	0	0	0	0	0	0	0	0	0	0	0	0	0	0	0	0	0
group_247	tail protein [Enterobacterial phage mEp390]	Phage structural protein	2	0	0	0	0	0	0	0	0	0	0	0	0	0	0	0	0	0	0	0	0	0	0	0	0	0	0	0	0	0	0	0	0	0	0	0	0	0	0	0	0	0	0	0	0	0	0
group_248	DUF3164 family protein [Rhodovulum phage vB_RhkS_P1]	Hypothetical protein/Unknown function	2	0	0	0	0	0	0	0	0	0	0	0	0	0	0	0	0	0	0	0	0	0	0	0	0	0	0	0	0	0	0	0	0	0	0	0	0	0	0	0	0	0	0	0	0	0	0
group_249	Hypothetical protein	Hypothetical protein/Unknown function	2	0	0	0	0	0	0	0	0	0	0	0	0	0	0	0	0	0	0	0	0	0	0	0	0	0	0	0	0	0	0	0	0	0	0	0	0	0	0	0	0	0	0	0	0	0	0
group_309	DNA replication initiation protein [Vibrio phage VCY-phi]	Phage DNA replication and packaging	2	0	0	0	0	0	0	1	0	0	0	0	0	0	0	0	0	0	0	0	0	0	0	0	0	0	0	0	0	0	0	0	0	0	0	0	0	0	0	1	0	0	0	0	0	0	0
group_323	Hypothetical protein	Hypothetical protein/Unknown function	2	0	0	0	0	0	0	0	1	0	0	0	0	0	0	0	0	0	0	0	0	0	0	0	0	0	0	0	0	0	0	0	0	0	0	0	0	0	0	0	1	0	0	0	0	0	0
group_336	Hypothetical protein	Hypothetical protein/Unknown function	2	0	0	0	0	0	0	0	0	0	0	0	1	0	0	0	0	1	0	0	0	0	0	0	0	0	0	0	0	0	0	0	0	0	0	0	0	0	0	0	0	0	0	0	0	0	0
group_339	Hypothetical protein	Hypothetical protein/Unknown function	2	0	0	0	0	0	0	0	0	0	0	0	1	0	0	0	0	1	0	0	0	0	0	0	0	0	0	0	0	0	0	0	0	0	0	0	0	0	0	0	0	0	0	0	0	0	0
group_350	Hypothetical protein	Hypothetical protein/Unknown function	2	0	0	0	0	0	0	0	0	0	0	0	0	0	1	0	0	0	0	0	0	0	0	0	0	0	0	0	0	0	0	0	0	0	1	0	0	0	0	0	0	0	0	0	0	0	0
group_351	Hypothetical protein	Hypothetical protein/Unknown function	2	0	0	0	0	0	0	0	0	0	0	0	0	0	1	0	0	0	0	0	0	0	0	0	0	0	0	0	0	0	0	0	0	0	1	0	0	0	0	0	0	0	0	0	0	0	0
group_352	DUF4123 domain-containing protein [Ralstonia phage RsoM1USA]	Hypothetical protein/Unknown function	2	0	0	0	0	0	0	0	0	0	0	0	0	0	1	0	0	0	0	0	0	0	0	0	0	0	0	0	0	0	0	0	0	0	1	0	0	0	0	0	0	0	0	0	0	0	0
group_362	Hypothetical protein	Hypothetical protein/Unknown function	2	0	0	0	0	0	0	0	0	0	0	0	0	0	0	0	0	0	0	0	0	0	0	0	1	1	0	0	0	0	0	0	0	0	0	0	0	0	0	0	0	0	0	0	0	0	0
group_367	tail protein [Ralstonia phage RSY1]	Phage structural protein	2	0	0	0	0	0	0	0	0	0	0	0	0	0	0	0	0	0	0	0	0	0	0	0	1	1	0	0	0	0	0	0	0	0	0	0	0	0	0	0	0	0	0	0	0	0	0
group_368	minor tail protein L [Escherichia phage HK106]	Phage structural protein	2	0	0	0	0	0	0	0	0	0	0	0	0	0	0	0	0	0	0	0	0	0	0	0	1	1	0	0	0	0	0	0	0	0	0	0	0	0	0	0	0	0	0	0	0	0	0
group_370	tail protein [Enterobacterial phage mEp390]	Phage structural protein	2	0	0	0	0	0	0	0	0	0	0	0	0	0	0	0	0	0	0	0	0	0	0	0	1	1	0	0	0	0	0	0	0	0	0	0	0	0	0	0	0	0	0	0	0	0	0
group_371	glycoside hydrolase family protein [Escherichia phage HK542]	Phage cell lysis	2	0	0	0	0	0	0	0	0	0	0	0	0	0	0	0	0	0	0	0	0	0	0	0	1	1	0	0	0	0	0	0	0	0	0	0	0	0	0	0	0	0	0	0	0	0	0
group_392	transmembrane protein [Ralstonia virus RSA1]	Membrane-bound protein	2	0	0	0	0	0	0	0	0	0	0	0	0	0	0	0	0	0	0	0	0	0	0	0	0	0	0	0	0	0	0	0	0	0	0	0	0	1	0	0	0	0	0	0	0	0	0
group_393	Hypothetical protein	Hypothetical protein/Unknown function	2	0	0	0	0	0	0	0	0	0	0	0	0	0	0	0	0	0	0	0	0	0	0	0	0	0	0	0	0	0	0	0	0	0	0	0	0	1	0	0	0	0	0	0	0	0	0
group_394	Hypothetical protein	Hypothetical protein/Unknown function	2	0	0	0	0	0	0	0	0	0	0	0	0	0	0	0	0	0	0	0	0	0	0	0	0	0	0	0	0	0	0	0	0	0	0	0	0	1	0	0	0	0	0	0	0	0	0
group_395	helix-turn-helix domain-containing protein [Burkholderia phage KL3]	DNA-binding	2	0	0	0	0	0	0	0	0	0	0	0	0	0	0	0	0	0	0	0	0	0	0	0	0	0	0	0	0	0	0	0	0	0	0	0	0	1	0	0	0	0	0	0	0	0	0
group_396	Hypothetical protein	Hypothetical protein/Unknown function	2	0	0	0	0	0	0	0	0	0	0	0	0	0	0	0	0	0	0	0	0	0	0	0	0	0	0	0	0	0	0	0	0	0	0	0	0	1	0	0	0	0	0	0	0	0	0
group_397	DNA methylase [Mycobacterium phage Shipwreck]	DNA methyltransferase	2	0	0	0	0	0	0	0	0	0	0	0	0	0	0	0	0	0	0	0	0	0	0	0	0	0	0	0	0	0	0	0	0	0	0	0	0	1	0	0	0	0	0	0	0	0	0
group_398	DUF3274 domain-containing protein [Ralstonia phage RSY1]	Hypothetical protein/Unknown function	2	0	0	0	0	0	0	0	0	0	0	0	0	0	0	0	0	0	0	0	0	0	0	0	0	0	0	0	0	0	0	0	0	0	0	0	0	1	0	0	0	0	0	0	0	0	0
group_399	Hypothetical protein	Hypothetical protein/Unknown function	2	0	0	0	0	0	0	0	0	0	0	0	0	0	0	0	0	0	0	0	0	0	0	0	0	0	0	0	0	0	0	0	0	0	0	0	0	1	0	0	0	0	0	0	0	0	0
group_400	Hypothetical protein	Hypothetical protein/Unknown function	2	0	0	0	0	0	0	0	0	0	0	0	0	0	0	0	0	0	0	0	0	0	0	0	0	0	0	0	0	0	0	0	0	0	0	0	0	1	0	0	0	0	0	0	0	0	0
group_401	type VI secretion system tip protein VgrG [Ralstonia phage RSY1]	Virulence	2	0	0	0	0	0	0	0	0	0	0	0	0	0	0	0	0	0	0	0	0	0	0	0	0	0	0	0	0	0	0	0	0	0	0	0	0	1	0	0	0	0	0	0	0	0	0
group_531	Hypothetical protein	Hypothetical protein/Unknown function	2	0	0	0	0	0	0	0	0	0	0	0	0	0	0	0	0	0	0	0	0	0	0	0	0	0	0	0	0	0	0	0	0	0	0	0	0	0	0	0	0	0	0	0	0	0	0
group_537	putative dNMP kinase [Caulobacter phage CcrColossus]	Phage DNA replication and packaging	2	0	0	0	0	0	0	0	0	0	0	0	0	0	0	0	0	0	0	0	0	0	0	0	0	0	0	0	0	0	0	0	0	0	0	0	0	0	0	0	0	0	0	0	0	0	0
group_555	site-specific integrase [Sulfitobacter phage NYA-2014a]	Phage DNA replication and packaging	2	0	0	0	0	0	0	0	0	0	0	0	0	0	0	0	0	0	0	0	0	0	0	0	0	0	0	0	0	0	0	0	0	0	0	0	0	0	0	0	0	0	0	0	0	0	0
group_556	DUF4123 domain-containing protein [Ralstonia virus RSA1]	Hypothetical protein/Unknown function	2	0	0	0	0	0	0	0	0	0	0	0	0	0	0	0	0	0	0	0	0	0	0	0	0	0	0	0	0	0	0	0	0	0	0	0	0	0	0	0	0	0	0	0	0	0	0
group_557	Hypothetical protein	Hypothetical protein/Unknown function	2	0	0	0	0	0	0	0	0	0	0	0	0	0	0	0	0	0	0	0	0	0	0	0	0	0	0	0	0	0	0	0	0	0	0	0	0	0	0	0	0	0	0	0	0	0	0
group_558	Hypothetical protein	Hypothetical protein/Unknown function	2	0	0	0	0	0	0	0	0	0	0	0	0	0	0	0	0	0	0	0	0	0	0	0	0	0	0	0	0	0	0	0	0	0	0	0	0	0	0	0	0	0	0	0	0	0	0
group_559	immunity 52 family protein [Ralstonia virus RSA1]	Other	2	0	0	0	0	0	0	0	0	0	0	0	0	0	0	0	0	0	0	0	0	0	0	0	0	0	0	0	0	0	0	0	0	0	0	0	0	0	0	0	0	0	0	0	0	0	0
group_560	GPO family capsid scaffolding protein [Salmonella phage RE2010]	Phage structural protein	2	0	0	0	0	0	0	0	0	0	0	0	0	0	0	0	0	0	0	0	0	0	0	0	0	0	0	0	0	0	0	0	0	0	0	0	0	0	0	0	0	0	0	0	0	0	0
group_561	head completion/stabilization protein [Bacteriophage P2]	Phage structural protein	2	0	0	0	0	0	0	0	0	0	0	0	0	0	0	0	0	0	0	0	0	0	0	0	0	0	0	0	0	0	0	0	0	0	0	0	0	0	0	0	0	0	0	0	0	0	0
group_562	i-spanin [Burkholderia phage Mana]	Phage cell lysis	2	0	0	0	0	0	0	0	0	0	0	0	0	0	0	0	0	0	0	0	0	0	0	0	0	0	0	0	0	0	0	0	0	0	0	0	0	0	0	0	0	0	0	0	0	0	0
group_563	virion morphogenesis protein [Burkholderia phage ST79]	Phage structural protein	2	0	0	0	0	0	0	0	0	0	0	0	0	0	0	0	0	0	0	0	0	0	0	0	0	0	0	0	0	0	0	0	0	0	0	0	0	0	0	0	0	0	0	0	0	0	0
group_564	Hypothetical protein	Hypothetical protein/Unknown function	2	0	0	0	0	0	0	0	0	0	0	0	0	0	0	0	0	0	0	0	0	0	0	0	0	0	0	0	0	0	0	0	0	0	0	0	0	0	0	0	0	0	0	0	0	0	0
group_565	Hypothetical protein	Hypothetical protein/Unknown function	2	0	0	0	0	0	0	0	0	0	0	0	0	0	0	0	0	0	0	0	0	0	0	0	0	0	0	0	0	0	0	0	0	0	0	0	0	0	0	0	0	0	0	0	0	0	0
group_566	Hypothetical protein	Hypothetical protein/Unknown function	2	0	0	0	0	0	0	0	0	0	0	0	0	0	0	0	0	0	0	0	0	0	0	0	0	0	0	0	0	0	0	0	0	0	0	0	0	0	0	0	0	0	0	0	0	0	0
group_567	tail fiber assembly protein [Salmonella phage SEN5]	Phage structural protein	2	0	0	0	0	0	0	0	0	0	0	0	0	0	0	0	0	0	0	0	0	0	0	0	0	0	0	0	0	0	0	0	0	0	0	0	0	0	0	0	0	0	0	0	0	0	0
group_568	major tail tube protein [Salmonella phage SW9]	Phage structural protein	2	0	0	0	0	0	0	0	0	0	0	0	0	0	0	0	0	0	0	0	0	0	0	0	0	0	0	0	0	0	0	0	0	0	0	0	0	0	0	0	0	0	0	0	0	0	0
group_569	DNA methylase [Gordonia phage Lennon]	DNA methyltransferase	2	0	0	0	0	0	0	0	0	0	0	0	0	0	0	0	0	0	0	0	0	0	0	0	0	0	0	0	0	0	0	0	0	0	0	0	0	0	0	0	0	0	0	0	0	0	0
group_570	Hypothetical protein	Hypothetical protein/Unknown function	2	0	0	0	0	0	0	0	0	0	0	0	0	0	0	0	0	0	0	0	0	0	0	0	0	0	0	0	0	0	0	0	0	0	0	0	0	0	0	0	0	0	0	0	0	0	0
group_571	helix-turn-helix domain-containing protein [Pseudomonas phage B3]	DNA-binding	2	0	0	0	0	0	0	0	0	0	0	0	0	0	0	0	0	0	0	0	0	0	0	0	0	0	0	0	0	0	0	0	0	0	0	0	0	0	0	0	0	0	0	0	0	0	0
group_572	Hypothetical protein	Hypothetical protein/Unknown function	2	0	0	0	0	0	0	0	0	0	0	0	0	0	0	0	0	0	0	0	0	0	0	0	0	0	0	0	0	0	0	0	0	0	0	0	0	0	0	0	0	0	0	0	0	0	0
group_573	Hypothetical protein	Hypothetical protein/Unknown function	2	0	0	0	0	0	0	0	0	0	0	0	0	0	0	0	0	0	0	0	0	0	0	0	0	0	0	0	0	0	0	0	0	0	0	0	0	0	0	0	0	0	0	0	0	0	0
group_574	transmembrane protein [Ralstonia virus RSA1]	Membrane-bound protein	2	0	0	0	0	0	0	0	0	0	0	0	0	0	0	0	0	0	0	0	0	0	0	0	0	0	0	0	0	0	0	0	0	0	0	0	0	0	0	0	0	0	0	0	0	0	0
group_575	transmembrane protein [Ralstonia virus RSA1]	Membrane-bound protein	2	0	0	0	0	0	0	0	0	0	0	0	0	0	0	0	0	0	0	0	0	0	0	0	0	0	0	0	0	0	0	0	0	0	0	0	0	0	0	0	0	0	0	0	0	0	0
group_576	Hypothetical protein	Hypothetical protein/Unknown function	2	0	0	0	0	0	0	0	0	0	0	0	0	0	0	0	0	0	0	0	0	0	0	0	0	0	0	0	0	0	0	0	0	0	0	0	0	0	0	0	0	0	0	0	0	0	0
group_577	Hypothetical protein	Hypothetical protein/Unknown function	2	0	0	0	0	0	0	0	0	0	0	0	0	0	0	0	0	0	0	0	0	0	0	0	0	0	0	0	0	0	0	0	0	0	0	0	0	0	0	0	0	0	0	0	0	0	0
group_578	Hypothetical protein	Hypothetical protein/Unknown function	2	0	0	0	0	0	0	0	0	0	0	0	0	0	0	0	0	0	0	0	0	0	0	0	0	0	0	0	0	0	0	0	0	0	0	0	0	0	0	0	0	0	0	0	0	0	0
group_579	Hypothetical protein	Hypothetical protein/Unknown function	2	0	0	0	0	0	0	0	0	0	0	0	0	0	0	0	0	0	0	0	0	0	0	0	0	0	0	0	0	0	0	0	0	0	0	0	0	0	0	0	0	0	0	0	0	0	0
group_580	site-specific integrase [Escherichia phage phi191]	Phage DNA replication and packaging	2	0	0	0	0	0	0	0	0	0	0	0	0	0	0	0	0	0	0	0	0	0	0	0	0	0	0	0	0	0	0	0	0	0	0	0	0	0	0	0	0	0	0	0	0	0	0
group_585	Hypothetical protein	Hypothetical protein/Unknown function	2	0	0	0	0	0	0	0	0	0	0	0	0	0	0	0	0	0	0	0	0	0	0	0	0	0	0	0	0	0	0	0	0	0	0	0	0	0	0	0	0	0	0	0	0	0	0
group_586	Hypothetical protein	Hypothetical protein/Unknown function	2	0	0	0	0	0	0	0	0	0	0	0	0	0	0	0	0	0	0	0	0	0	0	0	0	0	0	0	0	0	0	0	0	0	0	0	0	0	0	0	0	0	0	0	0	0	0
group_587	Hypothetical protein	Hypothetical protein/Unknown function	2	0	0	0	0	0	0	0	0	0	0	0	0	0	0	0	0	0	0	0	0	0	0	0	0	0	0	0	0	0	0	0	0	0	0	0	0	0	0	0	0	0	0	0	0	0	0
group_588	Hypothetical protein	Hypothetical protein/Unknown function	2	0	0	0	0	0	0	0	0	0	0	0	0	0	0	0	0	0	0	0	0	0	0	0	0	0	0	0	0	0	0	0	0	0	0	0	0	0	0	0	0	0	0	0	0	0	0
group_589	Hypothetical protein	Hypothetical protein/Unknown function	2	0	0	0	0	0	0	0	0	0	0	0	0	0	0	0	0	0	0	0	0	0	0	0	0	0	0	0	0	0	0	0	0	0	0	0	0	0	0	0	0	0	0	0	0	0	0
group_590	Hypothetical protein	Hypothetical protein/Unknown function	2	0	0	0	0	0	0	0	0	0	0	0	0	0	0	0	0	0	0	0	0	0	0	0	0	0	0	0	0	0	0	0	0	0	0	0	0	0	0	0	0	0	0	0	0	0	0
group_591	Hypothetical protein	Hypothetical protein/Unknown function	2	0	0	0	0	0	0	0	0	0	0	0	0	0	0	0	0	0	0	0	0	0	0	0	0	0	0	0	0	0	0	0	0	0	0	0	0	0	0	0	0	0	0	0	0	0	0
group_592	Hypothetical protein	Hypothetical protein/Unknown function	2	0	0	0	0	0	0	0	0	0	0	0	0	0	0	0	0	0	0	0	0	0	0	0	0	0	0	0	0	0	0	0	0	0	0	0	0	0	0	0	0	0	0	0	0	0	0
group_593	Hypothetical protein	Hypothetical protein/Unknown function	2	0	0	0	0	0	0	0	0	0	0	0	0	0	0	0	0	0	0	0	0	0	0	0	0	0	0	0	0	0	0	0	0	0	0	0	0	0	0	0	0	0	0	0	0	0	0
group_594	Hypothetical protein	Hypothetical protein/Unknown function	2	0	0	0	0	0	0	0	0	0	0	0	0	0	0	0	0	0	0	0	0	0	0	0	0	0	0	0	0	0	0	0	0	0	0	0	0	0	0	0	0	0	0	0	0	0	0
group_595	NAD synthetase [Agrobacterium phage Atu_ph07]	Cellular metabolism	2	0	0	0	0	0	0	0	0	0	0	0	0	0	0	0	0	0	0	0	0	0	0	0	0	0	0	0	0	0	0	0	0	0	0	0	0	0	0	0	0	0	0	0	0	0	0
group_596	Hypothetical protein	Hypothetical protein/Unknown function	2	0	0	0	0	0	0	0	0	0	0	0	0	0	0	0	0	0	0	0	0	0	0	0	0	0	0	0	0	0	0	0	0	0	0	0	0	0	0	0	0	0	0	0	0	0	0
group_597	Hypothetical protein	Hypothetical protein/Unknown function	2	0	0	0	0	0	0	0	0	0	0	0	0	0	0	0	0	0	0	0	0	0	0	0	0	0	0	0	0	0	0	0	0	0	0	0	0	0	0	0	0	0	0	0	0	0	0
group_598	Hypothetical protein	Hypothetical protein/Unknown function	2	0	0	0	0	0	0	0	0	0	0	0	0	0	0	0	0	0	0	0	0	0	0	0	0	0	0	0	0	0	0	0	0	0	0	0	0	0	0	0	0	0	0	0	0	0	0
group_599	Hypothetical protein	Hypothetical protein/Unknown function	2	0	0	0	0	0	0	0	0	0	0	0	0	0	0	0	0	0	0	0	0	0	0	0	0	0	0	0	0	0	0	0	0	0	0	0	0	0	0	0	0	0	0	0	0	0	0
group_620	major tail protein [Escherichia phage vB_EcoS_IME347]	Phage structural protein	2	0	0	0	0	0	0	0	0	0	0	0	0	0	0	0	0	0	0	0	0	0	0	0	0	0	0	0	0	0	0	0	0	0	0	0	0	0	0	0	0	0	0	0	0	0	0
group_645	Hypothetical protein	Hypothetical protein/Unknown function	2	0	0	0	0	0	0	0	0	0	0	0	0	0	0	0	0	0	0	0	0	0	0	0	0	0	0	0	0	0	0	0	0	0	0	0	0	0	0	0	0	0	0	0	0	0	0
group_695	major tail tube protein [Klebsiella phage ST512-KPC3phi13.2]	Phage structural protein	2	0	0	0	0	0	0	0	0	0	0	0	0	0	0	0	0	0	0	0	0	0	0	0	0	0	0	0	0	0	0	0	0	0	0	0	0	0	0	0	0	0	0	0	0	0	0
group_702	site-specific integrase [Enterobacteria phage mEp213]	Phage DNA replication and packaging	2	0	0	0	0	0	0	0	0	0	0	0	0	0	0	0	0	0	0	0	0	0	0	0	0	0	0	0	0	0	0	0	0	0	0	0	0	0	0	0	0	0	0	0	0	0	0
group_703	Hypothetical protein	Hypothetical protein/Unknown function	2	0	0	0	0	0	0	0	0	0	0	0	0	0	0	0	0	0	0	0	0	0	0	0	0	0	0	0	0	0	0	0	0	0	0	0	0	0	0	0	0	0	0	0	0	0	0
group_704	Rz1 [Burkholderia phage JG068]	Phage cell lysis	2	0	0	0	0	0	0	0	0	0	0	0	0	0	0	0	0	0	0	0	0	0	0	0	0	0	0	0	0	0	0	0	0	0	0	0	0	0	0	0	0	0	0	0	0	0	0
group_705	lysozyme RrrD [Stx2-converting phage Stx2a_WGPS8]	Phage cell lysis	2	0	0	0	0	0	0	0	0	0	0	0	0	0	0	0	0	0	0	0	0	0	0	0	0	0	0	0	0	0	0	0	0	0	0	0	0	0	0	0	0	0	0	0	0	0	0
group_706	Hypothetical protein	Hypothetical protein/Unknown function	2	0	0	0	0	0	0	0	0	0	0	0	0	0	0	0	0	0	0	0	0	0	0	0	0	0	0	0	0	0	0	0	0	0	0	0	0	0	0	0	0	0	0	0	0	0	0
group_707	putative DNA maturase A [Ralstonia phage RSJ2]	Phage DNA replication and packaging	2	0	0	0	0	0	0	0	0	0	0	0	0	0	0	0	0	0	0	0	0	0	0	0	0	0	0	0	0	0	0	0	0	0	0	0	0	0	0	0	0	0	0	0	0	0	0
group_708	Hypothetical protein	Hypothetical protein/Unknown function	2	0	0	0	0	0	0	0	0	0	0	0	0	0	0	0	0	0	0	0	0	0	0	0	0	0	0	0	0	0	0	0	0	0	0	0	0	0	0	0	0	0	0	0	0	0	0
group_709	Hypothetical protein	Hypothetical protein/Unknown function	2	0	0	0	0	0	0	0	0	0	0	0	0	0	0	0	0	0	0	0	0	0	0	0	0	0	0	0	0	0	0	0	0	0	0	0	0	0	0	0	0	0	0	0	0	0	0
group_710	putative transglycosylase [Burkholderia phage Bp-AMP1]	Phage cell lysis	2	0	0	0	0	0	0	0	0	0	0	0	0	0	0	0	0	0	0	0	0	0	0	0	0	0	0	0	0	0	0	0	0	0	0	0	0	0	0	0	0	0	0	0	0	0	0
group_711	putative internal virion protein [Ralstonia phage RSJ5]	Phage structural protein	2	0	0	0	0	0	0	0	0	0	0	0	0	0	0	0	0	0	0	0	0	0	0	0	0	0	0	0	0	0	0	0	0	0	0	0	0	0	0	0	0	0	0	0	0	0	0
group_712	Hypothetical protein	Hypothetical protein/Unknown function	2	0	0	0	0	0	0	0	0	0	0	0	0	0	0	0	0	0	0	0	0	0	0	0	0	0	0	0	0	0	0	0	0	0	0	0	0	0	0	0	0	0	0	0	0	0	0
group_713	putative tail tubular B protein [Aeromonas phage Ahp1]	Phage structural protein	2	0	0	0	0	0	0	0	0	0	0	0	0	0	0	0	0	0	0	0	0	0	0	0	0	0	0	0	0	0	0	0	0	0	0	0	0	0	0	0	0	0	0	0	0	0	0
group_714	tail tubular protein A [Xanthomonas phage f20-Xaj]	Phage structural protein	2	0	0	0	0	0	0	0	0	0	0	0	0	0	0	0	0	0	0	0	0	0	0	0	0	0	0	0	0	0	0	0	0	0	0	0	0	0	0	0	0	0	0	0	0	0	0
group_715	major capsid protein [Yersinia phage phiR8-01]	Phage structural protein	2	0	0	0	0	0	0	0	0	0	0	0	0	0	0	0	0	0	0	0	0	0	0	0	0	0	0	0	0	0	0	0	0	0	0	0	0	0	0	0	0	0	0	0	0	0	0
group_716	putative scaffolding protein [Aeromonas phage ZPAH7]	Phage structural protein	2	0	0	0	0	0	0	0	0	0	0	0	0	0	0	0	0	0	0	0	0	0	0	0	0	0	0	0	0	0	0	0	0	0	0	0	0	0	0	0	0	0	0	0	0	0	0
group_717	head-to-tail joining protein [Escherichia phage phiKT]	Phage structural protein	2	0	0	0	0	0	0	0	0	0	0	0	0	0	0	0	0	0	0	0	0	0	0	0	0	0	0	0	0	0	0	0	0	0	0	0	0	0	0	0	0	0	0	0	0	0	0
group_718	Hypothetical protein	Hypothetical protein/Unknown function	2	0	0	0	0	0	0	0	0	0	0	0	0	0	0	0	0	0	0	0	0	0	0	0	0	0	0	0	0	0	0	0	0	0	0	0	0	0	0	0	0	0	0	0	0	0	0
group_719	Hypothetical protein	Hypothetical protein/Unknown function	2	0	0	0	0	0	0	0	0	0	0	0	0	0	0	0	0	0	0	0	0	0	0	0	0	0	0	0	0	0	0	0	0	0	0	0	0	0	0	0	0	0	0	0	0	0	0
group_720	Hypothetical protein	Hypothetical protein/Unknown function	2	0	0	0	0	0	0	0	0	0	0	0	0	0	0	0	0	0	0	0	0	0	0	0	0	0	0	0	0	0	0	0	0	0	0	0	0	0	0	0	0	0	0	0	0	0	0
group_721	RNA polymerase [Pseudomonas phage PollyC]	Phage DNA replication and packaging	2	0	0	0	0	0	0	0	0	0	0	0	0	0	0	0	0	0	0	0	0	0	0	0	0	0	0	0	0	0	0	0	0	0	0	0	0	0	0	0	0	0	0	0	0	0	0
group_722	DNA ligase [Caulobacter phage Percy]	Phage DNA replication and packaging	2	0	0	0	0	0	0	0	0	0	0	0	0	0	0	0	0	0	0	0	0	0	0	0	0	0	0	0	0	0	0	0	0	0	0	0	0	0	0	0	0	0	0	0	0	0	0
group_723	deoxynucleoside-5'-monophosphate kinase [Proteus phage PM135]	DNA-binding	2	0	0	0	0	0	0	0	0	0	0	0	0	0	0	0	0	0	0	0	0	0	0	0	0	0	0	0	0	0	0	0	0	0	0	0	0	0	0	0	0	0	0	0	0	0	0
group_724	endonuclease [Pectobacterium phage Phoria]	Phage DNA replication and packaging	2	0	0	0	0	0	0	0	0	0	0	0	0	0	0	0	0	0	0	0	0	0	0	0	0	0	0	0	0	0	0	0	0	0	0	0	0	0	0	0	0	0	0	0	0	0	0
group_725	putative HNH endonuclease [Acinetobacter phage phiAB1]	Phage DNA replication and packaging	2	0	0	0	0	0	0	0	0	0	0	0	0	0	0	0	0	0	0	0	0	0	0	0	0	0	0	0	0	0	0	0	0	0	0	0	0	0	0	0	0	0	0	0	0	0	0
group_726	Hypothetical protein	Hypothetical protein/Unknown function	2	0	0	0	0	0	0	0	0	0	0	0	0	0	0	0	0	0	0	0	0	0	0	0	0	0	0	0	0	0	0	0	0	0	0	0	0	0	0	0	0	0	0	0	0	0	0
group_727	DNA polymerase I [Escherichia phage phiKT]	Phage DNA replication and packaging	2	0	0	0	0	0	0	0	0	0	0	0	0	0	0	0	0	0	0	0	0	0	0	0	0	0	0	0	0	0	0	0	0	0	0	0	0	0	0	0	0	0	0	0	0	0	0
group_728	Hypothetical protein	Hypothetical protein/Unknown function	2	0	0	0	0	0	0	0	0	0	0	0	0	0	0	0	0	0	0	0	0	0	0	0	0	0	0	0	0	0	0	0	0	0	0	0	0	0	0	0	0	0	0	0	0	0	0
group_729	Hypothetical protein	Hypothetical protein/Unknown function	2	0	0	0	0	0	0	0	0	0	0	0	0	0	0	0	0	0	0	0	0	0	0	0	0	0	0	0	0	0	0	0	0	0	0	0	0	0	0	0	0	0	0	0	0	0	0
group_730	Hypothetical protein	Hypothetical protein/Unknown function	2	0	0	0	0	0	0	0	0	0	0	0	0	0	0	0	0	0	0	0	0	0	0	0	0	0	0	0	0	0	0	0	0	0	0	0	0	0	0	0	0	0	0	0	0	0	0
group_731	Hypothetical protein	Hypothetical protein/Unknown function	2	0	0	0	0	0	0	0	0	0	0	0	0	0	0	0	0	0	0	0	0	0	0	0	0	0	0	0	0	0	0	0	0	0	0	0	0	0	0	0	0	0	0	0	0	0	0
group_732	replicative DNA helicase [Pseudomonas phage Bf7]	Phage DNA replication and packaging	2	0	0	0	0	0	0	0	0	0	0	0	0	0	0	0	0	0	0	0	0	0	0	0	0	0	0	0	0	0	0	0	0	0	0	0	0	0	0	0	0	0	0	0	0	0	0
group_733	Hypothetical protein	Hypothetical protein/Unknown function	2	0	0	0	0	0	0	0	0	0	0	0	0	0	0	0	0	0	0	0	0	0	0	0	0	0	0	0	0	0	0	0	0	0	0	0	0	0	0	0	0	0	0	0	0	0	0
group_734	P48 [Xanthomonas phage phiL7]	Hypothetical protein/Unknown function	2	0	0	0	0	0	0	0	0	0	0	0	0	0	0	0	0	0	0	0	0	0	0	0	0	0	0	0	0	0	0	0	0	0	0	0	0	0	0	0	0	0	0	0	0	0	0
group_735	Hypothetical protein	Hypothetical protein/Unknown function	2	0	0	0	0	0	0	0	0	0	0	0	0	0	0	0	0	0	0	0	0	0	0	0	0	0	0	0	0	0	0	0	0	0	0	0	0	0	0	0	0	0	0	0	0	0	0
group_736	Hypothetical protein	Hypothetical protein/Unknown function	2	0	0	0	0	0	0	0	0	0	0	0	0	0	0	0	0	0	0	0	0	0	0	0	0	0	0	0	0	0	0	0	0	0	0	0	0	0	0	0	0	0	0	0	0	0	0
group_737	Hypothetical protein	Hypothetical protein/Unknown function	2	0	0	0	0	0	0	0	0	0	0	0	0	0	0	0	0	0	0	0	0	0	0	0	0	0	0	0	0	0	0	0	0	0	0	0	0	0	0	0	0	0	0	0	0	0	0
group_738	Hypothetical protein	Hypothetical protein/Unknown function	2	0	0	0	0	0	0	0	0	0	0	0	0	0	0	0	0	0	0	0	0	0	0	0	0	0	0	0	0	0	0	0	0	0	0	0	0	0	0	0	0	0	0	0	0	0	0
group_739	Hypothetical protein	Hypothetical protein/Unknown function	2	0	0	0	0	0	0	0	0	0	0	0	0	0	0	0	0	0	0	0	0	0	0	0	0	0	0	0	0	0	0	0	0	0	0	0	0	0	0	0	0	0	0	0	0	0	0
group_740	Hypothetical protein	Hypothetical protein/Unknown function	2	0	0	0	0	0	0	0	0	0	0	0	0	0	0	0	0	0	0	0	0	0	0	0	0	0	0	0	0	0	0	0	0	0	0	0	0	0	0	0	0	0	0	0	0	0	0
group_741	Hypothetical protein	Hypothetical protein/Unknown function	2	0	0	0	0	0	0	0	0	0	0	0	0	0	0	0	0	0	0	0	0	0	0	0	0	0	0	0	0	0	0	0	0	0	0	0	0	0	0	0	0	0	0	0	0	0	0
group_742	Hypothetical protein	Hypothetical protein/Unknown function	2	0	0	0	0	0	0	0	0	0	0	0	0	0	0	0	0	0	0	0	0	0	0	0	0	0	0	0	0	0	0	0	0	0	0	0	0	0	0	0	0	0	0	0	0	0	0
group_743	Hypothetical protein	Hypothetical protein/Unknown function	2	0	0	0	0	0	0	0	0	0	0	0	0	0	0	0	0	0	0	0	0	0	0	0	0	0	0	0	0	0	0	0	0	0	0	0	0	0	0	0	0	0	0	0	0	0	0
group_744	Hypothetical protein	Hypothetical protein/Unknown function	2	0	0	0	0	0	0	0	0	0	0	0	0	0	0	0	0	0	0	0	0	0	0	0	0	0	0	0	0	0	0	0	0	0	0	0	0	0	0	0	0	0	0	0	0	0	0
LOC_1_53	Hypothetical protein	Hypothetical protein/Unknown function	2	0	0	0	0	0	0	0	0	0	0	0	0	0	0	0	0	0	0	0	0	0	0	0	0	0	0	0	0	0	0	0	0	0	0	0	0	0	0	0	0	0	0	0	0	0	0
group_746	Hypothetical protein	Hypothetical protein/Unknown function	2	0	0	0	0	0	0	0	0	0	0	0	0	0	0	0	0	0	0	0	0	0	0	0	0	0	0	0	0	0	0	0	0	0	0	0	0	0	0	0	0	0	0	0	0	0	0
group_747	Hypothetical protein	Hypothetical protein/Unknown function	2	0	0	0	0	0	0	0	0	0	0	0	0	0	0	0	0	0	0	0	0	0	0	0	0	0	0	0	0	0	0	0	0	0	0	0	0	0	0	0	0	0	0	0	0	0	0
group_748	Hypothetical protein	Hypothetical protein/Unknown function	2	0	0	0	0	0	0	0	0	0	0	0	0	0	0	0	0	0	0	0	0	0	0	0	0	0	0	0	0	0	0	0	0	0	0	0	0	0	0	0	0	0	0	0	0	0	0
group_824	tail tape measure protein [Ralstonia phage Dina]	Phage structural protein	2	0	0	0	0	0	0	0	0	0	0	0	0	0	0	0	0	0	0	0	0	0	0	0	0	0	0	0	0	0	0	0	0	0	0	0	0	0	0	0	0	0	0	0	0	0	0
group_825	tail protein [Enterobacteria phage mEp043 c-1]	Phage structural protein	2	0	0	0	0	0	0	0	0	0	0	0	0	0	0	0	0	0	0	0	0	0	0	0	0	0	0	0	0	0	0	0	0	0	0	0	0	0	0	0	0	0	0	0	0	0	0
group_826	minor tail protein L [Escherichia phage HK106]	Phage structural protein	2	0	0	0	0	0	0	0	0	0	0	0	0	0	0	0	0	0	0	0	0	0	0	0	0	0	0	0	0	0	0	0	0	0	0	0	0	0	0	0	0	0	0	0	0	0	0
group_827	C40 family peptidase [Enterobacteria phage mEp237]	Phage cell lysis	2	0	0	0	0	0	0	0	0	0	0	0	0	0	0	0	0	0	0	0	0	0	0	0	0	0	0	0	0	0	0	0	0	0	0	0	0	0	0	0	0	0	0	0	0	0	0
group_828	Hypothetical protein	Hypothetical protein/Unknown function	2	0	0	0	0	0	0	0	0	0	0	0	0	0	0	0	0	0	0	0	0	0	0	0	0	0	0	0	0	0	0	0	0	0	0	0	0	0	0	0	0	0	0	0	0	0	0
group_829	tail assembly protein [Escherichia phage mEpX1]	Phage structural protein	2	0	0	0	0	0	0	0	0	0	0	0	0	0	0	0	0	0	0	0	0	0	0	0	0	0	0	0	0	0	0	0	0	0	0	0	0	0	0	0	0	0	0	0	0	0	0
group_830	host specificity protein J [Cronobacter phage phiES15]	Other	2	0	0	0	0	0	0	0	0	0	0	0	0	0	0	0	0	0	0	0	0	0	0	0	0	0	0	0	0	0	0	0	0	0	0	0	0	0	0	0	0	0	0	0	0	0	0
group_831	Hypothetical protein	Hypothetical protein/Unknown function	2	0	0	0	0	0	0	0	0	0	0	0	0	0	0	0	0	0	0	0	0	0	0	0	0	0	0	0	0	0	0	0	0	0	0	0	0	0	0	0	0	0	0	0	0	0	0
group_834	Hypothetical protein	Hypothetical protein/Unknown function	2	0	0	0	0	0	0	0	0	0	0	0	0	0	0	0	0	0	0	0	0	0	0	0	0	0	0	0	0	0	0	0	0	0	0	0	0	0	0	0	0	0	0	0	0	0	0
group_844	Hypothetical protein	Hypothetical protein/Unknown function	2	0	0	0	0	0	0	0	0	0	0	0	0	0	0	0	0	0	0	0	0	0	0	0	0	0	0	0	0	0	0	0	0	0	0	0	0	0	0	0	0	0	0	0	0	0	0
group_850	Hypothetical protein	Hypothetical protein/Unknown function	2	0	0	0	0	0	0	0	0	0	0	0	0	0	0	0	0	0	0	0	0	0	0	0	0	0	0	0	0	0	0	0	0	0	0	0	0	0	0	0	0	0	0	0	0	0	0
group_851	Hypothetical protein	Hypothetical protein/Unknown function	2	0	0	0	0	0	0	0	0	0	0	0	0	0	0	0	0	0	0	0	0	0	0	0	0	0	0	0	0	0	0	0	0	0	0	0	0	0	0	0	0	0	0	0	0	0	0
group_858	Hypothetical protein	Hypothetical protein/Unknown function	2	0	0	0	0	0	0	0	0	0	0	0	0	0	0	0	0	0	0	0	0	0	0	0	0	0	0	0	0	0	0	0	0	0	0	0	0	0	0	0	0	0	0	0	0	0	0
group_862	3' to 5' exonuclease [Pseudomonas phage vB_Pae-TbilisiM32]	Phage DNA replication and packaging	2	0	0	0	0	0	0	0	0	0	0	0	0	0	0	0	0	0	0	0	0	0	0	0	0	0	0	0	0	0	0	0	0	0	0	0	0	0	0	0	0	0	0	0	0	0	0
group_865	DNA ligase [Pseudomonas phage VSW-3]	Phage DNA replication and packaging	2	0	0	0	0	0	0	0	0	0	0	0	0	0	0	0	0	0	0	0	0	0	0	0	0	0	0	0	0	0	0	0	0	0	0	0	0	0	0	0	0	0	0	0	0	0	0
group_867	Hypothetical protein	Hypothetical protein/Unknown function	2	0	0	0	0	0	0	0	0	0	0	0	0	0	0	0	0	0	0	0	0	0	0	0	0	0	0	0	0	0	0	0	0	0	0	0	0	0	0	0	0	0	0	0	0	0	0
group_868	scaffolding protein [Cronobacter phage vB_CskP_GAP227]	Phage structural protein	2	0	0	0	0	0	0	0	0	0	0	0	0	0	0	0	0	0	0	0	0	0	0	0	0	0	0	0	0	0	0	0	0	0	0	0	0	0	0	0	0	0	0	0	0	0	0
group_869	major capsid protein [Pectobacterium phage PP2]	Phage structural protein	2	0	0	0	0	0	0	0	0	0	0	0	0	0	0	0	0	0	0	0	0	0	0	0	0	0	0	0	0	0	0	0	0	0	0	0	0	0	0	0	0	0	0	0	0	0	0
group_870	tail tubular protein A [Caulobacter phage Lullwater]	Phage structural protein	2	0	0	0	0	0	0	0	0	0	0	0	0	0	0	0	0	0	0	0	0	0	0	0	0	0	0	0	0	0	0	0	0	0	0	0	0	0	0	0	0	0	0	0	0	0	0
group_871	Tail tubular protein B [Cronobacter phage Dev-CD-23823]	Phage structural protein	2	0	0	0	0	0	0	0	0	0	0	0	0	0	0	0	0	0	0	0	0	0	0	0	0	0	0	0	0	0	0	0	0	0	0	0	0	0	0	0	0	0	0	0	0	0	0
group_872	Hypothetical protein	Hypothetical protein/Unknown function	2	0	0	0	0	0	0	0	0	0	0	0	0	0	0	0	0	0	0	0	0	0	0	0	0	0	0	0	0	0	0	0	0	0	0	0	0	0	0	0	0	0	0	0	0	0	0
group_873	putative internal virion protein [Ralstonia phage RSJ2]	Phage structural protein	2	0	0	0	0	0	0	0	0	0	0	0	0	0	0	0	0	0	0	0	0	0	0	0	0	0	0	0	0	0	0	0	0	0	0	0	0	0	0	0	0	0	0	0	0	0	0
group_874	putative transglycosylase [Ralstonia phage RsoP1IDN]	Phage cell lysis	2	0	0	0	0	0	0	0	0	0	0	0	0	0	0	0	0	0	0	0	0	0	0	0	0	0	0	0	0	0	0	0	0	0	0	0	0	0	0	0	0	0	0	0	0	0	0
group_876	Hypothetical protein	Hypothetical protein/Unknown function	2	0	0	0	0	0	0	0	0	0	0	0	0	0	0	0	0	0	0	0	0	0	0	0	0	0	0	0	0	0	0	0	0	0	0	0	0	0	0	0	0	0	0	0	0	0	0
group_877	Hypothetical protein	Hypothetical protein/Unknown function	2	0	0	0	0	0	0	0	0	0	0	0	0	0	0	0	0	0	0	0	0	0	0	0	0	0	0	0	0	0	0	0	0	0	0	0	0	0	0	0	0	0	0	0	0	0	0
group_878	lysozyme [Salmonella phage 118970_sal4]	Phage cell lysis	2	0	0	0	0	0	0	0	0	0	0	0	0	0	0	0	0	0	0	0	0	0	0	0	0	0	0	0	0	0	0	0	0	0	0	0	0	0	0	0	0	0	0	0	0	0	0
group_97	DUF935 domain-containing protein [Vibrio phage martha 12B12]	Hypothetical protein/Unknown function	2	0	0	0	0	0	0	0	0	0	0	0	0	0	0	0	0	0	0	0	0	0	0	0	0	0	0	0	0	0	0	0	0	0	0	0	0	0	0	0	0	0	0	0	0	0	0
group_989	Hypothetical protein	Hypothetical protein/Unknown function	2	0	0	0	0	0	0	0	0	0	0	0	0	0	0	0	0	0	0	0	0	0	0	0	0	0	0	0	0	0	0	0	0	0	0	0	0	0	0	0	0	0	0	0	0	0	0
group_996	putative major capsid protein [Aeromonas phage phiAS7]	Phage structural protein	2	0	0	0	0	0	0	0	0	0	0	0	0	0	0	0	0	0	0	0	0	0	0	0	0	0	0	0	0	0	0	0	0	0	0	0	0	0	0	0	0	0	0	0	0	0	0
group_1000	Hypothetical protein	Hypothetical protein/Unknown function	1	0	0	0	0	0	0	0	0	0	0	0	0	0	0	0	0	0	0	0	0	0	0	0	0	0	0	0	0	0	0	0	0	0	0	0	0	0	0	0	0	0	0	0	0	0	0
group_1001	Hypothetical protein	Hypothetical protein/Unknown function	1	0	0	0	0	0	0	0	0	0	0	0	0	0	0	0	0	0	0	0	0	0	0	0	0	0	0	0	0	0	0	0	0	0	0	0	0	0	0	0	0	0	0	0	0	0	0
group_1002	RNA polymerase [Pseudomonas phage PollyC]	Phage DNA replication and packaging	1	0	0	0	0	0	0	0	0	0	0	0	0	0	0	0	0	0	0	0	0	0	0	0	0	0	0	0	0	0	0	0	0	0	0	0	0	0	0	0	0	0	0	0	0	0	0
group_1003	ATP-dependent DNA ligase [Bacillus phage CampHawk]	Phage DNA replication and packaging	1	0	0	0	0	0	0	0	0	0	0	0	0	0	0	0	0	0	0	0	0	0	0	0	0	0	0	0	0	0	0	0	0	0	0	0	0	0	0	0	0	0	0	0	0	0	0
group_1004	adenylyl-sulfate kinase [Burkholderia phage Bp-AMP1]	Cellular metabolism	1	0	0	0	0	0	0	0	0	0	0	0	0	0	0	0	0	0	0	0	0	0	0	0	0	0	0	0	0	0	0	0	0	0	0	0	0	0	0	0	0	0	0	0	0	0	0
group_1005	Hypothetical protein	Hypothetical protein/Unknown function	1	0	0	0	0	0	0	0	0	0	0	0	0	0	0	0	0	0	0	0	0	0	0	0	0	0	0	0	0	0	0	0	0	0	0	0	0	0	0	0	0	0	0	0	0	0	0
group_1006	3' to 5' exonuclease [Pseudomonas phage vB_Pae-TbilisiM32]	Phage DNA replication and packaging	1	0	0	0	0	0	0	0	0	0	0	0	0	0	0	0	0	0	0	0	0	0	0	0	0	0	0	0	0	0	0	0	0	0	0	0	0	0	0	0	0	0	0	0	0	0	0
group_1007	Hypothetical protein	Hypothetical protein/Unknown function	1	0	0	0	0	0	0	0	0	0	0	0	0	0	0	0	0	0	0	0	0	0	0	0	0	0	0	0	0	0	0	0	0	0	0	0	0	0	0	0	0	0	0	0	0	0	0
group_1008	putative DNA endonuclease VII [Pectobacterium phage PP16]	Phage DNA replication and packaging	1	0	0	0	0	0	0	0	0	0	0	0	0	0	0	0	0	0	0	0	0	0	0	0	0	0	0	0	0	0	0	0	0	0	0	0	0	0	0	0	0	0	0	0	0	0	0
group_1009	5'-3' exonuclease [Pseudomonas phage Bf7]	Phage DNA replication and packaging	1	0	0	0	0	0	0	0	0	0	0	0	0	0	0	0	0	0	0	0	0	0	0	0	0	0	0	0	0	0	0	0	0	0	0	0	0	0	0	0	0	0	0	0	0	0	0
group_1010	P43 [Xanthomonas phage phiL7]	Other	1	0	0	0	0	0	0	0	0	0	0	0	0	0	0	0	0	0	0	0	0	0	0	0	0	0	0	0	0	0	0	0	0	0	0	0	0	0	0	0	0	0	0	0	0	0	0
group_1011	DNA polymerase [Pseudomonas phage PollyC]	Phage DNA replication and packaging	1	0	0	0	0	0	0	0	0	0	0	0	0	0	0	0	0	0	0	0	0	0	0	0	0	0	0	0	0	0	0	0	0	0	0	0	0	0	0	0	0	0	0	0	0	0	0
group_1012	Hypothetical protein	Hypothetical protein/Unknown function	1	0	0	0	0	0	0	0	0	0	0	0	0	0	0	0	0	0	0	0	0	0	0	0	0	0	0	0	0	0	0	0	0	0	0	0	0	0	0	0	0	0	0	0	0	0	0
group_1013	Hypothetical protein	Hypothetical protein/Unknown function	1	0	0	0	0	0	0	0	0	0	0	0	0	0	0	0	0	0	0	0	0	0	0	0	0	0	0	0	0	0	0	0	0	0	0	0	0	0	0	0	0	0	0	0	0	0	0
group_1014	Hypothetical protein	Hypothetical protein/Unknown function	1	0	0	0	0	0	0	0	0	0	0	0	0	0	0	0	0	0	0	0	0	0	0	0	0	0	0	0	0	0	0	0	0	0	0	0	0	0	0	0	0	0	0	0	0	0	0
group_1015	DNA primase [Xanthomonas phage Xop411]	Phage DNA replication and packaging	1	0	0	0	0	0	0	0	0	0	0	0	0	0	0	0	0	0	0	0	0	0	0	0	0	0	0	0	0	0	0	0	0	0	0	0	0	0	0	0	0	0	0	0	0	0	0
group_1016	Hypothetical protein	Hypothetical protein/Unknown function	1	0	0	0	0	0	0	0	0	0	0	0	0	0	0	0	0	0	0	0	0	0	0	0	0	0	0	0	0	0	0	0	0	0	0	0	0	0	0	0	0	0	0	0	0	0	0
group_1017	Hypothetical protein	Hypothetical protein/Unknown function	1	0	0	0	0	0	0	0	0	0	0	0	0	0	0	0	0	0	0	0	0	0	0	0	0	0	0	0	0	0	0	0	0	0	0	0	0	0	0	0	0	0	0	0	0	0	0
group_1018	Hypothetical protein	Hypothetical protein/Unknown function	1	0	0	0	0	0	0	0	0	0	0	0	0	0	0	0	0	0	0	0	0	0	0	0	0	0	0	0	0	0	0	0	0	0	0	0	0	0	0	0	0	0	0	0	0	0	0
group_1019	Hypothetical protein	Hypothetical protein/Unknown function	1	0	0	0	0	0	0	0	0	0	0	0	0	0	0	0	0	0	0	0	0	0	0	0	0	0	0	0	0	0	0	0	0	0	0	0	0	0	0	0	0	0	0	0	0	0	0
group_1020	Hypothetical protein	Hypothetical protein/Unknown function	1	0	0	0	0	0	0	0	0	0	0	0	0	0	0	0	0	0	0	0	0	0	0	0	0	0	0	0	0	0	0	0	0	0	0	0	0	0	0	0	0	0	0	0	0	0	0
group_1021	Hypothetical protein	Hypothetical protein/Unknown function	1	0	0	0	0	0	0	0	0	0	0	0	0	0	0	0	0	0	0	0	0	0	0	0	0	0	0	0	0	0	0	0	0	0	0	0	0	0	0	0	0	0	0	0	0	0	0
group_1022	Hypothetical protein	Hypothetical protein/Unknown function	1	0	0	0	0	0	0	0	0	0	0	0	0	0	0	0	0	0	0	0	0	0	0	0	0	0	0	0	0	0	0	0	0	0	0	0	0	0	0	0	0	0	0	0	0	0	0
group_1023	Hypothetical protein	Hypothetical protein/Unknown function	1	0	0	0	0	0	0	0	0	0	0	0	0	0	0	0	0	0	0	0	0	0	0	0	0	0	0	0	0	0	0	0	0	0	0	0	0	0	0	0	0	0	0	0	0	0	0
group_1024	Hypothetical protein	Hypothetical protein/Unknown function	1	0	0	0	0	0	0	0	0	0	0	0	0	0	0	0	0	0	0	0	0	0	0	0	0	0	0	0	0	0	0	0	0	0	0	0	0	0	0	0	0	0	0	0	0	0	0
group_1025	putative PagP-like protein [Ralstonia phage phiAp1]	Virulence	1	0	0	0	0	0	0	0	0	0	0	0	0	0	0	0	0	0	0	0	0	0	0	0	0	0	0	0	0	0	0	0	0	0	0	0	0	0	0	0	0	0	0	0	0	0	0
group_1026	Hypothetical protein	Hypothetical protein/Unknown function	1	0	0	0	0	0	0	0	0	0	0	0	0	0	0	0	0	0	0	0	0	0	0	0	0	0	0	0	0	0	0	0	0	0	0	0	0	0	0	0	0	0	0	0	0	0	0
group_1027	Hypothetical protein	Hypothetical protein/Unknown function	1	0	0	0	0	0	0	0	0	0	0	0	0	0	0	0	0	0	0	0	0	0	0	0	0	0	0	0	0	0	0	0	0	0	0	0	0	0	0	0	0	0	0	0	0	0	0
group_1028	methyltransferase [Pseudomonas phage F116]	DNA methyltransferase	1	0	0	0	0	0	0	0	0	0	0	0	0	0	0	0	0	0	0	0	0	0	0	0	0	0	0	0	0	0	0	0	0	0	0	0	0	0	0	0	0	0	0	0	0	0	0
group_1029	Hypothetical protein	Hypothetical protein/Unknown function	1	0	0	0	0	0	0	0	0	0	0	0	0	0	0	0	0	0	0	0	0	0	0	0	0	0	0	0	0	0	0	0	0	0	0	0	0	0	0	0	0	0	0	0	0	0	0
group_1031	Hypothetical protein	Hypothetical protein/Unknown function	1	0	0	0	0	0	0	0	0	0	0	0	0	0	0	0	0	0	0	0	0	0	0	0	0	0	0	0	0	0	0	0	0	0	0	0	0	0	0	0	0	0	0	0	0	0	0
group_1032	Hypothetical protein	Hypothetical protein/Unknown function	1	0	0	0	0	0	0	0	0	0	0	0	0	0	0	0	0	0	0	0	0	0	0	0	0	0	0	0	0	0	0	0	0	0	0	0	0	0	0	0	0	0	0	0	0	0	0
group_1033	major capsid protein [Cyanophage S-TIM5]	Phage structural protein	1	0	0	0	0	0	0	0	0	0	0	0	0	0	0	0	0	0	0	0	0	0	0	0	0	0	0	0	0	0	0	0	0	0	0	0	0	0	0	0	0	0	0	0	0	0	0
group_1034	Hypothetical protein	Hypothetical protein/Unknown function	1	0	0	0	0	0	0	0	0	0	0	0	0	0	0	0	0	0	0	0	0	0	0	0	0	0	0	0	0	0	0	0	0	0	0	0	0	0	0	0	0	0	0	0	0	0	0
group_1035	prohead scaffold and peptidase [Nodularia phage vB_NspS-kac65v151]	Phage structural protein	1	0	0	0	0	0	0	0	0	0	0	0	0	0	0	0	0	0	0	0	0	0	0	0	0	0	0	0	0	0	0	0	0	0	0	0	0	0	0	0	0	0	0	0	0	0	0
group_1036	Hypothetical protein	Hypothetical protein/Unknown function	1	0	0	0	0	0	0	0	0	0	0	0	0	0	0	0	0	0	0	0	0	0	0	0	0	0	0	0	0	0	0	0	0	0	0	0	0	0	0	0	0	0	0	0	0	0	0
group_1037	DUF1804 family protein [Rhizobium phage RR1-B]	Hypothetical protein/Unknown function	1	0	0	0	0	0	0	0	0	0	0	0	0	0	0	0	0	0	0	0	0	0	0	0	0	0	0	0	0	0	0	0	0	0	0	0	0	0	0	0	0	0	0	0	0	0	0
group_1038	Hypothetical protein	Hypothetical protein/Unknown function	1	0	0	0	0	0	0	0	0	0	0	0	0	0	0	0	0	0	0	0	0	0	0	0	0	0	0	0	0	0	0	0	0	0	0	0	0	0	0	0	0	0	0	0	0	0	0
group_1039	TraR/DksA family transcriptional regulator [Escherichia phage 186]	DNA-binding	1	0	0	0	0	0	0	0	0	0	0	0	0	0	0	0	0	0	0	0	0	0	0	0	0	0	0	0	0	0	0	0	0	0	0	0	0	0	0	0	0	0	0	0	0	0	0
group_1040	Hypothetical protein	Hypothetical protein/Unknown function	1	0	0	0	0	0	0	0	0	0	0	0	0	0	0	0	0	0	0	0	0	0	0	0	0	0	0	0	0	0	0	0	0	0	0	0	0	0	0	0	0	0	0	0	0	0	0
group_1041	Hypothetical protein	Hypothetical protein/Unknown function	1	0	0	0	0	0	0	0	0	0	0	0	0	0	0	0	0	0	0	0	0	0	0	0	0	0	0	0	0	0	0	0	0	0	0	0	0	0	0	0	0	0	0	0	0	0	0
group_1042	glycoside hydrolase family protein [Escherichia phage slur03]	Phage cell lysis	1	0	0	0	0	0	0	0	0	0	0	0	0	0	0	0	0	0	0	0	0	0	0	0	0	0	0	0	0	0	0	0	0	0	0	0	0	0	0	0	0	0	0	0	0	0	0
group_1043	Hypothetical protein	Hypothetical protein/Unknown function	1	0	0	0	0	0	0	0	0	0	0	0	0	0	0	0	0	0	0	0	0	0	0	0	0	0	0	0	0	0	0	0	0	0	0	0	0	0	0	0	0	0	0	0	0	0	0
group_1044	Hypothetical protein	Hypothetical protein/Unknown function	1	0	0	0	0	0	0	0	0	0	0	0	0	0	0	0	0	0	0	0	0	0	0	0	0	0	0	0	0	0	0	0	0	0	0	0	0	0	0	0	0	0	0	0	0	0	0
group_1045	regulatory protein GemA [Pseudomonas phage B3]	DNA-binding	1	0	0	0	0	0	0	0	0	0	0	0	0	0	0	0	0	0	0	0	0	0	0	0	0	0	0	0	0	0	0	0	0	0	0	0	0	0	0	0	0	0	0	0	0	0	0
group_1046	Hypothetical protein	Hypothetical protein/Unknown function	1	0	0	0	0	0	0	0	0	0	0	0	0	0	0	0	0	0	0	0	0	0	0	0	0	0	0	0	0	0	0	0	0	0	0	0	0	0	0	0	0	0	0	0	0	0	0
group_1047	Hypothetical protein	Hypothetical protein/Unknown function	1	0	0	0	0	0	0	0	0	0	0	0	0	0	0	0	0	0	0	0	0	0	0	0	0	0	0	0	0	0	0	0	0	0	0	0	0	0	0	0	0	0	0	0	0	0	0
group_1048	DNA-binding protein HU-beta [Salmonella phage rabagast]	DNA-binding	1	0	0	0	0	0	0	0	0	0	0	0	0	0	0	0	0	0	0	0	0	0	0	0	0	0	0	0	0	0	0	0	0	0	0	0	0	0	0	0	0	0	0	0	0	0	0
group_1049	DUF3164 family protein [Rhodovulum phage RS1]	Hypothetical protein/Unknown function	1	0	0	0	0	0	0	0	0	0	0	0	0	0	0	0	0	0	0	0	0	0	0	0	0	0	0	0	0	0	0	0	0	0	0	0	0	0	0	0	0	0	0	0	0	0	0
group_1050	Hypothetical protein	Hypothetical protein/Unknown function	1	0	0	0	0	0	0	0	0	0	0	0	0	0	0	0	0	0	0	0	0	0	0	0	0	0	0	0	0	0	0	0	0	0	0	0	0	0	0	0	0	0	0	0	0	0	0
group_1051	Hypothetical protein	Hypothetical protein/Unknown function	1	0	0	0	0	0	0	0	0	0	0	0	0	0	0	0	0	0	0	0	0	0	0	0	0	0	0	0	0	0	0	0	0	0	0	0	0	0	0	0	0	0	0	0	0	0	0
group_1052	Hypothetical protein	Hypothetical protein/Unknown function	1	0	0	0	0	0	0	0	0	0	0	0	0	0	0	0	0	0	0	0	0	0	0	0	0	0	0	0	0	0	0	0	0	0	0	0	0	0	0	0	0	0	0	0	0	0	0
group_1054	Hypothetical protein	Hypothetical protein/Unknown function	1	0	0	0	0	0	0	0	0	0	0	0	0	0	0	0	0	0	0	0	0	0	0	0	0	0	0	0	0	0	0	0	0	0	0	0	0	0	0	0	0	0	0	0	0	0	0
group_1055	MarR family transcriptional regulator [Ralstonia phage RS138]	DNA-binding	1	0	0	0	0	0	0	0	0	0	0	0	0	0	0	0	0	0	0	0	0	0	0	0	0	0	0	0	0	0	0	0	0	0	0	0	0	0	0	0	0	0	0	0	0	0	0
group_1056	DNA-binding domain-containing protein [Pseudomonas phage H70]	DNA-binding	1	0	0	0	0	0	0	0	0	0	0	0	0	0	0	0	0	0	0	0	0	0	0	0	0	0	0	0	0	0	0	0	0	0	0	0	0	0	0	0	0	0	0	0	0	0	0
group_1057	Hypothetical protein	Hypothetical protein/Unknown function	1	0	0	0	0	0	0	0	0	0	0	0	0	0	0	0	0	0	0	0	0	0	0	0	0	0	0	0	0	0	0	0	0	0	0	0	0	0	0	0	0	0	0	0	0	0	0
group_1058	ATP-binding protein [Rhodovulum phage vB_RhkS_P1]	Cellular metabolism	1	0	0	0	0	0	0	0	0	0	0	0	0	0	0	0	0	0	0	0	0	0	0	0	0	0	0	0	0	0	0	0	0	0	0	0	0	0	0	0	0	0	0	0	0	0	0
group_1059	integrase [Ralstonia phage RS138]	Phage DNA replication and packaging	1	0	0	0	0	0	0	0	0	0	0	0	0	0	0	0	0	0	0	0	0	0	0	0	0	0	0	0	0	0	0	0	0	0	0	0	0	0	0	0	0	0	0	0	0	0	0
group_1060	Hypothetical protein	Hypothetical protein/Unknown function	1	0	0	0	0	0	0	0	0	0	0	0	0	0	0	0	0	0	0	0	0	0	0	0	0	0	0	0	0	0	0	0	0	0	0	0	0	0	0	0	0	0	0	0	0	0	0
group_1061	helix-turn-helix domain-containing protein [Shigella phage SfMu]	DNA-binding	1	0	0	0	0	0	0	0	0	0	0	0	0	0	0	0	0	0	0	0	0	0	0	0	0	0	0	0	0	0	0	0	0	0	0	0	0	0	0	0	0	0	0	0	0	0	0
group_1062	helix-turn-helix domain-containing protein [Pseudomonas phage B3]	DNA-binding	1	0	0	0	0	0	0	0	0	0	0	0	0	0	0	0	0	0	0	0	0	0	0	0	0	0	0	0	0	0	0	0	0	0	0	0	0	0	0	0	0	0	0	0	0	0	0
group_1096	Hypothetical protein	Hypothetical protein/Unknown function	1	0	0	0	0	0	0	0	0	0	0	0	0	0	0	0	0	0	0	0	0	0	0	0	0	0	0	0	0	0	0	0	0	0	0	0	0	0	0	0	0	0	0	0	0	0	0
group_1100	Hypothetical protein	Hypothetical protein/Unknown function	1	0	0	0	0	0	0	0	0	0	0	0	0	0	0	0	0	0	0	0	0	0	0	0	0	0	0	0	0	0	0	0	0	0	0	0	0	0	0	0	0	0	0	0	0	0	0
group_1101	Hypothetical protein	Hypothetical protein/Unknown function	1	0	0	0	0	0	0	0	0	0	0	0	0	0	0	0	0	0	0	0	0	0	0	0	0	0	0	0	0	0	0	0	0	0	0	0	0	0	0	0	0	0	0	0	0	0	0
group_1105	putative structural protein [Agrobacterium phage OLIVR1]	Phage structural protein	1	0	0	0	0	0	0	0	0	0	0	0	0	0	0	0	0	0	0	0	0	0	0	0	0	0	0	0	0	0	0	0	0	0	0	0	0	0	0	0	0	0	0	0	0	0	0
group_1111	PAAR domain-containing protein [Burkholderia phage phiE125]	Virulence	1	0	0	0	0	0	0	0	0	0	0	0	0	0	0	0	0	0	0	0	0	0	0	0	0	0	0	0	0	0	0	0	0	0	0	0	0	0	0	0	0	0	0	0	0	0	0
group_1112	Hypothetical protein	Hypothetical protein/Unknown function	1	0	0	0	0	0	0	0	0	0	0	0	0	0	0	0	0	0	0	0	0	0	0	0	0	0	0	0	0	0	0	0	0	0	0	0	0	0	0	0	0	0	0	0	0	0	0
group_1113	recombinase family protein [Staphylococcus virus phiMR11]	Phage DNA replication and packaging	1	0	0	0	0	0	0	0	0	0	0	0	0	0	0	0	0	0	0	0	0	0	0	0	0	0	0	0	0	0	0	0	0	0	0	0	0	0	0	0	0	0	0	0	0	0	0
group_1117	head-tail connector protein [Enterobacteria phage mEp235]	Phage structural protein	1	0	0	0	0	0	0	0	0	0	0	0	0	0	0	0	0	0	0	0	0	0	0	0	0	0	0	0	0	0	0	0	0	0	0	0	0	0	0	0	0	0	0	0	0	0	0
group_1118	tail protein [Escherichia phage mEpX2]	Phage structural protein	1	0	0	0	0	0	0	0	0	0	0	0	0	0	0	0	0	0	0	0	0	0	0	0	0	0	0	0	0	0	0	0	0	0	0	0	0	0	0	0	0	0	0	0	0	0	0
group_1148	Hypothetical protein	Hypothetical protein/Unknown function	1	0	0	0	0	0	0	0	0	0	0	0	0	0	0	0	0	0	0	0	0	0	0	0	0	0	0	0	0	0	0	0	0	0	0	0	0	0	0	0	0	0	0	0	0	0	0
group_1149	Hypothetical protein	Hypothetical protein/Unknown function	1	0	0	0	0	0	0	0	0	0	0	0	0	0	0	0	0	0	0	0	0	0	0	0	0	0	0	0	0	0	0	0	0	0	0	0	0	0	0	0	0	0	0	0	0	0	0
group_1150	Hypothetical protein	Hypothetical protein/Unknown function	1	0	0	0	0	0	0	0	0	0	0	0	0	0	0	0	0	0	0	0	0	0	0	0	0	0	0	0	0	0	0	0	0	0	0	0	0	0	0	0	0	0	0	0	0	0	0
group_1151	tail fiber assembly-like protein [Pseudomonas phage phi3]	Phage structural protein	1	0	0	0	0	0	0	0	0	0	0	0	0	0	0	0	0	0	0	0	0	0	0	0	0	0	0	0	0	0	0	0	0	0	0	0	0	0	0	0	0	0	0	0	0	0	0
group_1152	Hypothetical protein	Hypothetical protein/Unknown function	1	0	0	0	0	0	0	0	0	0	0	0	0	0	0	0	0	0	0	0	0	0	0	0	0	0	0	0	0	0	0	0	0	0	0	0	0	0	0	0	0	0	0	0	0	0	0
group_1153	Hypothetical protein	Hypothetical protein/Unknown function	1	0	0	0	0	0	0	0	0	0	0	0	0	0	0	0	0	0	0	0	0	0	0	0	0	0	0	0	0	0	0	0	0	0	0	0	0	0	0	0	0	0	0	0	0	0	0
group_1154	Hypothetical protein	Hypothetical protein/Unknown function	1	0	0	0	0	0	0	0	0	0	0	0	0	0	0	0	0	0	0	0	0	0	0	0	0	0	0	0	0	0	0	0	0	0	0	0	0	0	0	0	0	0	0	0	0	0	0
group_1155	virion morphogenesis protein [Escherichia phage vB_EcoM-12474III]	Phage structural protein	1	0	0	0	0	0	0	0	0	0	0	0	0	0	0	0	0	0	0	0	0	0	0	0	0	0	0	0	0	0	0	0	0	0	0	0	0	0	0	0	0	0	0	0	0	0	0
group_1156	Hypothetical protein	Hypothetical protein/Unknown function	1	0	0	0	0	0	0	0	0	0	0	0	0	0	0	0	0	0	0	0	0	0	0	0	0	0	0	0	0	0	0	0	0	0	0	0	0	0	0	0	0	0	0	0	0	0	0
group_1158	Hypothetical protein	Hypothetical protein/Unknown function	1	0	0	0	0	0	0	0	0	0	0	0	0	0	0	0	0	0	0	0	0	0	0	0	0	0	0	0	0	0	0	0	0	0	0	0	0	0	0	0	0	0	0	0	0	0	0
group_1159	Hypothetical protein	Hypothetical protein/Unknown function	1	0	0	0	0	0	0	0	0	0	0	0	0	0	0	0	0	0	0	0	0	0	0	0	0	0	0	0	0	0	0	0	0	0	0	0	0	0	0	0	0	0	0	0	0	0	0
group_1160	Hypothetical protein	Hypothetical protein/Unknown function	1	0	0	0	0	0	0	0	0	0	0	0	0	0	0	0	0	0	0	0	0	0	0	0	0	0	0	0	0	0	0	0	0	0	0	0	0	0	0	0	0	0	0	0	0	0	0
group_1161	Hypothetical protein	Hypothetical protein/Unknown function	1	0	0	0	0	0	0	0	0	0	0	0	0	0	0	0	0	0	0	0	0	0	0	0	0	0	0	0	0	0	0	0	0	0	0	0	0	0	0	0	0	0	0	0	0	0	0
group_1162	Hypothetical protein	Hypothetical protein/Unknown function	1	0	0	0	0	0	0	0	0	0	0	0	0	0	0	0	0	0	0	0	0	0	0	0	0	0	0	0	0	0	0	0	0	0	0	0	0	0	0	0	0	0	0	0	0	0	0
group_1163	phosphohydrolase [Rhodobacter phage RcRhea]	Phage structural protein	1	0	0	0	0	0	0	0	0	0	0	0	0	0	0	0	0	0	0	0	0	0	0	0	0	0	0	0	0	0	0	0	0	0	0	0	0	0	0	0	0	0	0	0	0	0	0
group_1164	Hypothetical protein	Hypothetical protein/Unknown function	1	0	0	0	0	0	0	0	0	0	0	0	0	0	0	0	0	0	0	0	0	0	0	0	0	0	0	0	0	0	0	0	0	0	0	0	0	0	0	0	0	0	0	0	0	0	0
group_1165	Hypothetical protein	Hypothetical protein/Unknown function	1	0	0	0	0	0	0	0	0	0	0	0	0	0	0	0	0	0	0	0	0	0	0	0	0	0	0	0	0	0	0	0	0	0	0	0	0	0	0	0	0	0	0	0	0	0	0
group_1166	Hypothetical protein	Hypothetical protein/Unknown function	1	0	0	0	0	0	0	0	0	0	0	0	0	0	0	0	0	0	0	0	0	0	0	0	0	0	0	0	0	0	0	0	0	0	0	0	0	0	0	0	0	0	0	0	0	0	0
group_1167	Hypothetical protein	Hypothetical protein/Unknown function	1	0	0	0	0	0	0	0	0	0	0	0	0	0	0	0	0	0	0	0	0	0	0	0	0	0	0	0	0	0	0	0	0	0	0	0	0	0	0	0	0	0	0	0	0	0	0
group_1168	Hypothetical protein	Hypothetical protein/Unknown function	1	0	0	0	0	0	0	0	0	0	0	0	0	0	0	0	0	0	0	0	0	0	0	0	0	0	0	0	0	0	0	0	0	0	0	0	0	0	0	0	0	0	0	0	0	0	0
group_1169	Hypothetical protein	Hypothetical protein/Unknown function	1	0	0	0	0	0	0	0	0	0	0	0	0	0	0	0	0	0	0	0	0	0	0	0	0	0	0	0	0	0	0	0	0	0	0	0	0	0	0	0	0	0	0	0	0	0	0
group_1170	Hypothetical protein	Hypothetical protein/Unknown function	1	0	0	0	0	0	0	0	0	0	0	0	0	0	0	0	0	0	0	0	0	0	0	0	0	0	0	0	0	0	0	0	0	0	0	0	0	0	0	0	0	0	0	0	0	0	0
group_1171	Hypothetical protein	Hypothetical protein/Unknown function	1	0	0	0	0	0	0	0	0	0	0	0	0	0	0	0	0	0	0	0	0	0	0	0	0	0	0	0	0	0	0	0	0	0	0	0	0	0	0	0	0	0	0	0	0	0	0
group_1172	Hypothetical protein	Hypothetical protein/Unknown function	1	0	0	0	0	0	0	0	0	0	0	0	0	0	0	0	0	0	0	0	0	0	0	0	0	0	0	0	0	0	0	0	0	0	0	0	0	0	0	0	0	0	0	0	0	0	0
group_1173	Hypothetical protein	Hypothetical protein/Unknown function	1	0	0	0	0	0	0	0	0	0	0	0	0	0	0	0	0	0	0	0	0	0	0	0	0	0	0	0	0	0	0	0	0	0	0	0	0	0	0	0	0	0	0	0	0	0	0
group_1174	Hypothetical protein	Hypothetical protein/Unknown function	1	0	0	0	0	0	0	0	0	0	0	0	0	0	0	0	0	0	0	0	0	0	0	0	0	0	0	0	0	0	0	0	0	0	0	0	0	0	0	0	0	0	0	0	0	0	0
group_1175	Hypothetical protein	Hypothetical protein/Unknown function	1	0	0	0	0	0	0	0	0	0	0	0	0	0	0	0	0	0	0	0	0	0	0	0	0	0	0	0	0	0	0	0	0	0	0	0	0	0	0	0	0	0	0	0	0	0	0
group_1176	Hypothetical protein	Hypothetical protein/Unknown function	1	0	0	0	0	0	0	0	0	0	0	0	0	0	0	0	0	0	0	0	0	0	0	0	0	0	0	0	0	0	0	0	0	0	0	0	0	0	0	0	0	0	0	0	0	0	0
group_1177	Hypothetical protein	Hypothetical protein/Unknown function	1	0	0	0	0	0	0	0	0	0	0	0	0	0	0	0	0	0	0	0	0	0	0	0	0	0	0	0	0	0	0	0	0	0	0	0	0	0	0	0	0	0	0	0	0	0	0
group_1178	head-tail connector protein [Enterobacteria phage mEp235]	Phage structural protein	1	0	0	0	0	0	0	0	0	0	0	0	0	0	0	0	0	0	0	0	0	0	0	0	0	0	0	0	0	0	0	0	0	0	0	0	0	0	0	0	0	0	0	0	0	0	0
group_1179	Hypothetical protein	Hypothetical protein/Unknown function	1	0	0	0	0	0	0	0	0	0	0	0	0	0	0	0	0	0	0	0	0	0	0	0	0	0	0	0	0	0	0	0	0	0	0	0	0	0	0	0	0	0	0	0	0	0	0
group_1180	Hypothetical protein	Hypothetical protein/Unknown function	1	0	0	0	0	0	0	0	0	0	0	0	0	0	0	0	0	0	0	0	0	0	0	0	0	0	0	0	0	0	0	0	0	0	0	0	0	0	0	0	0	0	0	0	0	0	0
group_1181	Hypothetical protein	Hypothetical protein/Unknown function	1	0	0	0	0	0	0	0	0	0	0	0	0	0	0	0	0	0	0	0	0	0	0	0	0	0	0	0	0	0	0	0	0	0	0	0	0	0	0	0	0	0	0	0	0	0	0
group_1182	Hypothetical protein	Hypothetical protein/Unknown function	1	0	0	0	0	0	0	0	0	0	0	0	0	0	0	0	0	0	0	0	0	0	0	0	0	0	0	0	0	0	0	0	0	0	0	0	0	0	0	0	0	0	0	0	0	0	0
group_1183	Hypothetical protein	Hypothetical protein/Unknown function	1	0	0	0	0	0	0	0	0	0	0	0	0	0	0	0	0	0	0	0	0	0	0	0	0	0	0	0	0	0	0	0	0	0	0	0	0	0	0	0	0	0	0	0	0	0	0
group_1184	Hypothetical protein	Hypothetical protein/Unknown function	1	0	0	0	0	0	0	0	0	0	0	0	0	0	0	0	0	0	0	0	0	0	0	0	0	0	0	0	0	0	0	0	0	0	0	0	0	0	0	0	0	0	0	0	0	0	0
group_1185	Hypothetical protein	Hypothetical protein/Unknown function	1	0	0	0	0	0	0	0	0	0	0	0	0	0	0	0	0	0	0	0	0	0	0	0	0	0	0	0	0	0	0	0	0	0	0	0	0	0	0	0	0	0	0	0	0	0	0
group_1186	LysM peptidoglycan-binding domain-containing protein [Ralstonia phage Dina]	Phage cell lysis	1	0	0	0	0	0	0	0	0	0	0	0	0	0	0	0	0	0	0	0	0	0	0	0	0	0	0	0	0	0	0	0	0	0	0	0	0	0	0	0	0	0	0	0	0	0	0
group_1208	Hypothetical protein	Hypothetical protein/Unknown function	1	0	0	0	0	0	0	0	0	0	0	0	0	0	0	0	0	0	0	0	0	0	0	0	0	0	0	0	0	0	0	0	0	0	0	0	0	0	0	0	0	0	0	0	0	0	0
group_1209	Hypothetical protein	Hypothetical protein/Unknown function	1	0	0	0	0	0	0	0	0	0	0	0	0	0	0	0	0	0	0	0	0	0	0	0	0	0	0	0	0	0	0	0	0	0	0	0	0	0	0	0	0	0	0	0	0	0	0
group_1210	Hypothetical protein	Hypothetical protein/Unknown function	1	0	0	0	0	0	0	0	0	0	0	0	0	0	0	0	0	0	0	0	0	0	0	0	0	0	0	0	0	0	0	0	0	0	0	0	0	0	0	0	0	0	0	0	0	0	0
group_1211	Hypothetical protein	Hypothetical protein/Unknown function	1	0	0	0	0	0	0	0	0	0	0	0	0	0	0	0	0	0	0	0	0	0	0	0	0	0	0	0	0	0	0	0	0	0	0	0	0	0	0	0	0	0	0	0	0	0	0
group_1212	Hypothetical protein	Hypothetical protein/Unknown function	1	0	0	0	0	0	0	0	0	0	0	0	0	0	0	0	0	0	0	0	0	0	0	0	0	0	0	0	0	0	0	0	0	0	0	0	0	0	0	0	0	0	0	0	0	0	0
group_1213	Hypothetical protein	Hypothetical protein/Unknown function	1	0	0	0	0	0	0	0	0	0	0	0	0	0	0	0	0	0	0	0	0	0	0	0	0	0	0	0	0	0	0	0	0	0	0	0	0	0	0	0	0	0	0	0	0	0	0
group_1214	putative C-specific methylase [Klebsiella virus KpV2811]	DNA methyltransferase	1	0	0	0	0	0	0	0	0	0	0	0	0	0	0	0	0	0	0	0	0	0	0	0	0	0	0	0	0	0	0	0	0	0	0	0	0	0	0	0	0	0	0	0	0	0	0
group_1215	Hypothetical protein	Hypothetical protein/Unknown function	1	0	0	0	0	0	0	0	0	0	0	0	0	0	0	0	0	0	0	0	0	0	0	0	0	0	0	0	0	0	0	0	0	0	0	0	0	0	0	0	0	0	0	0	0	0	0
group_1216	Hypothetical protein	Hypothetical protein/Unknown function	1	0	0	0	0	0	0	0	0	0	0	0	0	0	0	0	0	0	0	0	0	0	0	0	0	0	0	0	0	0	0	0	0	0	0	0	0	0	0	0	0	0	0	0	0	0	0
group_1217	Hypothetical protein	Hypothetical protein/Unknown function	1	0	0	0	0	0	0	0	0	0	0	0	0	0	0	0	0	0	0	0	0	0	0	0	0	0	0	0	0	0	0	0	0	0	0	0	0	0	0	0	0	0	0	0	0	0	0
group_1218	site-specific DNA-methyltransferase [Faecalibacterium phage FP_Lagaffe]	DNA methyltransferase	1	0	0	0	0	0	0	0	0	0	0	0	0	0	0	0	0	0	0	0	0	0	0	0	0	0	0	0	0	0	0	0	0	0	0	0	0	0	0	0	0	0	0	0	0	0	0
group_1219	DNA methylase [Psychrobacter phage pOW20-A]	DNA methyltransferase	1	0	0	0	0	0	0	0	0	0	0	0	0	0	0	0	0	0	0	0	0	0	0	0	0	0	0	0	0	0	0	0	0	0	0	0	0	0	0	0	0	0	0	0	0	0	0
group_1220	Hypothetical protein	Hypothetical protein/Unknown function	1	0	0	0	0	0	0	0	0	0	0	0	0	0	0	0	0	0	0	0	0	0	0	0	0	0	0	0	0	0	0	0	0	0	0	0	0	0	0	0	0	0	0	0	0	0	0
group_1221	Hypothetical protein	Hypothetical protein/Unknown function	1	0	0	0	0	0	0	0	0	0	0	0	0	0	0	0	0	0	0	0	0	0	0	0	0	0	0	0	0	0	0	0	0	0	0	0	0	0	0	0	0	0	0	0	0	0	0
group_1222	Hypothetical protein	Hypothetical protein/Unknown function	1	0	0	0	0	0	0	0	0	0	0	0	0	0	0	0	0	0	0	0	0	0	0	0	0	0	0	0	0	0	0	0	0	0	0	0	0	0	0	0	0	0	0	0	0	0	0
group_1223	Hypothetical protein	Hypothetical protein/Unknown function	1	0	0	0	0	0	0	0	0	0	0	0	0	0	0	0	0	0	0	0	0	0	0	0	0	0	0	0	0	0	0	0	0	0	0	0	0	0	0	0	0	0	0	0	0	0	0
group_1224	Hypothetical protein	Hypothetical protein/Unknown function	1	0	0	0	0	0	0	0	0	0	0	0	0	0	0	0	0	0	0	0	0	0	0	0	0	0	0	0	0	0	0	0	0	0	0	0	0	0	0	0	0	0	0	0	0	0	0
group_1225	RuvC-like resolvase [Mycobacterium phage Phelemich]	DNA-binding	1	0	0	0	0	0	0	0	0	0	0	0	0	0	0	0	0	0	0	0	0	0	0	0	0	0	0	0	0	0	0	0	0	0	0	0	0	0	0	0	0	0	0	0	0	0	0
group_1226	DNA primase [Mycobacterium phage Mufasa]	Phage DNA replication and packaging	1	0	0	0	0	0	0	0	0	0	0	0	0	0	0	0	0	0	0	0	0	0	0	0	0	0	0	0	0	0	0	0	0	0	0	0	0	0	0	0	0	0	0	0	0	0	0
group_1227	Hypothetical protein	Hypothetical protein/Unknown function	1	0	0	0	0	0	0	0	0	0	0	0	0	0	0	0	0	0	0	0	0	0	0	0	0	0	0	0	0	0	0	0	0	0	0	0	0	0	0	0	0	0	0	0	0	0	0
group_1228	Hypothetical protein	Hypothetical protein/Unknown function	1	0	0	0	0	0	0	0	0	0	0	0	0	0	0	0	0	0	0	0	0	0	0	0	0	0	0	0	0	0	0	0	0	0	0	0	0	0	0	0	0	0	0	0	0	0	0
group_1229	HNH endonuclease [Citrobacter phage CR44b]	Phage DNA replication and packaging	1	0	0	0	0	0	0	0	0	0	0	0	0	0	0	0	0	0	0	0	0	0	0	0	0	0	0	0	0	0	0	0	0	0	0	0	0	0	0	0	0	0	0	0	0	0	0
group_1230	Hypothetical protein	Hypothetical protein/Unknown function	1	0	0	0	0	0	0	0	0	0	0	0	0	0	0	0	0	0	0	0	0	0	0	0	0	0	0	0	0	0	0	0	0	0	0	0	0	0	0	0	0	0	0	0	0	0	0
group_1231	Hypothetical protein	Hypothetical protein/Unknown function	1	0	0	0	0	0	0	0	0	0	0	0	0	0	0	0	0	0	0	0	0	0	0	0	0	0	0	0	0	0	0	0	0	0	0	0	0	0	0	0	0	0	0	0	0	0	0
group_1234	site-specific integrase [Burkholderia phage AP3]	Phage DNA replication and packaging	1	0	0	0	0	0	0	0	0	0	0	0	0	0	0	0	0	0	0	0	0	0	0	0	0	0	0	0	0	0	0	0	0	0	0	0	0	0	0	0	0	0	0	0	0	0	0
group_1235	site-specific integrase [Salmonella virus BTP1]	Phage DNA replication and packaging	1	0	0	0	0	0	0	0	0	0	0	0	0	0	0	0	0	0	0	0	0	0	0	0	0	0	0	0	0	0	0	0	0	0	0	0	0	0	0	0	0	0	0	0	0	0	0
group_1236	Hypothetical protein	Hypothetical protein/Unknown function	1	0	0	0	0	0	0	0	0	0	0	0	0	0	0	0	0	0	0	0	0	0	0	0	0	0	0	0	0	0	0	0	0	0	0	0	0	0	0	0	0	0	0	0	0	0	0
group_1237	Hypothetical protein	Hypothetical protein/Unknown function	1	0	0	0	0	0	0	0	0	0	0	0	0	0	0	0	0	0	0	0	0	0	0	0	0	0	0	0	0	0	0	0	0	0	0	0	0	0	0	0	0	0	0	0	0	0	0
group_1238	RNA polymerase [Pseudomonas phage PollyC]	Phage DNA replication and packaging	1	0	0	0	0	0	0	0	0	0	0	0	0	0	0	0	0	0	0	0	0	0	0	0	0	0	0	0	0	0	0	0	0	0	0	0	0	0	0	0	0	0	0	0	0	0	0
group_1239	adenylyl-sulfate kinase [Burkholderia phage Bp-AMP1]	Cellular metabolism	1	0	0	0	0	0	0	0	0	0	0	0	0	0	0	0	0	0	0	0	0	0	0	0	0	0	0	0	0	0	0	0	0	0	0	0	0	0	0	0	0	0	0	0	0	0	0
group_1240	Hypothetical protein	Hypothetical protein/Unknown function	1	0	0	0	0	0	0	0	0	0	0	0	0	0	0	0	0	0	0	0	0	0	0	0	0	0	0	0	0	0	0	0	0	0	0	0	0	0	0	0	0	0	0	0	0	0	0
group_1241	p38 [Xanthomonas phage Xop411]	Hypothetical protein/Unknown function	1	0	0	0	0	0	0	0	0	0	0	0	0	0	0	0	0	0	0	0	0	0	0	0	0	0	0	0	0	0	0	0	0	0	0	0	0	0	0	0	0	0	0	0	0	0	0
group_1242	DNA polymerase [Pseudomonas phage PollyC]	Phage DNA replication and packaging	1	0	0	0	0	0	0	0	0	0	0	0	0	0	0	0	0	0	0	0	0	0	0	0	0	0	0	0	0	0	0	0	0	0	0	0	0	0	0	0	0	0	0	0	0	0	0
group_1243	Hypothetical protein	Hypothetical protein/Unknown function	1	0	0	0	0	0	0	0	0	0	0	0	0	0	0	0	0	0	0	0	0	0	0	0	0	0	0	0	0	0	0	0	0	0	0	0	0	0	0	0	0	0	0	0	0	0	0
group_1244	Hypothetical protein	Hypothetical protein/Unknown function	1	0	0	0	0	0	0	0	0	0	0	0	0	0	0	0	0	0	0	0	0	0	0	0	0	0	0	0	0	0	0	0	0	0	0	0	0	0	0	0	0	0	0	0	0	0	0
group_1245	Hypothetical protein	Hypothetical protein/Unknown function	1	0	0	0	0	0	0	0	0	0	0	0	0	0	0	0	0	0	0	0	0	0	0	0	0	0	0	0	0	0	0	0	0	0	0	0	0	0	0	0	0	0	0	0	0	0	0
group_1246	Hypothetical protein	Hypothetical protein/Unknown function	1	0	0	0	0	0	0	0	0	0	0	0	0	0	0	0	0	0	0	0	0	0	0	0	0	0	0	0	0	0	0	0	0	0	0	0	0	0	0	0	0	0	0	0	0	0	0
group_1247	Hypothetical protein	Hypothetical protein/Unknown function	1	0	0	0	0	0	0	0	0	0	0	0	0	0	0	0	0	0	0	0	0	0	0	0	0	0	0	0	0	0	0	0	0	0	0	0	0	0	0	0	0	0	0	0	0	0	0
group_1248	Hypothetical protein	Hypothetical protein/Unknown function	1	0	0	0	0	0	0	0	0	0	0	0	0	0	0	0	0	0	0	0	0	0	0	0	0	0	0	0	0	0	0	0	0	0	0	0	0	0	0	0	0	0	0	0	0	0	0
group_1249	Hypothetical protein	Hypothetical protein/Unknown function	1	0	0	0	0	0	0	0	0	0	0	0	0	0	0	0	0	0	0	0	0	0	0	0	0	0	0	0	0	0	0	0	0	0	0	0	0	0	0	0	0	0	0	0	0	0	0
group_1250	Hypothetical protein	Hypothetical protein/Unknown function	1	0	0	0	0	0	0	0	0	0	0	0	0	0	0	0	0	0	0	0	0	0	0	0	0	0	0	0	0	0	0	0	0	0	0	0	0	0	0	0	0	0	0	0	0	0	0
group_1265	Hypothetical protein	Hypothetical protein/Unknown function	1	0	0	0	0	0	0	0	0	0	0	0	0	0	0	0	0	0	0	0	0	0	0	0	0	0	0	0	0	0	0	0	0	0	0	0	0	0	0	0	0	0	0	0	0	0	0
group_1272	Hypothetical protein	Hypothetical protein/Unknown function	1	0	0	0	0	0	0	0	0	0	0	0	0	0	0	0	0	0	0	0	0	0	0	0	0	0	0	0	0	0	0	0	0	0	0	0	0	0	0	0	0	0	0	0	0	0	0
group_1273	DNA adenine methylase [Rhizobium phage vB_RleM_PPF1]	DNA methyltransferase	1	0	0	0	0	0	0	0	0	0	0	0	0	0	0	0	0	0	0	0	0	0	0	0	0	0	0	0	0	0	0	0	0	0	0	0	0	0	0	0	0	0	0	0	0	0	0
group_1274	Hypothetical protein	Hypothetical protein/Unknown function	1	0	0	0	0	0	0	0	0	0	0	0	0	0	0	0	0	0	0	0	0	0	0	0	0	0	0	0	0	0	0	0	0	0	0	0	0	0	0	0	0	0	0	0	0	0	0
group_1275	Hypothetical protein	Hypothetical protein/Unknown function	1	0	0	0	0	0	0	0	0	0	0	0	0	0	0	0	0	0	0	0	0	0	0	0	0	0	0	0	0	0	0	0	0	0	0	0	0	0	0	0	0	0	0	0	0	0	0
group_1276	Hypothetical protein	Hypothetical protein/Unknown function	1	0	0	0	0	0	0	0	0	0	0	0	0	0	0	0	0	0	0	0	0	0	0	0	0	0	0	0	0	0	0	0	0	0	0	0	0	0	0	0	0	0	0	0	0	0	0
group_1277	Hypothetical protein	Hypothetical protein/Unknown function	1	0	0	0	0	0	0	0	0	0	0	0	0	0	0	0	0	0	0	0	0	0	0	0	0	0	0	0	0	0	0	0	0	0	0	0	0	0	0	0	0	0	0	0	0	0	0
group_1278	DUF2313 domain-containing protein [Rhizobium phage RR1-A]	Hypothetical protein/Unknown function	1	0	0	0	0	0	0	0	0	0	0	0	0	0	0	0	0	0	0	0	0	0	0	0	0	0	0	0	0	0	0	0	0	0	0	0	0	0	0	0	0	0	0	0	0	0	0
group_1279	Hypothetical protein	Hypothetical protein/Unknown function	1	0	0	0	0	0	0	0	0	0	0	0	0	0	0	0	0	0	0	0	0	0	0	0	0	0	0	0	0	0	0	0	0	0	0	0	0	0	0	0	0	0	0	0	0	0	0
group_1280	Hypothetical protein	Hypothetical protein/Unknown function	1	0	0	0	0	0	0	0	0	0	0	0	0	0	0	0	0	0	0	0	0	0	0	0	0	0	0	0	0	0	0	0	0	0	0	0	0	0	0	0	0	0	0	0	0	0	0
group_1281	baseplate assembly protein V [Mannheimia phage vB_MhM_3927AP2]	Phage structural protein	1	0	0	0	0	0	0	0	0	0	0	0	0	0	0	0	0	0	0	0	0	0	0	0	0	0	0	0	0	0	0	0	0	0	0	0	0	0	0	0	0	0	0	0	0	0	0
group_1282	tail protein [Mannheimia phage vB_MhM_3927AP2]	Phage structural protein	1	0	0	0	0	0	0	0	0	0	0	0	0	0	0	0	0	0	0	0	0	0	0	0	0	0	0	0	0	0	0	0	0	0	0	0	0	0	0	0	0	0	0	0	0	0	0
group_1283	Hypothetical protein	Hypothetical protein/Unknown function	1	0	0	0	0	0	0	0	0	0	0	0	0	0	0	0	0	0	0	0	0	0	0	0	0	0	0	0	0	0	0	0	0	0	0	0	0	0	0	0	0	0	0	0	0	0	0
group_1284	Hypothetical protein	Hypothetical protein/Unknown function	1	0	0	0	0	0	0	0	0	0	0	0	0	0	0	0	0	0	0	0	0	0	0	0	0	0	0	0	0	0	0	0	0	0	0	0	0	0	0	0	0	0	0	0	0	0	0
group_1285	Hypothetical protein	Hypothetical protein/Unknown function	1	0	0	0	0	0	0	0	0	0	0	0	0	0	0	0	0	0	0	0	0	0	0	0	0	0	0	0	0	0	0	0	0	0	0	0	0	0	0	0	0	0	0	0	0	0	0
group_1286	Hypothetical protein	Hypothetical protein/Unknown function	1	0	0	0	0	0	0	0	0	0	0	0	0	0	0	0	0	0	0	0	0	0	0	0	0	0	0	0	0	0	0	0	0	0	0	0	0	0	0	0	0	0	0	0	0	0	0
group_1287	Hypothetical protein	Hypothetical protein/Unknown function	1	0	0	0	0	0	0	0	0	0	0	0	0	0	0	0	0	0	0	0	0	0	0	0	0	0	0	0	0	0	0	0	0	0	0	0	0	0	0	0	0	0	0	0	0	0	0
group_1288	Hypothetical protein	Hypothetical protein/Unknown function	1	0	0	0	0	0	0	0	0	0	0	0	0	0	0	0	0	0	0	0	0	0	0	0	0	0	0	0	0	0	0	0	0	0	0	0	0	0	0	0	0	0	0	0	0	0	0
group_1289	major capsid protein [Cyanophage S-TIM5]	Phage structural protein	1	0	0	0	0	0	0	0	0	0	0	0	0	0	0	0	0	0	0	0	0	0	0	0	0	0	0	0	0	0	0	0	0	0	0	0	0	0	0	0	0	0	0	0	0	0	0
group_1290	Hypothetical protein	Hypothetical protein/Unknown function	1	0	0	0	0	0	0	0	0	0	0	0	0	0	0	0	0	0	0	0	0	0	0	0	0	0	0	0	0	0	0	0	0	0	0	0	0	0	0	0	0	0	0	0	0	0	0
group_1291	prohead scaffold and peptidase [Nodularia phage vB_NspS-kac65v151]	Phage structural protein	1	0	0	0	0	0	0	0	0	0	0	0	0	0	0	0	0	0	0	0	0	0	0	0	0	0	0	0	0	0	0	0	0	0	0	0	0	0	0	0	0	0	0	0	0	0	0
group_1292	Hypothetical protein	Hypothetical protein/Unknown function	1	0	0	0	0	0	0	0	0	0	0	0	0	0	0	0	0	0	0	0	0	0	0	0	0	0	0	0	0	0	0	0	0	0	0	0	0	0	0	0	0	0	0	0	0	0	0
group_1293	virion morphogenesis protein [Burkholderia phage BcepMu]	Phage structural protein	1	0	0	0	0	0	0	0	0	0	0	0	0	0	0	0	0	0	0	0	0	0	0	0	0	0	0	0	0	0	0	0	0	0	0	0	0	0	0	0	0	0	0	0	0	0	0
group_1294	DUF1804 family protein [Mannheimia phage vB_MhM_3927AP2]	Hypothetical protein/Unknown function	1	0	0	0	0	0	0	0	0	0	0	0	0	0	0	0	0	0	0	0	0	0	0	0	0	0	0	0	0	0	0	0	0	0	0	0	0	0	0	0	0	0	0	0	0	0	0
group_1295	Hypothetical protein	Hypothetical protein/Unknown function	1	0	0	0	0	0	0	0	0	0	0	0	0	0	0	0	0	0	0	0	0	0	0	0	0	0	0	0	0	0	0	0	0	0	0	0	0	0	0	0	0	0	0	0	0	0	0
group_1296	Hypothetical protein	Hypothetical protein/Unknown function	1	0	0	0	0	0	0	0	0	0	0	0	0	0	0	0	0	0	0	0	0	0	0	0	0	0	0	0	0	0	0	0	0	0	0	0	0	0	0	0	0	0	0	0	0	0	0
group_1297	Hypothetical protein	Hypothetical protein/Unknown function	1	0	0	0	0	0	0	0	0	0	0	0	0	0	0	0	0	0	0	0	0	0	0	0	0	0	0	0	0	0	0	0	0	0	0	0	0	0	0	0	0	0	0	0	0	0	0
group_1298	glycoside hydrolase family protein [Enterobacteria phage ATK47]	Phage cell lysis	1	0	0	0	0	0	0	0	0	0	0	0	0	0	0	0	0	0	0	0	0	0	0	0	0	0	0	0	0	0	0	0	0	0	0	0	0	0	0	0	0	0	0	0	0	0	0
group_1299	Hypothetical protein	Hypothetical protein/Unknown function	1	0	0	0	0	0	0	0	0	0	0	0	0	0	0	0	0	0	0	0	0	0	0	0	0	0	0	0	0	0	0	0	0	0	0	0	0	0	0	0	0	0	0	0	0	0	0
group_1300	Hypothetical protein	Hypothetical protein/Unknown function	1	0	0	0	0	0	0	0	0	0	0	0	0	0	0	0	0	0	0	0	0	0	0	0	0	0	0	0	0	0	0	0	0	0	0	0	0	0	0	0	0	0	0	0	0	0	0
group_1301	regulatory protein GemA [Pseudomonas phage B3]	DNA-binding	1	0	0	0	0	0	0	0	0	0	0	0	0	0	0	0	0	0	0	0	0	0	0	0	0	0	0	0	0	0	0	0	0	0	0	0	0	0	0	0	0	0	0	0	0	0	0
group_1302	Hypothetical protein	Hypothetical protein/Unknown function	1	0	0	0	0	0	0	0	0	0	0	0	0	0	0	0	0	0	0	0	0	0	0	0	0	0	0	0	0	0	0	0	0	0	0	0	0	0	0	0	0	0	0	0	0	0	0
group_1303	Hypothetical protein	Hypothetical protein/Unknown function	1	0	0	0	0	0	0	0	0	0	0	0	0	0	0	0	0	0	0	0	0	0	0	0	0	0	0	0	0	0	0	0	0	0	0	0	0	0	0	0	0	0	0	0	0	0	0
group_1304	DNA-binding protein HU-beta [Salmonella phage ST-W77]	DNA-binding	1	0	0	0	0	0	0	0	0	0	0	0	0	0	0	0	0	0	0	0	0	0	0	0	0	0	0	0	0	0	0	0	0	0	0	0	0	0	0	0	0	0	0	0	0	0	0
group_1305	Hypothetical protein	Hypothetical protein/Unknown function	1	0	0	0	0	0	0	0	0	0	0	0	0	0	0	0	0	0	0	0	0	0	0	0	0	0	0	0	0	0	0	0	0	0	0	0	0	0	0	0	0	0	0	0	0	0	0
group_1306	DUF3164 family protein [Rhodovulum phage RS1]	Hypothetical protein/Unknown function	1	0	0	0	0	0	0	0	0	0	0	0	0	0	0	0	0	0	0	0	0	0	0	0	0	0	0	0	0	0	0	0	0	0	0	0	0	0	0	0	0	0	0	0	0	0	0
group_1307	Hypothetical protein	Hypothetical protein/Unknown function	1	0	0	0	0	0	0	0	0	0	0	0	0	0	0	0	0	0	0	0	0	0	0	0	0	0	0	0	0	0	0	0	0	0	0	0	0	0	0	0	0	0	0	0	0	0	0
group_1308	Hypothetical protein	Hypothetical protein/Unknown function	1	0	0	0	0	0	0	0	0	0	0	0	0	0	0	0	0	0	0	0	0	0	0	0	0	0	0	0	0	0	0	0	0	0	0	0	0	0	0	0	0	0	0	0	0	0	0
group_1309	Hypothetical protein	Hypothetical protein/Unknown function	1	0	0	0	0	0	0	0	0	0	0	0	0	0	0	0	0	0	0	0	0	0	0	0	0	0	0	0	0	0	0	0	0	0	0	0	0	0	0	0	0	0	0	0	0	0	0
group_1310	MarR family transcriptional regulator [Ralstonia phage RS138]	DNA-binding	1	0	0	0	0	0	0	0	0	0	0	0	0	0	0	0	0	0	0	0	0	0	0	0	0	0	0	0	0	0	0	0	0	0	0	0	0	0	0	0	0	0	0	0	0	0	0
group_1311	DNA-binding domain-containing protein [Pseudomonas phage H70]	DNA-binding	1	0	0	0	0	0	0	0	0	0	0	0	0	0	0	0	0	0	0	0	0	0	0	0	0	0	0	0	0	0	0	0	0	0	0	0	0	0	0	0	0	0	0	0	0	0	0
group_1312	Hypothetical protein	Hypothetical protein/Unknown function	1	0	0	0	0	0	0	0	0	0	0	0	0	0	0	0	0	0	0	0	0	0	0	0	0	0	0	0	0	0	0	0	0	0	0	0	0	0	0	0	0	0	0	0	0	0	0
group_1313	ATP-binding protein [Rhodovulum phage vB_RhkS_P1]	Cellular metabolism	1	0	0	0	0	0	0	0	0	0	0	0	0	0	0	0	0	0	0	0	0	0	0	0	0	0	0	0	0	0	0	0	0	0	0	0	0	0	0	0	0	0	0	0	0	0	0
group_1314	integrase [Ralstonia phage RS138]	Phage DNA replication and packaging	1	0	0	0	0	0	0	0	0	0	0	0	0	0	0	0	0	0	0	0	0	0	0	0	0	0	0	0	0	0	0	0	0	0	0	0	0	0	0	0	0	0	0	0	0	0	0
group_1315	Hypothetical protein	Hypothetical protein/Unknown function	1	0	0	0	0	0	0	0	0	0	0	0	0	0	0	0	0	0	0	0	0	0	0	0	0	0	0	0	0	0	0	0	0	0	0	0	0	0	0	0	0	0	0	0	0	0	0
group_1316	helix-turn-helix domain-containing protein [Ralstonia phage RS138]	DNA-binding	1	0	0	0	0	0	0	0	0	0	0	0	0	0	0	0	0	0	0	0	0	0	0	0	0	0	0	0	0	0	0	0	0	0	0	0	0	0	0	0	0	0	0	0	0	0	0
group_1317	Hypothetical protein	Hypothetical protein/Unknown function	1	0	0	0	0	0	0	0	0	0	0	0	0	0	0	0	0	0	0	0	0	0	0	0	0	0	0	0	0	0	0	0	0	0	0	0	0	0	0	0	0	0	0	0	0	0	0
group_1318	Hypothetical protein	Hypothetical protein/Unknown function	1	0	0	0	0	0	0	0	0	0	0	0	0	0	0	0	0	0	0	0	0	0	0	0	0	0	0	0	0	0	0	0	0	0	0	0	0	0	0	0	0	0	0	0	0	0	0
group_1319	Hypothetical protein	Hypothetical protein/Unknown function	1	0	0	0	0	0	0	0	0	0	0	0	0	0	0	0	0	0	0	0	0	0	0	0	0	0	0	0	0	0	0	0	0	0	0	0	0	0	0	0	0	0	0	0	0	0	0
group_1320	Hypothetical protein	Hypothetical protein/Unknown function	1	0	0	0	0	0	0	0	0	0	0	0	0	0	0	0	0	0	0	0	0	0	0	0	0	0	0	0	0	0	0	0	0	0	0	0	0	0	0	0	0	0	0	0	0	0	0
group_1321	Hypothetical protein	Hypothetical protein/Unknown function	1	0	0	0	0	0	0	0	0	0	0	0	0	0	0	0	0	0	0	0	0	0	0	0	0	0	0	0	0	0	0	0	0	0	0	0	0	0	0	0	0	0	0	0	0	0	0
group_1322	Hypothetical protein	Hypothetical protein/Unknown function	1	0	0	0	0	0	0	0	0	0	0	0	0	0	0	0	0	0	0	0	0	0	0	0	0	0	0	0	0	0	0	0	0	0	0	0	0	0	0	0	0	0	0	0	0	0	0
group_1323	Hypothetical protein	Hypothetical protein/Unknown function	1	0	0	0	0	0	0	0	0	0	0	0	0	0	0	0	0	0	0	0	0	0	0	0	0	0	0	0	0	0	0	0	0	0	0	0	0	0	0	0	0	0	0	0	0	0	0
group_1324	Hypothetical protein	Hypothetical protein/Unknown function	1	0	0	0	0	0	0	0	0	0	0	0	0	0	0	0	0	0	0	0	0	0	0	0	0	0	0	0	0	0	0	0	0	0	0	0	0	0	0	0	0	0	0	0	0	0	0
group_1325	Hypothetical protein	Hypothetical protein/Unknown function	1	0	0	0	0	0	0	0	0	0	0	0	0	0	0	0	0	0	0	0	0	0	0	0	0	0	0	0	0	0	0	0	0	0	0	0	0	0	0	0	0	0	0	0	0	0	0
group_1326	Hypothetical protein	Hypothetical protein/Unknown function	1	0	0	0	0	0	0	0	0	0	0	0	0	0	0	0	0	0	0	0	0	0	0	0	0	0	0	0	0	0	0	0	0	0	0	0	0	0	0	0	0	0	0	0	0	0	0
group_1327	Hypothetical protein	Hypothetical protein/Unknown function	1	0	0	0	0	0	0	0	0	0	0	0	0	0	0	0	0	0	0	0	0	0	0	0	0	0	0	0	0	0	0	0	0	0	0	0	0	0	0	0	0	0	0	0	0	0	0
group_1328	Hypothetical protein	Hypothetical protein/Unknown function	1	0	0	0	0	0	0	0	0	0	0	0	0	0	0	0	0	0	0	0	0	0	0	0	0	0	0	0	0	0	0	0	0	0	0	0	0	0	0	0	0	0	0	0	0	0	0
group_1329	site-specific integrase [Helicobacter phage 1961P]	Phage DNA replication and packaging	1	0	0	0	0	0	0	0	0	0	0	0	0	0	0	0	0	0	0	0	0	0	0	0	0	0	0	0	0	0	0	0	0	0	0	0	0	0	0	0	0	0	0	0	0	0	0
group_1330	Hypothetical protein	Hypothetical protein/Unknown function	1	0	0	0	0	0	0	0	0	0	0	0	0	0	0	0	0	0	0	0	0	0	0	0	0	0	0	0	0	0	0	0	0	0	0	0	0	0	0	0	0	0	0	0	0	0	0
group_1331	DNA cytosine methyltransferase [Pseudoalteromonas phage C5a]	DNA methyltransferase	1	0	0	0	0	0	0	0	0	0	0	0	0	0	0	0	0	0	0	0	0	0	0	0	0	0	0	0	0	0	0	0	0	0	0	0	0	0	0	0	0	0	0	0	0	0	0
group_1332	Hypothetical protein	Hypothetical protein/Unknown function	1	0	0	0	0	0	0	0	0	0	0	0	0	0	0	0	0	0	0	0	0	0	0	0	0	0	0	0	0	0	0	0	0	0	0	0	0	0	0	0	0	0	0	0	0	0	0
group_1333	putative HD superfamily hydrolase [Stenotrophomonas phage IME-SM1]	Other	1	0	0	0	0	0	0	0	0	0	0	0	0	0	0	0	0	0	0	0	0	0	0	0	0	0	0	0	0	0	0	0	0	0	0	0	0	0	0	0	0	0	0	0	0	0	0
group_1334	deoxynucleoside monophosphate kinase [Streptomyces phage Vash]	DNA-binding	1	0	0	0	0	0	0	0	0	0	0	0	0	0	0	0	0	0	0	0	0	0	0	0	0	0	0	0	0	0	0	0	0	0	0	0	0	0	0	0	0	0	0	0	0	0	0
group_1335	Hypothetical protein	Hypothetical protein/Unknown function	1	0	0	0	0	0	0	0	0	0	0	0	0	0	0	0	0	0	0	0	0	0	0	0	0	0	0	0	0	0	0	0	0	0	0	0	0	0	0	0	0	0	0	0	0	0	0
group_1336	Hypothetical protein	Hypothetical protein/Unknown function	1	0	0	0	0	0	0	0	0	0	0	0	0	0	0	0	0	0	0	0	0	0	0	0	0	0	0	0	0	0	0	0	0	0	0	0	0	0	0	0	0	0	0	0	0	0	0
group_1337	Hypothetical protein	Hypothetical protein/Unknown function	1	0	0	0	0	0	0	0	0	0	0	0	0	0	0	0	0	0	0	0	0	0	0	0	0	0	0	0	0	0	0	0	0	0	0	0	0	0	0	0	0	0	0	0	0	0	0
group_1338	Hypothetical protein	Hypothetical protein/Unknown function	1	0	0	0	0	0	0	0	0	0	0	0	0	0	0	0	0	0	0	0	0	0	0	0	0	0	0	0	0	0	0	0	0	0	0	0	0	0	0	0	0	0	0	0	0	0	0
group_1339	Hypothetical protein	Hypothetical protein/Unknown function	1	0	0	0	0	0	0	0	0	0	0	0	0	0	0	0	0	0	0	0	0	0	0	0	0	0	0	0	0	0	0	0	0	0	0	0	0	0	0	0	0	0	0	0	0	0	0
group_1340	Hypothetical protein	Hypothetical protein/Unknown function	1	0	0	0	0	0	0	0	0	0	0	0	0	0	0	0	0	0	0	0	0	0	0	0	0	0	0	0	0	0	0	0	0	0	0	0	0	0	0	0	0	0	0	0	0	0	0
group_1341	virulence-associated protein E [Croceibacter phage P2559Y]	Virulence	1	0	0	0	0	0	0	0	0	0	0	0	0	0	0	0	0	0	0	0	0	0	0	0	0	0	0	0	0	0	0	0	0	0	0	0	0	0	0	0	0	0	0	0	0	0	0
group_1342	Hypothetical protein	Hypothetical protein/Unknown function	1	0	0	0	0	0	0	0	0	0	0	0	0	0	0	0	0	0	0	0	0	0	0	0	0	0	0	0	0	0	0	0	0	0	0	0	0	0	0	0	0	0	0	0	0	0	0
group_1343	minor tail protein [Rhodobacter phage RcRhea]	Phage structural protein	1	0	0	0	0	0	0	0	0	0	0	0	0	0	0	0	0	0	0	0	0	0	0	0	0	0	0	0	0	0	0	0	0	0	0	0	0	0	0	0	0	0	0	0	0	0	0
group_1344	Hypothetical protein	Hypothetical protein/Unknown function	1	0	0	0	0	0	0	0	0	0	0	0	0	0	0	0	0	0	0	0	0	0	0	0	0	0	0	0	0	0	0	0	0	0	0	0	0	0	0	0	0	0	0	0	0	0	0
group_1345	Hypothetical protein	Hypothetical protein/Unknown function	1	0	0	0	0	0	0	0	0	0	0	0	0	0	0	0	0	0	0	0	0	0	0	0	0	0	0	0	0	0	0	0	0	0	0	0	0	0	0	0	0	0	0	0	0	0	0
group_1346	tail fiber assembly-like protein [Pseudomonas phage phi3]	Phage structural protein	1	0	0	0	0	0	0	0	0	0	0	0	0	0	0	0	0	0	0	0	0	0	0	0	0	0	0	0	0	0	0	0	0	0	0	0	0	0	0	0	0	0	0	0	0	0	0
group_1347	tail protein [Salmonella phage RE2010]	Phage structural protein	1	0	0	0	0	0	0	0	0	0	0	0	0	0	0	0	0	0	0	0	0	0	0	0	0	0	0	0	0	0	0	0	0	0	0	0	0	0	0	0	0	0	0	0	0	0	0
group_1348	PIN domain-containing protein [Ralstonia virus RSA1]	RNA-binding	1	0	0	0	0	0	0	0	0	0	0	0	0	0	0	0	0	0	0	0	0	0	0	0	0	0	0	0	0	0	0	0	0	0	0	0	0	0	0	0	0	0	0	0	0	0	0
group_1349	Hypothetical protein	Hypothetical protein/Unknown function	1	0	0	0	0	0	0	0	0	0	0	0	0	0	0	0	0	0	0	0	0	0	0	0	0	0	0	0	0	0	0	0	0	0	0	0	0	0	0	0	0	0	0	0	0	0	0
group_1350	Hypothetical protein	Hypothetical protein/Unknown function	1	0	0	0	0	0	0	0	0	0	0	0	0	0	0	0	0	0	0	0	0	0	0	0	0	0	0	0	0	0	0	0	0	0	0	0	0	0	0	0	0	0	0	0	0	0	0
group_1351	Hypothetical protein	Hypothetical protein/Unknown function	1	0	0	0	0	0	0	0	0	0	0	0	0	0	0	0	0	0	0	0	0	0	0	0	0	0	0	0	0	0	0	0	0	0	0	0	0	0	0	0	0	0	0	0	0	0	0
group_1352	terminase endonuclease subunit [Escherichia phage pro147]	Phage structural protein	1	0	0	0	0	0	0	0	0	0	0	0	0	0	0	0	0	0	0	0	0	0	0	0	0	0	0	0	0	0	0	0	0	0	0	0	0	0	0	0	0	0	0	0	0	0	0
group_1353	head completion-stabilization protein [Bacteriophage R18C]	Phage structural protein	1	0	0	0	0	0	0	0	0	0	0	0	0	0	0	0	0	0	0	0	0	0	0	0	0	0	0	0	0	0	0	0	0	0	0	0	0	0	0	0	0	0	0	0	0	0	0
group_1354	tail protein X [Yersinia phage vB_YpM_22]	Phage structural protein	1	0	0	0	0	0	0	0	0	0	0	0	0	0	0	0	0	0	0	0	0	0	0	0	0	0	0	0	0	0	0	0	0	0	0	0	0	0	0	0	0	0	0	0	0	0	0
group_1355	holin family protein [Salmonella phage vB_SalP_TR2]	Phage cell lysis	1	0	0	0	0	0	0	0	0	0	0	0	0	0	0	0	0	0	0	0	0	0	0	0	0	0	0	0	0	0	0	0	0	0	0	0	0	0	0	0	0	0	0	0	0	0	0
group_1356	putative peptidoglycan binding protein [Salmonella phage GG32]	Phage cell lysis	1	0	0	0	0	0	0	0	0	0	0	0	0	0	0	0	0	0	0	0	0	0	0	0	0	0	0	0	0	0	0	0	0	0	0	0	0	0	0	0	0	0	0	0	0	0	0
group_1357	i-spanin [Burkholderia phage AP3]	Phage cell lysis	1	0	0	0	0	0	0	0	0	0	0	0	0	0	0	0	0	0	0	0	0	0	0	0	0	0	0	0	0	0	0	0	0	0	0	0	0	0	0	0	0	0	0	0	0	0	0
group_1358	baseplate assembly protein [Xanthomonas phage FoX5]	Phage structural protein	1	0	0	0	0	0	0	0	0	0	0	0	0	0	0	0	0	0	0	0	0	0	0	0	0	0	0	0	0	0	0	0	0	0	0	0	0	0	0	0	0	0	0	0	0	0	0
group_1359	tail fiber assembly-like protein [Pseudomonas phage phi3]	Phage structural protein	1	0	0	0	0	0	0	0	0	0	0	0	0	0	0	0	0	0	0	0	0	0	0	0	0	0	0	0	0	0	0	0	0	0	0	0	0	0	0	0	0	0	0	0	0	0	0
group_1360	Hypothetical protein	Hypothetical protein/Unknown function	1	0	0	0	0	0	0	0	0	0	0	0	0	0	0	0	0	0	0	0	0	0	0	0	0	0	0	0	0	0	0	0	0	0	0	0	0	0	0	0	0	0	0	0	0	0	0
group_1361	Hypothetical protein	Hypothetical protein/Unknown function	1	0	0	0	0	0	0	0	0	0	0	0	0	0	0	0	0	0	0	0	0	0	0	0	0	0	0	0	0	0	0	0	0	0	0	0	0	0	0	0	0	0	0	0	0	0	0
group_1364	tail protein [Escherichia phage Tls]	Phage structural protein	1	0	0	0	0	0	0	0	0	0	0	0	0	0	0	0	0	0	0	0	0	0	0	0	0	0	0	0	0	0	0	0	0	0	0	0	0	0	0	0	0	0	0	0	0	0	0
group_1366	minor tail protein L [Enterobacteria phage mEp213]	Phage structural protein	1	0	0	0	0	0	0	0	0	0	0	0	0	0	0	0	0	0	0	0	0	0	0	0	0	0	0	0	0	0	0	0	0	0	0	0	0	0	0	0	0	0	0	0	0	0	0
group_1367	Hypothetical protein	Hypothetical protein/Unknown function	1	0	0	0	0	0	0	0	0	0	0	0	0	0	0	0	0	0	0	0	0	0	0	0	0	0	0	0	0	0	0	0	0	0	0	0	0	0	0	0	0	0	0	0	0	0	0
group_1368	tail assembly protein [Pseudomonas phage YMC11/02/R656]	Phage structural protein	1	0	0	0	0	0	0	0	0	0	0	0	0	0	0	0	0	0	0	0	0	0	0	0	0	0	0	0	0	0	0	0	0	0	0	0	0	0	0	0	0	0	0	0	0	0	0
group_1370	LysR family transcriptional regulator [Klebsiella phage ST437-OXA245phi4.1]	DNA-binding	1	0	0	0	0	0	0	0	0	0	0	0	0	0	0	0	0	0	0	0	0	0	0	0	0	0	0	0	0	0	0	0	0	0	0	0	0	0	0	0	0	0	0	0	0	0	0
group_1371	Hypothetical protein	Hypothetical protein/Unknown function	1	0	0	0	0	0	0	0	0	0	0	0	0	0	0	0	0	0	0	0	0	0	0	0	0	0	0	0	0	0	0	0	0	0	0	0	0	0	0	0	0	0	0	0	0	0	0
group_1372	putative structural protein [Agrobacterium phage OLIVR1]	Phage structural protein	1	0	0	0	0	0	0	0	0	0	0	0	0	0	0	0	0	0	0	0	0	0	0	0	0	0	0	0	0	0	0	0	0	0	0	0	0	0	0	0	0	0	0	0	0	0	0
group_1376	helix-turn-helix domain-containing protein [Pseudomonas phage MP42]	DNA-binding	1	0	0	0	0	0	0	0	0	0	0	0	0	0	0	0	0	0	0	0	0	0	0	0	0	0	0	0	0	0	0	0	0	0	0	0	0	0	0	0	0	0	0	0	0	0	0
group_1377	Hypothetical protein	Hypothetical protein/Unknown function	1	0	0	0	0	0	0	0	0	0	0	0	0	0	0	0	0	0	0	0	0	0	0	0	0	0	0	0	0	0	0	0	0	0	0	0	0	0	0	0	0	0	0	0	0	0	0
group_1378	Hypothetical protein	Hypothetical protein/Unknown function	1	0	0	0	0	0	0	0	0	0	0	0	0	0	0	0	0	0	0	0	0	0	0	0	0	0	0	0	0	0	0	0	0	0	0	0	0	0	0	0	0	0	0	0	0	0	0
group_1379	Hypothetical protein	Hypothetical protein/Unknown function	1	0	0	0	0	0	0	0	0	0	0	0	0	0	0	0	0	0	0	0	0	0	0	0	0	0	0	0	0	0	0	0	0	0	0	0	0	0	0	0	0	0	0	0	0	0	0
group_1380	Hypothetical protein	Hypothetical protein/Unknown function	1	0	0	0	0	0	0	0	0	0	0	0	0	0	0	0	0	0	0	0	0	0	0	0	0	0	0	0	0	0	0	0	0	0	0	0	0	0	0	0	0	0	0	0	0	0	0
group_1381	Hypothetical protein	Hypothetical protein/Unknown function	1	0	0	0	0	0	0	0	0	0	0	0	0	0	0	0	0	0	0	0	0	0	0	0	0	0	0	0	0	0	0	0	0	0	0	0	0	0	0	0	0	0	0	0	0	0	0
group_1382	Hypothetical protein	Hypothetical protein/Unknown function	1	0	0	0	0	0	0	0	0	0	0	0	0	0	0	0	0	0	0	0	0	0	0	0	0	0	0	0	0	0	0	0	0	0	0	0	0	0	0	0	0	0	0	0	0	0	0
group_1383	Hypothetical protein	Hypothetical protein/Unknown function	1	0	0	0	0	0	0	0	0	0	0	0	0	0	0	0	0	0	0	0	0	0	0	0	0	0	0	0	0	0	0	0	0	0	0	0	0	0	0	0	0	0	0	0	0	0	0
group_1384	Hypothetical protein	Hypothetical protein/Unknown function	1	0	0	0	0	0	0	0	0	0	0	0	0	0	0	0	0	0	0	0	0	0	0	0	0	0	0	0	0	0	0	0	0	0	0	0	0	0	0	0	0	0	0	0	0	0	0
group_1385	Hypothetical protein	Hypothetical protein/Unknown function	1	0	0	0	0	0	0	0	0	0	0	0	0	0	0	0	0	0	0	0	0	0	0	0	0	0	0	0	0	0	0	0	0	0	0	0	0	0	0	0	0	0	0	0	0	0	0
group_1386	Hypothetical protein	Hypothetical protein/Unknown function	1	0	0	0	0	0	0	0	0	0	0	0	0	0	0	0	0	0	0	0	0	0	0	0	0	0	0	0	0	0	0	0	0	0	0	0	0	0	0	0	0	0	0	0	0	0	0
group_1387	Hypothetical protein	Hypothetical protein/Unknown function	1	0	0	0	0	0	0	0	0	0	0	0	0	0	0	0	0	0	0	0	0	0	0	0	0	0	0	0	0	0	0	0	0	0	0	0	0	0	0	0	0	0	0	0	0	0	0
group_1388	Hypothetical protein	Hypothetical protein/Unknown function	1	0	0	0	0	0	0	0	0	0	0	0	0	0	0	0	0	0	0	0	0	0	0	0	0	0	0	0	0	0	0	0	0	0	0	0	0	0	0	0	0	0	0	0	0	0	0
group_1389	Hypothetical protein	Hypothetical protein/Unknown function	1	0	0	0	0	0	0	0	0	0	0	0	0	0	0	0	0	0	0	0	0	0	0	0	0	0	0	0	0	0	0	0	0	0	0	0	0	0	0	0	0	0	0	0	0	0	0
group_1390	DNA primase [Xanthomonas phage Xop411]	Phage DNA replication and packaging	1	0	0	0	0	0	0	0	0	0	0	0	0	0	0	0	0	0	0	0	0	0	0	0	0	0	0	0	0	0	0	0	0	0	0	0	0	0	0	0	0	0	0	0	0	0	0
group_1391	Hypothetical protein	Hypothetical protein/Unknown function	1	0	0	0	0	0	0	0	0	0	0	0	0	0	0	0	0	0	0	0	0	0	0	0	0	0	0	0	0	0	0	0	0	0	0	0	0	0	0	0	0	0	0	0	0	0	0
group_1392	DNA polymerase [Pseudomonas phage PollyC]	Phage DNA replication and packaging	1	0	0	0	0	0	0	0	0	0	0	0	0	0	0	0	0	0	0	0	0	0	0	0	0	0	0	0	0	0	0	0	0	0	0	0	0	0	0	0	0	0	0	0	0	0	0
group_1393	p38 [Xanthomonas phage Xop411]	Hypothetical protein/Unknown function	1	0	0	0	0	0	0	0	0	0	0	0	0	0	0	0	0	0	0	0	0	0	0	0	0	0	0	0	0	0	0	0	0	0	0	0	0	0	0	0	0	0	0	0	0	0	0
group_1394	Hypothetical protein	Hypothetical protein/Unknown function	1	0	0	0	0	0	0	0	0	0	0	0	0	0	0	0	0	0	0	0	0	0	0	0	0	0	0	0	0	0	0	0	0	0	0	0	0	0	0	0	0	0	0	0	0	0	0
group_1395	Hypothetical protein	Hypothetical protein/Unknown function	1	0	0	0	0	0	0	0	0	0	0	0	0	0	0	0	0	0	0	0	0	0	0	0	0	0	0	0	0	0	0	0	0	0	0	0	0	0	0	0	0	0	0	0	0	0	0
group_1396	adenylyl-sulfate kinase [Burkholderia phage Bp-AMP1]	Cellular metabolism	1	0	0	0	0	0	0	0	0	0	0	0	0	0	0	0	0	0	0	0	0	0	0	0	0	0	0	0	0	0	0	0	0	0	0	0	0	0	0	0	0	0	0	0	0	0	0
group_1397	DNA ligase [Caulobacter phage Percy]	Phage DNA replication and packaging	1	0	0	0	0	0	0	0	0	0	0	0	0	0	0	0	0	0	0	0	0	0	0	0	0	0	0	0	0	0	0	0	0	0	0	0	0	0	0	0	0	0	0	0	0	0	0
group_1398	RNA polymerase [Pseudomonas phage PollyC]	Phage DNA replication and packaging	1	0	0	0	0	0	0	0	0	0	0	0	0	0	0	0	0	0	0	0	0	0	0	0	0	0	0	0	0	0	0	0	0	0	0	0	0	0	0	0	0	0	0	0	0	0	0
group_1399	Hypothetical protein	Hypothetical protein/Unknown function	1	0	0	0	0	0	0	0	0	0	0	0	0	0	0	0	0	0	0	0	0	0	0	0	0	0	0	0	0	0	0	0	0	0	0	0	0	0	0	0	0	0	0	0	0	0	0
group_1400	Hypothetical protein	Hypothetical protein/Unknown function	1	0	0	0	0	0	0	0	0	0	0	0	0	0	0	0	0	0	0	0	0	0	0	0	0	0	0	0	0	0	0	0	0	0	0	0	0	0	0	0	0	0	0	0	0	0	0
group_1401	putative scaffolding protein [Aeromonas phage ZPAH7]	Phage structural protein	1	0	0	0	0	0	0	0	0	0	0	0	0	0	0	0	0	0	0	0	0	0	0	0	0	0	0	0	0	0	0	0	0	0	0	0	0	0	0	0	0	0	0	0	0	0	0
group_1402	tail tubular protein A [Xanthomonas phage XAJ24]	Phage structural protein	1	0	0	0	0	0	0	0	0	0	0	0	0	0	0	0	0	0	0	0	0	0	0	0	0	0	0	0	0	0	0	0	0	0	0	0	0	0	0	0	0	0	0	0	0	0	0
group_1403	tail tubular protein B [Cronobacter phage vB_CskP_GAP227]	Phage structural protein	1	0	0	0	0	0	0	0	0	0	0	0	0	0	0	0	0	0	0	0	0	0	0	0	0	0	0	0	0	0	0	0	0	0	0	0	0	0	0	0	0	0	0	0	0	0	0
group_1404	Hypothetical protein	Hypothetical protein/Unknown function	1	0	0	0	0	0	0	0	0	0	0	0	0	0	0	0	0	0	0	0	0	0	0	0	0	0	0	0	0	0	0	0	0	0	0	0	0	0	0	0	0	0	0	0	0	0	0
group_1405	Hypothetical protein	Hypothetical protein/Unknown function	1	0	0	0	0	0	0	0	0	0	0	0	0	0	0	0	0	0	0	0	0	0	0	0	0	0	0	0	0	0	0	0	0	0	0	0	0	0	0	0	0	0	0	0	0	0	0
group_1406	putative transglycosylase [Burkholderia phage Bp-AMP1]	Phage cell lysis	1	0	0	0	0	0	0	0	0	0	0	0	0	0	0	0	0	0	0	0	0	0	0	0	0	0	0	0	0	0	0	0	0	0	0	0	0	0	0	0	0	0	0	0	0	0	0
group_1407	putative phage tail fiber protein [Ralstonia phage RSJ5]	Phage structural protein	1	0	0	0	0	0	0	0	0	0	0	0	0	0	0	0	0	0	0	0	0	0	0	0	0	0	0	0	0	0	0	0	0	0	0	0	0	0	0	0	0	0	0	0	0	0	0
group_1408	lysozyme [Salmonella virus BTP1]	Phage cell lysis	1	0	0	0	0	0	0	0	0	0	0	0	0	0	0	0	0	0	0	0	0	0	0	0	0	0	0	0	0	0	0	0	0	0	0	0	0	0	0	0	0	0	0	0	0	0	0
group_1409	Hypothetical protein	Hypothetical protein/Unknown function	1	0	0	0	0	0	0	0	0	0	0	0	0	0	0	0	0	0	0	0	0	0	0	0	0	0	0	0	0	0	0	0	0	0	0	0	0	0	0	0	0	0	0	0	0	0	0
group_1410	site-specific integrase [Escherichia phage mEpX2]	Phage DNA replication and packaging	1	0	0	0	0	0	0	0	0	0	0	0	0	0	0	0	0	0	0	0	0	0	0	0	0	0	0	0	0	0	0	0	0	0	0	0	0	0	0	0	0	0	0	0	0	0	0
group_1411	site-specific integrase [Burkholderia phage Mana]	Phage DNA replication and packaging	1	0	0	0	0	0	0	0	0	0	0	0	0	0	0	0	0	0	0	0	0	0	0	0	0	0	0	0	0	0	0	0	0	0	0	0	0	0	0	0	0	0	0	0	0	0	0
group_1412	minor tail protein [Microbacterium phage Armstrong]	Phage structural protein	1	0	0	0	0	0	0	0	0	0	0	0	0	0	0	0	0	0	0	0	0	0	0	0	0	0	0	0	0	0	0	0	0	0	0	0	0	0	0	0	0	0	0	0	0	0	0
group_1413	minor tail protein L [Escherichia phage mEpX1]	Phage structural protein	1	0	0	0	0	0	0	0	0	0	0	0	0	0	0	0	0	0	0	0	0	0	0	0	0	0	0	0	0	0	0	0	0	0	0	0	0	0	0	0	0	0	0	0	0	0	0
group_1414	Hypothetical protein	Hypothetical protein/Unknown function	1	0	0	0	0	0	0	0	0	0	0	0	0	0	0	0	0	0	0	0	0	0	0	0	0	0	0	0	0	0	0	0	0	0	0	0	0	0	0	0	0	0	0	0	0	0	0
group_1415	DUF935 domain-containing protein [Faecalibacterium phage FP_Mushu]	Hypothetical protein/Unknown function	1	0	0	0	0	0	0	0	0	0	0	0	0	0	0	0	0	0	0	0	0	0	0	0	0	0	0	0	0	0	0	0	0	0	0	0	0	0	0	0	0	0	0	0	0	0	0
group_1416	virion morphogenesis protein [Rhodovulum phage vB_RhkS_P1]	Phage structural protein	1	0	0	0	0	0	0	0	0	0	0	0	0	0	0	0	0	0	0	0	0	0	0	0	0	0	0	0	0	0	0	0	0	0	0	0	0	0	0	0	0	0	0	0	0	0	0
group_1417	Hypothetical protein	Hypothetical protein/Unknown function	1	0	0	0	0	0	0	0	0	0	0	0	0	0	0	0	0	0	0	0	0	0	0	0	0	0	0	0	0	0	0	0	0	0	0	0	0	0	0	0	0	0	0	0	0	0	0
group_292	Hypothetical protein	Hypothetical protein/Unknown function	1	0	0	1	0	0	0	0	0	0	0	0	0	0	0	0	0	0	0	0	0	0	0	0	0	0	0	0	0	0	0	0	0	0	0	0	0	0	0	0	0	0	0	0	0	0	0
group_341	Hypothetical protein	Hypothetical protein/Unknown function	1	0	0	0	0	0	0	0	0	0	0	0	0	0	1	0	0	0	0	0	0	0	0	0	0	0	0	0	0	0	0	0	0	0	0	0	0	0	0	0	0	0	0	0	0	0	0
group_342	Hypothetical protein	Hypothetical protein/Unknown function	1	0	0	0	0	0	0	0	0	0	0	0	0	0	1	0	0	0	0	0	0	0	0	0	0	0	0	0	0	0	0	0	0	0	0	0	0	0	0	0	0	0	0	0	0	0	0
group_346	Hypothetical protein	Hypothetical protein/Unknown function	1	0	0	0	0	0	0	0	0	0	0	0	0	0	1	0	0	0	0	0	0	0	0	0	0	0	0	0	0	0	0	0	0	0	0	0	0	0	0	0	0	0	0	0	0	0	0
group_347	Hypothetical protein	Hypothetical protein/Unknown function	1	0	0	0	0	0	0	0	0	0	0	0	0	0	1	0	0	0	0	0	0	0	0	0	0	0	0	0	0	0	0	0	0	0	0	0	0	0	0	0	0	0	0	0	0	0	0
group_348	holin family protein [Burkholderia phage AP3]	Phage cell lysis	1	0	0	0	0	0	0	0	0	0	0	0	0	0	1	0	0	0	0	0	0	0	0	0	0	0	0	0	0	0	0	0	0	0	0	0	0	0	0	0	0	0	0	0	0	0	0
group_353	PAAR domain-containing protein [Burkholderia phage KL3]	Virulence	1	0	0	0	0	0	0	0	0	0	0	0	0	0	1	0	0	0	0	0	0	0	0	0	0	0	0	0	0	0	0	0	0	0	0	0	0	0	0	0	0	0	0	0	0	0	0
group_354	IS5-like element ISBmu23 family transposase [Burkholderia phage KS5]	Transposase	1	0	0	0	0	0	0	0	0	0	0	0	0	0	1	0	0	0	0	0	0	0	0	0	0	0	0	0	0	0	0	0	0	0	0	0	0	0	0	0	0	0	0	0	0	0	0
group_355	phosphoribosyltransferase [Burkholderia phage Mana]	RNA-binding	1	0	0	0	0	0	0	0	0	0	0	0	0	0	1	0	0	0	0	0	0	0	0	0	0	0	0	0	0	0	0	0	0	0	0	0	0	0	0	0	0	0	0	0	0	0	0
group_356	DNA-protecting protein DprA [Thermus phage phi OH2]	Bacterial stress tolerance	1	0	0	0	0	0	0	0	0	0	0	0	0	0	1	0	0	0	0	0	0	0	0	0	0	0	0	0	0	0	0	0	0	0	0	0	0	0	0	0	0	0	0	0	0	0	0
group_374	immunity 52 family protein [Ralstonia phage RsoM1USA]	Hypothetical protein/Unknown function	1	0	0	0	0	0	0	0	0	0	0	0	0	0	0	0	0	0	0	0	0	0	0	0	0	0	0	0	0	0	0	0	0	0	1	0	0	0	0	0	0	0	0	0	0	0	0
group_375	Hypothetical protein	Hypothetical protein/Unknown function	1	0	0	0	0	0	0	0	0	0	0	0	0	0	0	0	0	0	0	0	0	0	0	0	0	0	0	0	0	0	0	0	0	0	0	1	0	0	0	0	0	0	0	0	0	0	0
group_378	Hypothetical protein	Hypothetical protein/Unknown function	1	0	0	0	0	0	0	0	0	0	0	0	0	0	0	0	0	0	0	0	0	0	0	0	0	0	0	0	0	0	0	0	0	0	0	0	1	0	0	0	0	0	0	0	0	0	0
group_380	Hypothetical protein	Hypothetical protein/Unknown function	1	0	0	0	0	0	0	0	0	0	0	0	0	0	0	0	0	0	0	0	0	0	0	0	0	0	0	0	0	0	0	0	0	0	0	0	1	0	0	0	0	0	0	0	0	0	0
group_381	Hypothetical protein	Hypothetical protein/Unknown function	1	0	0	0	0	0	0	0	0	0	0	0	0	0	0	0	0	0	0	0	0	0	0	0	0	0	0	0	0	0	0	0	0	0	0	0	1	0	0	0	0	0	0	0	0	0	0
group_382	putative minor coat protein [Ralstonia phage PE226]	Phage structural protein	1	0	0	0	0	0	0	0	0	0	0	0	0	0	0	0	0	0	0	0	0	0	0	0	0	0	0	0	0	0	0	0	0	0	0	0	1	0	0	0	0	0	0	0	0	0	0
group_383	Hypothetical protein	Hypothetical protein/Unknown function	1	0	0	0	0	0	0	0	0	0	0	0	0	0	0	0	0	0	0	0	0	0	0	0	0	0	0	0	0	0	0	0	0	0	0	0	1	0	0	0	0	0	0	0	0	0	0
group_384	putative minor coat protein [Ralstonia phage PE226]	Phage structural protein	1	0	0	0	0	0	0	0	0	0	0	0	0	0	0	0	0	0	0	0	0	0	0	0	0	0	0	0	0	0	0	0	0	0	0	0	1	0	0	0	0	0	0	0	0	0	0
group_385	putative minor coat protein [Ralstonia phage PE226]	Phage structural protein	1	0	0	0	0	0	0	0	0	0	0	0	0	0	0	0	0	0	0	0	0	0	0	0	0	0	0	0	0	0	0	0	0	0	0	0	1	0	0	0	0	0	0	0	0	0	0
group_386	putative phage assembly protein [Ralstonia phage PE226]	Phage structural protein	1	0	0	0	0	0	0	0	0	0	0	0	0	0	0	0	0	0	0	0	0	0	0	0	0	0	0	0	0	0	0	0	0	0	0	0	1	0	0	0	0	0	0	0	0	0	0
group_387	Hypothetical protein	Hypothetical protein/Unknown function	1	0	0	0	0	0	0	0	0	0	0	0	0	0	0	0	0	0	0	0	0	0	0	0	0	0	0	0	0	0	0	0	0	0	0	0	1	0	0	0	0	0	0	0	0	0	0
group_388	Hypothetical protein	Hypothetical protein/Unknown function	1	0	0	0	0	0	0	0	0	0	0	0	0	0	0	0	0	0	0	0	0	0	0	0	0	0	0	0	0	0	0	0	0	0	0	0	1	0	0	0	0	0	0	0	0	0	0
group_389	Hypothetical protein	Hypothetical protein/Unknown function	1	0	0	0	0	0	0	0	0	0	0	0	0	0	0	0	0	0	0	0	0	0	0	0	0	0	0	0	0	0	0	0	0	0	0	0	1	0	0	0	0	0	0	0	0	0	0
group_390	Hypothetical protein	Hypothetical protein/Unknown function	1	0	0	0	0	0	0	0	0	0	0	0	0	0	0	0	0	0	0	0	0	0	0	0	0	0	0	0	0	0	0	0	0	0	0	0	1	0	0	0	0	0	0	0	0	0	0
group_391	recombinase family protein [Staphylococcus phage X2]	Phage DNA replication and packaging	1	0	0	0	0	0	0	0	0	0	0	0	0	0	0	0	0	0	0	0	0	0	0	0	0	0	0	0	0	0	0	0	0	0	0	0	1	0	0	0	0	0	0	0	0	0	0
group_404	tail protein [Escherichia phage HK106]	Phage structural protein	1	0	0	0	0	0	0	0	0	0	0	0	0	0	0	0	0	0	0	0	0	0	0	0	0	0	0	0	0	0	0	0	0	0	0	0	0	0	1	0	0	0	0	0	0	0	0
group_405	tail fiber assembly protein [Ralstonia phage Dina]	Phage structural protein	1	0	0	0	0	0	0	0	0	0	0	0	0	0	0	0	0	0	0	0	0	0	0	0	0	0	0	0	0	0	0	0	0	0	0	0	0	0	1	0	0	0	0	0	0	0	0
group_406	head closure protein [Escherichia phage mEpX2]	Phage structural protein	1	0	0	0	0	0	0	0	0	0	0	0	0	0	0	0	0	0	0	0	0	0	0	0	0	0	0	0	0	0	0	0	0	0	0	0	0	0	0	0	0	1	0	0	0	0	0
group_407	DUF3168 domain-containing protein [Ralstonia phage Dina]	Hypothetical protein/Unknown function	1	0	0	0	0	0	0	0	0	0	0	0	0	0	0	0	0	0	0	0	0	0	0	0	0	0	0	0	0	0	0	0	0	0	0	0	0	0	0	0	0	1	0	0	0	0	0
group_408	Hypothetical protein	Hypothetical protein/Unknown function	1	0	0	0	0	0	0	0	0	0	0	0	0	0	0	0	0	0	0	0	0	0	0	0	0	0	0	0	0	0	0	0	0	0	0	0	0	0	0	0	0	1	0	0	0	0	0
group_409	Hypothetical protein	Hypothetical protein/Unknown function	1	0	0	0	0	0	0	0	0	0	0	0	0	0	0	0	0	0	0	0	0	0	0	0	0	0	0	0	0	0	0	0	0	0	0	0	0	0	0	0	0	1	0	0	0	0	0
group_410	tail assembly protein [Escherichia phage ECP1]	Phage structural protein	1	0	0	0	0	0	0	0	0	0	0	0	0	0	0	0	0	0	0	0	0	0	0	0	0	0	0	0	0	0	0	0	0	0	0	0	0	0	0	0	0	1	0	0	0	0	0
group_411	shufflon-specific DNA recombinase [Ralstonia phage RS-PI-1]	Phage DNA replication and packaging	1	0	0	0	0	0	0	0	0	0	0	0	0	0	0	0	0	0	0	0	0	0	0	0	0	0	0	0	0	0	0	0	0	0	0	0	0	0	0	0	0	0	1	0	0	0	0
group_412	Hypothetical protein	Hypothetical protein/Unknown function	1	0	0	0	0	0	0	0	0	0	0	0	0	0	0	0	0	0	0	0	0	0	0	0	0	0	0	0	0	0	0	0	0	0	0	0	0	0	0	0	0	0	1	0	0	0	0
group_413	Hypothetical protein	Hypothetical protein/Unknown function	1	0	0	0	0	0	0	0	0	0	0	0	0	0	0	0	0	0	0	0	0	0	0	0	0	0	0	0	0	0	0	0	0	0	0	0	0	0	0	0	0	0	1	0	0	0	0
group_414	transmembrane protein [Ralstonia virus RSA1]	Membrane-bound protein	1	0	0	0	0	0	0	0	0	0	0	0	0	0	0	0	0	0	0	0	0	0	0	0	0	0	0	0	0	0	0	0	0	0	0	0	0	0	0	0	0	0	1	0	0	0	0
group_417	Hypothetical protein	Hypothetical protein/Unknown function	1	0	0	0	0	0	0	0	0	0	0	0	0	0	0	0	0	0	0	0	0	0	0	0	0	0	0	0	0	0	0	0	0	0	0	0	0	0	0	0	0	0	1	0	0	0	0
group_419	Hypothetical protein	Hypothetical protein/Unknown function	1	0	0	0	0	0	0	0	0	0	0	0	0	0	0	0	0	0	0	0	0	0	0	0	0	0	0	0	0	0	0	0	0	0	0	0	0	0	0	0	0	0	1	0	0	0	0
group_420	tail fiber assembly-like protein [Vibrio phage X29]	Phage structural protein	1	0	0	0	0	0	0	0	0	0	0	0	0	0	0	0	0	0	0	0	0	0	0	0	0	0	0	0	0	0	0	0	0	0	0	0	0	0	0	0	0	0	1	0	0	0	0
group_422	baseplate assembly protein V [Yersinia virus L413C]	Phage structural protein	1	0	0	0	0	0	0	0	0	0	0	0	0	0	0	0	0	0	0	0	0	0	0	0	0	0	0	0	0	0	0	0	0	0	0	0	0	0	0	0	0	0	1	0	0	0	0
group_423	virion morphogenesis protein [Burkholderia phage ST79]	Phage structural protein	1	0	0	0	0	0	0	0	0	0	0	0	0	0	0	0	0	0	0	0	0	0	0	0	0	0	0	0	0	0	0	0	0	0	0	0	0	0	0	0	0	0	1	0	0	0	0
group_424	i-spanin [Burkholderia phage Mana]	Phage cell lysis	1	0	0	0	0	0	0	0	0	0	0	0	0	0	0	0	0	0	0	0	0	0	0	0	0	0	0	0	0	0	0	0	0	0	0	0	0	0	0	0	0	0	1	0	0	0	0
group_425	Hypothetical protein	Hypothetical protein/Unknown function	1	0	0	0	0	0	0	0	0	0	0	0	0	0	0	0	0	0	0	0	0	0	0	0	0	0	0	0	0	0	0	0	0	0	0	0	0	0	0	0	0	0	1	0	0	0	0
group_426	Hypothetical protein	Hypothetical protein/Unknown function	1	0	0	0	0	0	0	0	0	0	0	0	0	0	0	0	0	0	0	0	0	0	0	0	0	0	0	0	0	0	0	0	0	0	0	0	0	0	0	0	0	0	0	1	0	0	0
group_427	Hypothetical protein	Hypothetical protein/Unknown function	1	0	0	0	0	0	0	0	0	0	0	0	0	0	0	0	0	0	0	0	0	0	0	0	0	0	0	0	0	0	0	0	0	0	0	0	0	0	0	0	0	0	0	1	0	0	0
group_428	Hypothetical protein	Hypothetical protein/Unknown function	1	0	0	0	0	0	0	0	0	0	0	0	0	0	0	0	0	0	0	0	0	0	0	0	0	0	0	0	0	0	0	0	0	0	0	0	0	0	0	0	0	0	0	1	0	0	0
group_429	Hypothetical protein	Hypothetical protein/Unknown function	1	0	0	0	0	0	0	0	0	0	0	0	0	0	0	0	0	0	0	0	0	0	0	0	0	0	0	0	0	0	0	0	0	0	0	0	0	0	0	0	0	0	0	1	0	0	0
group_430	Hypothetical protein	Hypothetical protein/Unknown function	1	0	0	0	0	0	0	0	0	0	0	0	0	0	0	0	0	0	0	0	0	0	0	0	0	0	0	0	0	0	0	0	0	0	0	0	0	0	0	0	0	0	0	1	0	0	0
group_431	Hypothetical protein	Hypothetical protein/Unknown function	1	0	0	0	0	0	0	0	0	0	0	0	0	0	0	0	0	0	0	0	0	0	0	0	0	0	0	0	0	0	0	0	0	0	0	0	0	0	0	0	0	0	0	1	0	0	0
group_432	Hypothetical protein	Hypothetical protein/Unknown function	1	0	0	0	0	0	0	0	0	0	0	0	0	0	0	0	0	0	0	0	0	0	0	0	0	0	0	0	0	0	0	0	0	0	0	0	0	0	0	0	0	0	0	1	0	0	0
group_433	Hypothetical protein	Hypothetical protein/Unknown function	1	0	0	0	0	0	0	0	0	0	0	0	0	0	0	0	0	0	0	0	0	0	0	0	0	0	0	0	0	0	0	0	0	0	0	0	0	0	0	0	0	0	0	1	0	0	0
group_434	Hypothetical protein	Hypothetical protein/Unknown function	1	0	0	0	0	0	0	0	0	0	0	0	0	0	0	0	0	0	0	0	0	0	0	0	0	0	0	0	0	0	0	0	0	0	0	0	0	0	0	0	0	0	0	1	0	0	0
group_435	putative structural protein [Agrobacterium phage OLIVR1]	Phage structural protein	1	0	0	0	0	0	0	0	0	0	0	0	0	0	0	0	0	0	0	0	0	0	0	0	0	0	0	0	0	0	0	0	0	0	0	0	0	0	0	0	0	0	0	1	0	0	0
group_436	Hypothetical protein	Hypothetical protein/Unknown function	1	0	0	0	0	0	0	0	0	0	0	0	0	0	0	0	0	0	0	0	0	0	0	0	0	0	0	0	0	0	0	0	0	0	0	0	0	0	0	0	0	0	0	1	0	0	0
group_437	Hypothetical protein	Hypothetical protein/Unknown function	1	0	0	0	0	0	0	0	0	0	0	0	0	0	0	0	0	0	0	0	0	0	0	0	0	0	0	0	0	0	0	0	0	0	0	0	0	0	0	0	0	0	0	1	0	0	0
group_438	Hypothetical protein	Hypothetical protein/Unknown function	1	0	0	0	0	0	0	0	0	0	0	0	0	0	0	0	0	0	0	0	0	0	0	0	0	0	0	0	0	0	0	0	0	0	0	0	0	0	0	0	0	0	0	1	0	0	0
group_439	Mu-like promajor head subunit gpT family protein [Faecalibacterium phage FP_Mushu]	Phage structural protein	1	0	0	0	0	0	0	0	0	0	0	0	0	0	0	0	0	0	0	0	0	0	0	0	0	0	0	0	0	0	0	0	0	0	0	0	0	0	0	0	0	0	0	1	0	0	0
group_440	protease [Pseudomonas phage JBD25]	Phage structural protein	1	0	0	0	0	0	0	0	0	0	0	0	0	0	0	0	0	0	0	0	0	0	0	0	0	0	0	0	0	0	0	0	0	0	0	0	0	0	0	0	0	0	0	1	0	0	0
group_441	Hypothetical protein	Hypothetical protein/Unknown function	1	0	0	0	0	0	0	0	0	0	0	0	0	0	0	0	0	0	0	0	0	0	0	0	0	0	0	0	0	0	0	0	0	0	0	0	0	0	0	0	0	0	0	1	0	0	0
group_442	Hypothetical protein	Hypothetical protein/Unknown function	1	0	0	0	0	0	0	0	0	0	0	0	0	0	0	0	0	0	0	0	0	0	0	0	0	0	0	0	0	0	0	0	0	0	0	0	0	0	0	0	0	0	0	1	0	0	0
group_443	DUF2786 domain-containing protein [Pseudomonas phage vB_PaeS_PM105]	Hypothetical protein/Unknown function	1	0	0	0	0	0	0	0	0	0	0	0	0	0	0	0	0	0	0	0	0	0	0	0	0	0	0	0	0	0	0	0	0	0	0	0	0	0	0	0	0	0	0	1	0	0	0
group_444	DNA-binding protein HU-beta [Salmonella phage maane]	DNA-binding	1	0	0	0	0	0	0	0	0	0	0	0	0	0	0	0	0	0	0	0	0	0	0	0	0	0	0	0	0	0	0	0	0	0	0	0	0	0	0	0	0	0	0	1	0	0	0
group_445	Hypothetical protein	Hypothetical protein/Unknown function	1	0	0	0	0	0	0	0	0	0	0	0	0	0	0	0	0	0	0	0	0	0	0	0	0	0	0	0	0	0	0	0	0	0	0	0	0	0	0	0	0	0	0	1	0	0	0
group_446	Hypothetical protein	Hypothetical protein/Unknown function	1	0	0	0	0	0	0	0	0	0	0	0	0	0	0	0	0	0	0	0	0	0	0	0	0	0	0	0	0	0	0	0	0	0	0	0	0	0	0	0	0	0	0	1	0	0	0
group_447	Hypothetical protein	Hypothetical protein/Unknown function	1	0	0	0	0	0	0	0	0	0	0	0	0	0	0	0	0	0	0	0	0	0	0	0	0	0	0	0	0	0	0	0	0	0	0	0	0	0	0	0	0	0	0	1	0	0	0
group_448	Hypothetical protein	Hypothetical protein/Unknown function	1	0	0	0	0	0	0	0	0	0	0	0	0	0	0	0	0	0	0	0	0	0	0	0	0	0	0	0	0	0	0	0	0	0	0	0	0	0	0	0	0	0	0	1	0	0	0
group_449	Hypothetical protein	Hypothetical protein/Unknown function	1	0	0	0	0	0	0	0	0	0	0	0	0	0	0	0	0	0	0	0	0	0	0	0	0	0	0	0	0	0	0	0	0	0	0	0	0	0	0	0	0	0	0	1	0	0	0
group_450	DNA-binding protein [Pseudomonas phage JBD67]	DNA-binding	1	0	0	0	0	0	0	0	0	0	0	0	0	0	0	0	0	0	0	0	0	0	0	0	0	0	0	0	0	0	0	0	0	0	0	0	0	0	0	0	0	0	0	1	0	0	0
group_451	Hypothetical protein	Hypothetical protein/Unknown function	1	0	0	0	0	0	0	0	0	0	0	0	0	0	0	0	0	0	0	0	0	0	0	0	0	0	0	0	0	0	0	0	0	0	0	0	0	0	0	0	0	0	0	1	0	0	0
group_452	Hypothetical protein	Hypothetical protein/Unknown function	1	0	0	0	0	0	0	0	0	0	0	0	0	0	0	0	0	0	0	0	0	0	0	0	0	0	0	0	0	0	0	0	0	0	0	0	0	0	0	0	0	0	0	1	0	0	0
group_453	Hypothetical protein	Hypothetical protein/Unknown function	1	0	0	0	0	0	0	0	0	0	0	0	0	0	0	0	0	0	0	0	0	0	0	0	0	0	0	0	0	0	0	0	0	0	0	0	0	0	0	0	0	0	0	1	0	0	0
group_454	DUF935 domain-containing protein [Faecalibacterium phage FP_Mushu]	Hypothetical protein/Unknown function	1	0	0	0	0	0	0	0	0	0	0	0	0	0	0	0	0	0	0	0	0	0	0	0	0	0	0	0	0	0	0	0	0	0	0	0	0	0	0	0	0	0	0	1	0	0	0
group_455	Hypothetical protein	Hypothetical protein/Unknown function	1	0	0	0	0	0	0	0	0	0	0	0	0	0	0	0	0	0	0	0	0	0	0	0	0	0	0	0	0	0	0	0	0	0	0	0	0	0	0	0	0	0	0	1	0	0	0
group_456	Hypothetical protein	Hypothetical protein/Unknown function	1	0	0	0	0	0	0	0	0	0	0	0	0	0	0	0	0	0	0	0	0	0	0	0	0	0	0	0	0	0	0	0	0	0	0	0	0	0	0	0	0	0	0	0	1	0	0
group_457	Hypothetical protein	Hypothetical protein/Unknown function	1	0	0	0	0	0	0	0	0	0	0	0	0	0	0	0	0	0	0	0	0	0	0	0	0	0	0	0	0	0	0	0	0	0	0	0	0	0	0	0	0	0	0	0	1	0	0
group_522	Hypothetical protein	Hypothetical protein/Unknown function	1	0	0	0	0	0	0	0	0	0	0	0	0	0	0	0	0	0	0	0	0	0	0	0	0	0	0	0	0	0	0	0	0	0	0	0	0	0	0	0	0	0	0	0	0	0	0
group_523	Hypothetical protein	Hypothetical protein/Unknown function	1	0	0	0	0	0	0	0	0	0	0	0	0	0	0	0	0	0	0	0	0	0	0	0	0	0	0	0	0	0	0	0	0	0	0	0	0	0	0	0	0	0	0	0	0	0	0
group_532	Hypothetical protein	Hypothetical protein/Unknown function	1	0	0	0	0	0	0	0	0	0	0	0	0	0	0	0	0	0	0	0	0	0	0	0	0	0	0	0	0	0	0	0	0	0	0	0	0	0	0	0	0	0	0	0	0	0	0
group_533	Hypothetical protein	Hypothetical protein/Unknown function	1	0	0	0	0	0	0	0	0	0	0	0	0	0	0	0	0	0	0	0	0	0	0	0	0	0	0	0	0	0	0	0	0	0	0	0	0	0	0	0	0	0	0	0	0	0	0
group_534	DNA cytosine methyltransferase [Rhizobium phage vB_RleM_PPF1]	DNA methyltransferase	1	0	0	0	0	0	0	0	0	0	0	0	0	0	0	0	0	0	0	0	0	0	0	0	0	0	0	0	0	0	0	0	0	0	0	0	0	0	0	0	0	0	0	0	0	0	0
group_535	Hypothetical protein	Hypothetical protein/Unknown function	1	0	0	0	0	0	0	0	0	0	0	0	0	0	0	0	0	0	0	0	0	0	0	0	0	0	0	0	0	0	0	0	0	0	0	0	0	0	0	0	0	0	0	0	0	0	0
group_536	phosphohydrolase [Rhodobacter phage RcRhea]	Phage structural protein	1	0	0	0	0	0	0	0	0	0	0	0	0	0	0	0	0	0	0	0	0	0	0	0	0	0	0	0	0	0	0	0	0	0	0	0	0	0	0	0	0	0	0	0	0	0	0
group_538	Hypothetical protein	Hypothetical protein/Unknown function	1	0	0	0	0	0	0	0	0	0	0	0	0	0	0	0	0	0	0	0	0	0	0	0	0	0	0	0	0	0	0	0	0	0	0	0	0	0	0	0	0	0	0	0	0	0	0
group_539	Hypothetical protein	Hypothetical protein/Unknown function	1	0	0	0	0	0	0	0	0	0	0	0	0	0	0	0	0	0	0	0	0	0	0	0	0	0	0	0	0	0	0	0	0	0	0	0	0	0	0	0	0	0	0	0	0	0	0
group_540	Hypothetical protein	Hypothetical protein/Unknown function	1	0	0	0	0	0	0	0	0	0	0	0	0	0	0	0	0	0	0	0	0	0	0	0	0	0	0	0	0	0	0	0	0	0	0	0	0	0	0	0	0	0	0	0	0	0	0
group_541	Hypothetical protein	Hypothetical protein/Unknown function	1	0	0	0	0	0	0	0	0	0	0	0	0	0	0	0	0	0	0	0	0	0	0	0	0	0	0	0	0	0	0	0	0	0	0	0	0	0	0	0	0	0	0	0	0	0	0
group_542	Hypothetical protein	Hypothetical protein/Unknown function	1	0	0	0	0	0	0	0	0	0	0	0	0	0	0	0	0	0	0	0	0	0	0	0	0	0	0	0	0	0	0	0	0	0	0	0	0	0	0	0	0	0	0	0	0	0	0
group_543	Hypothetical protein	Hypothetical protein/Unknown function	1	0	0	0	0	0	0	0	0	0	0	0	0	0	0	0	0	0	0	0	0	0	0	0	0	0	0	0	0	0	0	0	0	0	0	0	0	0	0	0	0	0	0	0	0	0	0
group_544	Hypothetical protein	Hypothetical protein/Unknown function	1	0	0	0	0	0	0	0	0	0	0	0	0	0	0	0	0	0	0	0	0	0	0	0	0	0	0	0	0	0	0	0	0	0	0	0	0	0	0	0	0	0	0	0	0	0	0
group_545	Hypothetical protein	Hypothetical protein/Unknown function	1	0	0	0	0	0	0	0	0	0	0	0	0	0	0	0	0	0	0	0	0	0	0	0	0	0	0	0	0	0	0	0	0	0	0	0	0	0	0	0	0	0	0	0	0	0	0
group_546	Hypothetical protein	Hypothetical protein/Unknown function	1	0	0	0	0	0	0	0	0	0	0	0	0	0	0	0	0	0	0	0	0	0	0	0	0	0	0	0	0	0	0	0	0	0	0	0	0	0	0	0	0	0	0	0	0	0	0
group_547	tail protein [Ralstonia phage RSY1]	Phage structural protein	1	0	0	0	0	0	0	0	0	0	0	0	0	0	0	0	0	0	0	0	0	0	0	0	0	0	0	0	0	0	0	0	0	0	0	0	0	0	0	0	0	0	0	0	0	0	0
group_548	minor tail protein L [Escherichia phage mEp234]	Phage structural protein	1	0	0	0	0	0	0	0	0	0	0	0	0	0	0	0	0	0	0	0	0	0	0	0	0	0	0	0	0	0	0	0	0	0	0	0	0	0	0	0	0	0	0	0	0	0	0
group_549	Hypothetical protein	Hypothetical protein/Unknown function	1	0	0	0	0	0	0	0	0	0	0	0	0	0	0	0	0	0	0	0	0	0	0	0	0	0	0	0	0	0	0	0	0	0	0	0	0	0	0	0	0	0	0	0	0	0	0
group_550	inner-membrane spanin protein Rz [Salmonella phage LPST10]	Phage cell lysis	1	0	0	0	0	0	0	0	0	0	0	0	0	0	0	0	0	0	0	0	0	0	0	0	0	0	0	0	0	0	0	0	0	0	0	0	0	0	0	0	0	0	0	0	0	0	0
group_551	Hypothetical protein	Hypothetical protein/Unknown function	1	0	0	0	0	0	0	0	0	0	0	0	0	0	0	0	0	0	0	0	0	0	0	0	0	0	0	0	0	0	0	0	0	0	0	0	0	0	0	0	0	0	0	0	0	0	0
group_552	Hypothetical protein	Hypothetical protein/Unknown function	1	0	0	0	0	0	0	0	0	0	0	0	0	0	0	0	0	0	0	0	0	0	0	0	0	0	0	0	0	0	0	0	0	0	0	0	0	0	0	0	0	0	0	0	0	0	0
group_553	Hypothetical protein	Hypothetical protein/Unknown function	1	0	0	0	0	0	0	0	0	0	0	0	0	0	0	0	0	0	0	0	0	0	0	0	0	0	0	0	0	0	0	0	0	0	0	0	0	0	0	0	0	0	0	0	0	0	0
group_554	LysM peptidoglycan-binding domain-containing protein [Ralstonia phage Dina]	Phage cell lysis	1	0	0	0	0	0	0	0	0	0	0	0	0	0	0	0	0	0	0	0	0	0	0	0	0	0	0	0	0	0	0	0	0	0	0	0	0	0	0	0	0	0	0	0	0	0	0
group_612	HNH endonuclease [Bacillus phage phi105]	Phage DNA replication and packaging	1	0	0	0	0	0	0	0	0	0	0	0	0	0	0	0	0	0	0	0	0	0	0	0	0	0	0	0	0	0	0	0	0	0	0	0	0	0	0	0	0	0	0	0	0	0	0
group_616	p005a [Rhizobium phage 16-3]	Other	1	0	0	0	0	0	0	0	0	0	0	0	0	0	0	0	0	0	0	0	0	0	0	0	0	0	0	0	0	0	0	0	0	0	0	0	0	0	0	0	0	0	0	0	0	0	0
group_619	DUF3168 domain-containing protein [Ralstonia phage Dina]	Hypothetical protein/Unknown function	1	0	0	0	0	0	0	0	0	0	0	0	0	0	0	0	0	0	0	0	0	0	0	0	0	0	0	0	0	0	0	0	0	0	0	0	0	0	0	0	0	0	0	0	0	0	0
group_621	DUF1799 domain-containing protein [Pseudomonas phage PS-1]	Hypothetical protein/Unknown function	1	0	0	0	0	0	0	0	0	0	0	0	0	0	0	0	0	0	0	0	0	0	0	0	0	0	0	0	0	0	0	0	0	0	0	0	0	0	0	0	0	0	0	0	0	0	0
group_622	tail protein [Cronobacter phage phiES15]	Phage structural protein	1	0	0	0	0	0	0	0	0	0	0	0	0	0	0	0	0	0	0	0	0	0	0	0	0	0	0	0	0	0	0	0	0	0	0	0	0	0	0	0	0	0	0	0	0	0	0
group_623	tail protein [Ralstonia phage RSY1]	Phage structural protein	1	0	0	0	0	0	0	0	0	0	0	0	0	0	0	0	0	0	0	0	0	0	0	0	0	0	0	0	0	0	0	0	0	0	0	0	0	0	0	0	0	0	0	0	0	0	0
group_624	tail protein [Enterobacterial phage mEp390]	Phage structural protein	1	0	0	0	0	0	0	0	0	0	0	0	0	0	0	0	0	0	0	0	0	0	0	0	0	0	0	0	0	0	0	0	0	0	0	0	0	0	0	0	0	0	0	0	0	0	0
group_625	Hypothetical protein	Hypothetical protein/Unknown function	1	0	0	0	0	0	0	0	0	0	0	0	0	0	0	0	0	0	0	0	0	0	0	0	0	0	0	0	0	0	0	0	0	0	0	0	0	0	0	0	0	0	0	0	0	0	0
group_626	Hypothetical protein	Hypothetical protein/Unknown function	1	0	0	0	0	0	0	0	0	0	0	0	0	0	0	0	0	0	0	0	0	0	0	0	0	0	0	0	0	0	0	0	0	0	0	0	0	0	0	0	0	0	0	0	0	0	0
group_627	Hypothetical protein	Hypothetical protein/Unknown function	1	0	0	0	0	0	0	0	0	0	0	0	0	0	0	0	0	0	0	0	0	0	0	0	0	0	0	0	0	0	0	0	0	0	0	0	0	0	0	0	0	0	0	0	0	0	0
group_628	Hypothetical protein	Hypothetical protein/Unknown function	1	0	0	0	0	0	0	0	0	0	0	0	0	0	0	0	0	0	0	0	0	0	0	0	0	0	0	0	0	0	0	0	0	0	0	0	0	0	0	0	0	0	0	0	0	0	0
group_629	putative tail protein b [Stenotrophomonas phage S1]	Phage structural protein	1	0	0	0	0	0	0	0	0	0	0	0	0	0	0	0	0	0	0	0	0	0	0	0	0	0	0	0	0	0	0	0	0	0	0	0	0	0	0	0	0	0	0	0	0	0	0
group_630	Hypothetical protein	Hypothetical protein/Unknown function	1	0	0	0	0	0	0	0	0	0	0	0	0	0	0	0	0	0	0	0	0	0	0	0	0	0	0	0	0	0	0	0	0	0	0	0	0	0	0	0	0	0	0	0	0	0	0
group_631	Hypothetical protein	Hypothetical protein/Unknown function	1	0	0	0	0	0	0	0	0	0	0	0	0	0	0	0	0	0	0	0	0	0	0	0	0	0	0	0	0	0	0	0	0	0	0	0	0	0	0	0	0	0	0	0	0	0	0
group_632	Hypothetical protein	Hypothetical protein/Unknown function	1	0	0	0	0	0	0	0	0	0	0	0	0	0	0	0	0	0	0	0	0	0	0	0	0	0	0	0	0	0	0	0	0	0	0	0	0	0	0	0	0	0	0	0	0	0	0
group_633	Hypothetical protein	Hypothetical protein/Unknown function	1	0	0	0	0	0	0	0	0	0	0	0	0	0	0	0	0	0	0	0	0	0	0	0	0	0	0	0	0	0	0	0	0	0	0	0	0	0	0	0	0	0	0	0	0	0	0
group_634	Hypothetical protein	Hypothetical protein/Unknown function	1	0	0	0	0	0	0	0	0	0	0	0	0	0	0	0	0	0	0	0	0	0	0	0	0	0	0	0	0	0	0	0	0	0	0	0	0	0	0	0	0	0	0	0	0	0	0
group_635	Hypothetical protein	Hypothetical protein/Unknown function	1	0	0	0	0	0	0	0	0	0	0	0	0	0	0	0	0	0	0	0	0	0	0	0	0	0	0	0	0	0	0	0	0	0	0	0	0	0	0	0	0	0	0	0	0	0	0
group_636	Hypothetical protein	Hypothetical protein/Unknown function	1	0	0	0	0	0	0	0	0	0	0	0	0	0	0	0	0	0	0	0	0	0	0	0	0	0	0	0	0	0	0	0	0	0	0	0	0	0	0	0	0	0	0	0	0	0	0
group_637	lysozyme [Rhodobacter phage RcapMu]	Phage cell lysis	1	0	0	0	0	0	0	0	0	0	0	0	0	0	0	0	0	0	0	0	0	0	0	0	0	0	0	0	0	0	0	0	0	0	0	0	0	0	0	0	0	0	0	0	0	0	0
group_638	Hypothetical protein	Hypothetical protein/Unknown function	1	0	0	0	0	0	0	0	0	0	0	0	0	0	0	0	0	0	0	0	0	0	0	0	0	0	0	0	0	0	0	0	0	0	0	0	0	0	0	0	0	0	0	0	0	0	0
group_639	Hypothetical protein	Hypothetical protein/Unknown function	1	0	0	0	0	0	0	0	0	0	0	0	0	0	0	0	0	0	0	0	0	0	0	0	0	0	0	0	0	0	0	0	0	0	0	0	0	0	0	0	0	0	0	0	0	0	0
group_640	Hypothetical protein	Hypothetical protein/Unknown function	1	0	0	0	0	0	0	0	0	0	0	0	0	0	0	0	0	0	0	0	0	0	0	0	0	0	0	0	0	0	0	0	0	0	0	0	0	0	0	0	0	0	0	0	0	0	0
group_641	Hypothetical protein	Hypothetical protein/Unknown function	1	0	0	0	0	0	0	0	0	0	0	0	0	0	0	0	0	0	0	0	0	0	0	0	0	0	0	0	0	0	0	0	0	0	0	0	0	0	0	0	0	0	0	0	0	0	0
group_642	Hypothetical protein	Hypothetical protein/Unknown function	1	0	0	0	0	0	0	0	0	0	0	0	0	0	0	0	0	0	0	0	0	0	0	0	0	0	0	0	0	0	0	0	0	0	0	0	0	0	0	0	0	0	0	0	0	0	0
group_643	MFS transporter [Burkholderia phage phi1026b]	Phage cell lysis	1	0	0	0	0	0	0	0	0	0	0	0	0	0	0	0	0	0	0	0	0	0	0	0	0	0	0	0	0	0	0	0	0	0	0	0	0	0	0	0	0	0	0	0	0	0	0
group_644	DNA replication initiation protein [Vibrio phage VCY-phi]	Phage DNA replication and packaging	1	0	0	0	0	0	0	0	0	0	0	0	0	0	0	0	0	0	0	0	0	0	0	0	0	0	0	0	0	0	0	0	0	0	0	0	0	0	0	0	0	0	0	0	0	0	0
group_682	putative head portal protein [Xanthomonas virus CP1]	Phage structural protein	1	0	0	0	0	0	0	0	0	0	0	0	0	0	0	0	0	0	0	0	0	0	0	0	0	0	0	0	0	0	0	0	0	0	0	0	0	0	0	0	0	0	0	0	0	0	0
group_683	capsid maturation protease [Mycobacterium phage 32HC]	Phage structural protein	1	0	0	0	0	0	0	0	0	0	0	0	0	0	0	0	0	0	0	0	0	0	0	0	0	0	0	0	0	0	0	0	0	0	0	0	0	0	0	0	0	0	0	0	0	0	0
group_684	p005a [Rhizobium phage 16-3]	Other	1	0	0	0	0	0	0	0	0	0	0	0	0	0	0	0	0	0	0	0	0	0	0	0	0	0	0	0	0	0	0	0	0	0	0	0	0	0	0	0	0	0	0	0	0	0	0
group_685	Hypothetical protein	Hypothetical protein/Unknown function	1	0	0	0	0	0	0	0	0	0	0	0	0	0	0	0	0	0	0	0	0	0	0	0	0	0	0	0	0	0	0	0	0	0	0	0	0	0	0	0	0	0	0	0	0	0	0
group_686	head-tail connector protein [Burkholderia phage KS9]	Phage structural protein	1	0	0	0	0	0	0	0	0	0	0	0	0	0	0	0	0	0	0	0	0	0	0	0	0	0	0	0	0	0	0	0	0	0	0	0	0	0	0	0	0	0	0	0	0	0	0
group_687	head closure protein [Rhodobacter phage RcapNL]	Phage structural protein	1	0	0	0	0	0	0	0	0	0	0	0	0	0	0	0	0	0	0	0	0	0	0	0	0	0	0	0	0	0	0	0	0	0	0	0	0	0	0	0	0	0	0	0	0	0	0
group_688	Hypothetical protein	Hypothetical protein/Unknown function	1	0	0	0	0	0	0	0	0	0	0	0	0	0	0	0	0	0	0	0	0	0	0	0	0	0	0	0	0	0	0	0	0	0	0	0	0	0	0	0	0	0	0	0	0	0	0
group_689	Hypothetical protein	Hypothetical protein/Unknown function	1	0	0	0	0	0	0	0	0	0	0	0	0	0	0	0	0	0	0	0	0	0	0	0	0	0	0	0	0	0	0	0	0	0	0	0	0	0	0	0	0	0	0	0	0	0	0
group_691	GPO family capsid scaffolding protein [Klebsiella phage ST437-OXA245phi4.2]	Phage structural protein	1	0	0	0	0	0	0	0	0	0	0	0	0	0	0	0	0	0	0	0	0	0	0	0	0	0	0	0	0	0	0	0	0	0	0	0	0	0	0	0	0	0	0	0	0	0	0
group_692	virion morphogenesis protein [Pseudomonas phage vB_Pae_BR319a]	Phage structural protein	1	0	0	0	0	0	0	0	0	0	0	0	0	0	0	0	0	0	0	0	0	0	0	0	0	0	0	0	0	0	0	0	0	0	0	0	0	0	0	0	0	0	0	0	0	0	0
group_693	Hypothetical protein	Hypothetical protein/Unknown function	1	0	0	0	0	0	0	0	0	0	0	0	0	0	0	0	0	0	0	0	0	0	0	0	0	0	0	0	0	0	0	0	0	0	0	0	0	0	0	0	0	0	0	0	0	0	0
group_694	Hypothetical protein	Hypothetical protein/Unknown function	1	0	0	0	0	0	0	0	0	0	0	0	0	0	0	0	0	0	0	0	0	0	0	0	0	0	0	0	0	0	0	0	0	0	0	0	0	0	0	0	0	0	0	0	0	0	0
group_750	Hypothetical protein	Hypothetical protein/Unknown function	1	0	0	0	0	0	0	0	0	0	0	0	0	0	0	0	0	0	0	0	0	0	0	0	0	0	0	0	0	0	0	0	0	0	0	0	0	0	0	0	0	0	0	0	0	0	0
LOC_1_59	Hypothetical protein	Hypothetical protein/Unknown function	1	0	0	0	0	0	0	0	0	0	0	0	0	0	0	0	0	0	0	0	0	0	0	0	0	0	0	0	0	0	0	0	0	0	0	0	0	0	0	0	0	0	0	0	0	0	0
LOC_1_60	Hypothetical protein	Hypothetical protein/Unknown function	1	0	0	0	0	0	0	0	0	0	0	0	0	0	0	0	0	0	0	0	0	0	0	0	0	0	0	0	0	0	0	0	0	0	0	0	0	0	0	0	0	0	0	0	0	0	0
LOC_1_61	Hypothetical protein	Hypothetical protein/Unknown function	1	0	0	0	0	0	0	0	0	0	0	0	0	0	0	0	0	0	0	0	0	0	0	0	0	0	0	0	0	0	0	0	0	0	0	0	0	0	0	0	0	0	0	0	0	0	0
LOC_1_62	Hypothetical protein	Hypothetical protein/Unknown function	1	0	0	0	0	0	0	0	0	0	0	0	0	0	0	0	0	0	0	0	0	0	0	0	0	0	0	0	0	0	0	0	0	0	0	0	0	0	0	0	0	0	0	0	0	0	0
LOC_1_63	Hypothetical protein	Hypothetical protein/Unknown function	1	0	0	0	0	0	0	0	0	0	0	0	0	0	0	0	0	0	0	0	0	0	0	0	0	0	0	0	0	0	0	0	0	0	0	0	0	0	0	0	0	0	0	0	0	0	0
LOC_1_64	probable zinc-type alcohol dehydrogenase-like protein [Acanthamoeba polyphaga mimivirus]	Cellular metabolism	1	0	0	0	0	0	0	0	0	0	0	0	0	0	0	0	0	0	0	0	0	0	0	0	0	0	0	0	0	0	0	0	0	0	0	0	0	0	0	0	0	0	0	0	0	0	0
LOC_1_65	Hypothetical protein	Hypothetical protein/Unknown function	1	0	0	0	0	0	0	0	0	0	0	0	0	0	0	0	0	0	0	0	0	0	0	0	0	0	0	0	0	0	0	0	0	0	0	0	0	0	0	0	0	0	0	0	0	0	0
LOC_1_66	Hypothetical protein	Hypothetical protein/Unknown function	1	0	0	0	0	0	0	0	0	0	0	0	0	0	0	0	0	0	0	0	0	0	0	0	0	0	0	0	0	0	0	0	0	0	0	0	0	0	0	0	0	0	0	0	0	0	0
LOC_1_67	Hypothetical protein	Hypothetical protein/Unknown function	1	0	0	0	0	0	0	0	0	0	0	0	0	0	0	0	0	0	0	0	0	0	0	0	0	0	0	0	0	0	0	0	0	0	0	0	0	0	0	0	0	0	0	0	0	0	0
LOC_1_68	Hypothetical protein	Hypothetical protein/Unknown function	1	0	0	0	0	0	0	0	0	0	0	0	0	0	0	0	0	0	0	0	0	0	0	0	0	0	0	0	0	0	0	0	0	0	0	0	0	0	0	0	0	0	0	0	0	0	0
LOC_1_69	Hypothetical protein	Hypothetical protein/Unknown function	1	0	0	0	0	0	0	0	0	0	0	0	0	0	0	0	0	0	0	0	0	0	0	0	0	0	0	0	0	0	0	0	0	0	0	0	0	0	0	0	0	0	0	0	0	0	0
LOC_1_70	Hypothetical protein	Hypothetical protein/Unknown function	1	0	0	0	0	0	0	0	0	0	0	0	0	0	0	0	0	0	0	0	0	0	0	0	0	0	0	0	0	0	0	0	0	0	0	0	0	0	0	0	0	0	0	0	0	0	0
LOC_1_71	Hypothetical protein	Hypothetical protein/Unknown function	1	0	0	0	0	0	0	0	0	0	0	0	0	0	0	0	0	0	0	0	0	0	0	0	0	0	0	0	0	0	0	0	0	0	0	0	0	0	0	0	0	0	0	0	0	0	0
LOC_1_72	Hypothetical protein	Hypothetical protein/Unknown function	1	0	0	0	0	0	0	0	0	0	0	0	0	0	0	0	0	0	0	0	0	0	0	0	0	0	0	0	0	0	0	0	0	0	0	0	0	0	0	0	0	0	0	0	0	0	0
group_788	site-specific integrase [Mannheimia phage vB_MhM_587AP1]	Phage DNA replication and packaging	1	0	0	0	0	0	0	0	0	0	0	0	0	0	0	0	0	0	0	0	0	0	0	0	0	0	0	0	0	0	0	0	0	0	0	0	0	0	0	0	0	0	0	0	0	0	0
group_789	tyrosine-type recombinase/integrase [Enterobacterial phage mEp390]	Phage DNA replication and packaging	1	0	0	0	0	0	0	0	0	0	0	0	0	0	0	0	0	0	0	0	0	0	0	0	0	0	0	0	0	0	0	0	0	0	0	0	0	0	0	0	0	0	0	0	0	0	0
group_790	Hypothetical protein	Hypothetical protein/Unknown function	1	0	0	0	0	0	0	0	0	0	0	0	0	0	0	0	0	0	0	0	0	0	0	0	0	0	0	0	0	0	0	0	0	0	0	0	0	0	0	0	0	0	0	0	0	0	0
group_791	Hypothetical protein	Hypothetical protein/Unknown function	1	0	0	0	0	0	0	0	0	0	0	0	0	0	0	0	0	0	0	0	0	0	0	0	0	0	0	0	0	0	0	0	0	0	0	0	0	0	0	0	0	0	0	0	0	0	0
group_792	methyltransferase [Caulobacter phage Sansa]	DNA methyltransferase	1	0	0	0	0	0	0	0	0	0	0	0	0	0	0	0	0	0	0	0	0	0	0	0	0	0	0	0	0	0	0	0	0	0	0	0	0	0	0	0	0	0	0	0	0	0	0
group_793	putative HD superfamily hydrolase [Stenotrophomonas phage IME-SM1]	Other	1	0	0	0	0	0	0	0	0	0	0	0	0	0	0	0	0	0	0	0	0	0	0	0	0	0	0	0	0	0	0	0	0	0	0	0	0	0	0	0	0	0	0	0	0	0	0
group_794	Hypothetical protein	Hypothetical protein/Unknown function	1	0	0	0	0	0	0	0	0	0	0	0	0	0	0	0	0	0	0	0	0	0	0	0	0	0	0	0	0	0	0	0	0	0	0	0	0	0	0	0	0	0	0	0	0	0	0
group_795	putative dNMP kinase [Caulobacter phage CcrColossus]	Phage DNA replication and packaging	1	0	0	0	0	0	0	0	0	0	0	0	0	0	0	0	0	0	0	0	0	0	0	0	0	0	0	0	0	0	0	0	0	0	0	0	0	0	0	0	0	0	0	0	0	0	0
group_796	Hypothetical protein	Hypothetical protein/Unknown function	1	0	0	0	0	0	0	0	0	0	0	0	0	0	0	0	0	0	0	0	0	0	0	0	0	0	0	0	0	0	0	0	0	0	0	0	0	0	0	0	0	0	0	0	0	0	0
group_797	Hypothetical protein	Hypothetical protein/Unknown function	1	0	0	0	0	0	0	0	0	0	0	0	0	0	0	0	0	0	0	0	0	0	0	0	0	0	0	0	0	0	0	0	0	0	0	0	0	0	0	0	0	0	0	0	0	0	0
group_798	Hypothetical protein	Hypothetical protein/Unknown function	1	0	0	0	0	0	0	0	0	0	0	0	0	0	0	0	0	0	0	0	0	0	0	0	0	0	0	0	0	0	0	0	0	0	0	0	0	0	0	0	0	0	0	0	0	0	0
group_799	Hypothetical protein	Hypothetical protein/Unknown function	1	0	0	0	0	0	0	0	0	0	0	0	0	0	0	0	0	0	0	0	0	0	0	0	0	0	0	0	0	0	0	0	0	0	0	0	0	0	0	0	0	0	0	0	0	0	0
group_800	Hypothetical protein	Hypothetical protein/Unknown function	1	0	0	0	0	0	0	0	0	0	0	0	0	0	0	0	0	0	0	0	0	0	0	0	0	0	0	0	0	0	0	0	0	0	0	0	0	0	0	0	0	0	0	0	0	0	0
group_801	Hypothetical protein	Hypothetical protein/Unknown function	1	0	0	0	0	0	0	0	0	0	0	0	0	0	0	0	0	0	0	0	0	0	0	0	0	0	0	0	0	0	0	0	0	0	0	0	0	0	0	0	0	0	0	0	0	0	0
group_802	CI phage repressor [Xylella phage Xfas53]	DNA-binding	1	0	0	0	0	0	0	0	0	0	0	0	0	0	0	0	0	0	0	0	0	0	0	0	0	0	0	0	0	0	0	0	0	0	0	0	0	0	0	0	0	0	0	0	0	0	0
group_803	Hypothetical protein	Hypothetical protein/Unknown function	1	0	0	0	0	0	0	0	0	0	0	0	0	0	0	0	0	0	0	0	0	0	0	0	0	0	0	0	0	0	0	0	0	0	0	0	0	0	0	0	0	0	0	0	0	0	0
group_804	regulatory CII family protein [Burkholderia phage phiE125]	Phage DNA replication and packaging	1	0	0	0	0	0	0	0	0	0	0	0	0	0	0	0	0	0	0	0	0	0	0	0	0	0	0	0	0	0	0	0	0	0	0	0	0	0	0	0	0	0	0	0	0	0	0
group_805	Hypothetical protein	Hypothetical protein/Unknown function	1	0	0	0	0	0	0	0	0	0	0	0	0	0	0	0	0	0	0	0	0	0	0	0	0	0	0	0	0	0	0	0	0	0	0	0	0	0	0	0	0	0	0	0	0	0	0
group_806	putative primase [Ralstonia phage phiRSP]	Phage DNA replication and packaging	1	0	0	0	0	0	0	0	0	0	0	0	0	0	0	0	0	0	0	0	0	0	0	0	0	0	0	0	0	0	0	0	0	0	0	0	0	0	0	0	0	0	0	0	0	0	0
group_807	Hypothetical protein	Hypothetical protein/Unknown function	1	0	0	0	0	0	0	0	0	0	0	0	0	0	0	0	0	0	0	0	0	0	0	0	0	0	0	0	0	0	0	0	0	0	0	0	0	0	0	0	0	0	0	0	0	0	0
group_808	Hypothetical protein	Hypothetical protein/Unknown function	1	0	0	0	0	0	0	0	0	0	0	0	0	0	0	0	0	0	0	0	0	0	0	0	0	0	0	0	0	0	0	0	0	0	0	0	0	0	0	0	0	0	0	0	0	0	0
group_809	HNH endonuclease [Burkholderia phage Bcep176]	Phage DNA replication and packaging	1	0	0	0	0	0	0	0	0	0	0	0	0	0	0	0	0	0	0	0	0	0	0	0	0	0	0	0	0	0	0	0	0	0	0	0	0	0	0	0	0	0	0	0	0	0	0
group_810	terminase small subunit [Mycobacterium phage Dumbo]	Phage structural protein	1	0	0	0	0	0	0	0	0	0	0	0	0	0	0	0	0	0	0	0	0	0	0	0	0	0	0	0	0	0	0	0	0	0	0	0	0	0	0	0	0	0	0	0	0	0	0
group_811	terminase large subunit [Pseudomonas phage PAJU2]	Phage structural protein	1	0	0	0	0	0	0	0	0	0	0	0	0	0	0	0	0	0	0	0	0	0	0	0	0	0	0	0	0	0	0	0	0	0	0	0	0	0	0	0	0	0	0	0	0	0	0
group_812	Hypothetical protein	Hypothetical protein/Unknown function	1	0	0	0	0	0	0	0	0	0	0	0	0	0	0	0	0	0	0	0	0	0	0	0	0	0	0	0	0	0	0	0	0	0	0	0	0	0	0	0	0	0	0	0	0	0	0
group_813	portal protein [Escherichia phage HK544]	Phage structural protein	1	0	0	0	0	0	0	0	0	0	0	0	0	0	0	0	0	0	0	0	0	0	0	0	0	0	0	0	0	0	0	0	0	0	0	0	0	0	0	0	0	0	0	0	0	0	0
group_814	signal peptide peptidase SppA [Shigella phage Sf14]	Other	1	0	0	0	0	0	0	0	0	0	0	0	0	0	0	0	0	0	0	0	0	0	0	0	0	0	0	0	0	0	0	0	0	0	0	0	0	0	0	0	0	0	0	0	0	0	0
group_815	Hypothetical protein	Hypothetical protein/Unknown function	1	0	0	0	0	0	0	0	0	0	0	0	0	0	0	0	0	0	0	0	0	0	0	0	0	0	0	0	0	0	0	0	0	0	0	0	0	0	0	0	0	0	0	0	0	0	0
group_816	Hypothetical protein	Hypothetical protein/Unknown function	1	0	0	0	0	0	0	0	0	0	0	0	0	0	0	0	0	0	0	0	0	0	0	0	0	0	0	0	0	0	0	0	0	0	0	0	0	0	0	0	0	0	0	0	0	0	0
group_817	Hypothetical protein	Hypothetical protein/Unknown function	1	0	0	0	0	0	0	0	0	0	0	0	0	0	0	0	0	0	0	0	0	0	0	0	0	0	0	0	0	0	0	0	0	0	0	0	0	0	0	0	0	0	0	0	0	0	0
group_818	head closure protein [Pseudomonas phage PAJU2]	Phage structural protein	1	0	0	0	0	0	0	0	0	0	0	0	0	0	0	0	0	0	0	0	0	0	0	0	0	0	0	0	0	0	0	0	0	0	0	0	0	0	0	0	0	0	0	0	0	0	0
group_819	DUF3168 domain-containing protein [Ralstonia phage Dina]	Hypothetical protein/Unknown function	1	0	0	0	0	0	0	0	0	0	0	0	0	0	0	0	0	0	0	0	0	0	0	0	0	0	0	0	0	0	0	0	0	0	0	0	0	0	0	0	0	0	0	0	0	0	0
group_820	Hypothetical protein	Hypothetical protein/Unknown function	1	0	0	0	0	0	0	0	0	0	0	0	0	0	0	0	0	0	0	0	0	0	0	0	0	0	0	0	0	0	0	0	0	0	0	0	0	0	0	0	0	0	0	0	0	0	0
group_821	Hypothetical protein	Hypothetical protein/Unknown function	1	0	0	0	0	0	0	0	0	0	0	0	0	0	0	0	0	0	0	0	0	0	0	0	0	0	0	0	0	0	0	0	0	0	0	0	0	0	0	0	0	0	0	0	0	0	0
group_822	Hypothetical protein	Hypothetical protein/Unknown function	1	0	0	0	0	0	0	0	0	0	0	0	0	0	0	0	0	0	0	0	0	0	0	0	0	0	0	0	0	0	0	0	0	0	0	0	0	0	0	0	0	0	0	0	0	0	0
group_823	Hypothetical protein	Hypothetical protein/Unknown function	1	0	0	0	0	0	0	0	0	0	0	0	0	0	0	0	0	0	0	0	0	0	0	0	0	0	0	0	0	0	0	0	0	0	0	0	0	0	0	0	0	0	0	0	0	0	0
group_832	Hypothetical protein	Hypothetical protein/Unknown function	1	0	0	0	0	0	0	0	0	0	0	0	0	0	0	0	0	0	0	0	0	0	0	0	0	0	0	0	0	0	0	0	0	0	0	0	0	0	0	0	0	0	0	0	0	0	0
group_833	glycoside hydrolase family protein [Escherichia phage HK106]	Phage cell lysis	1	0	0	0	0	0	0	0	0	0	0	0	0	0	0	0	0	0	0	0	0	0	0	0	0	0	0	0	0	0	0	0	0	0	0	0	0	0	0	0	0	0	0	0	0	0	0
group_835	Hypothetical protein	Hypothetical protein/Unknown function	1	0	0	0	0	0	0	0	0	0	0	0	0	0	0	0	0	0	0	0	0	0	0	0	0	0	0	0	0	0	0	0	0	0	0	0	0	0	0	0	0	0	0	0	0	0	0
group_836	Hypothetical protein	Hypothetical protein/Unknown function	1	0	0	0	0	0	0	0	0	0	0	0	0	0	0	0	0	0	0	0	0	0	0	0	0	0	0	0	0	0	0	0	0	0	0	0	0	0	0	0	0	0	0	0	0	0	0
group_837	Hypothetical protein	Hypothetical protein/Unknown function	1	0	0	0	0	0	0	0	0	0	0	0	0	0	0	0	0	0	0	0	0	0	0	0	0	0	0	0	0	0	0	0	0	0	0	0	0	0	0	0	0	0	0	0	0	0	0
group_838	Hypothetical protein	Hypothetical protein/Unknown function	1	0	0	0	0	0	0	0	0	0	0	0	0	0	0	0	0	0	0	0	0	0	0	0	0	0	0	0	0	0	0	0	0	0	0	0	0	0	0	0	0	0	0	0	0	0	0
group_839	Hypothetical protein	Hypothetical protein/Unknown function	1	0	0	0	0	0	0	0	0	0	0	0	0	0	0	0	0	0	0	0	0	0	0	0	0	0	0	0	0	0	0	0	0	0	0	0	0	0	0	0	0	0	0	0	0	0	0
group_840	Hypothetical protein	Hypothetical protein/Unknown function	1	0	0	0	0	0	0	0	0	0	0	0	0	0	0	0	0	0	0	0	0	0	0	0	0	0	0	0	0	0	0	0	0	0	0	0	0	0	0	0	0	0	0	0	0	0	0
group_841	RecJ [Bacillus phage 0305phi8-36]	Phage DNA replication and packaging	1	0	0	0	0	0	0	0	0	0	0	0	0	0	0	0	0	0	0	0	0	0	0	0	0	0	0	0	0	0	0	0	0	0	0	0	0	0	0	0	0	0	0	0	0	0	0
group_842	Hypothetical protein	Hypothetical protein/Unknown function	1	0	0	0	0	0	0	0	0	0	0	0	0	0	0	0	0	0	0	0	0	0	0	0	0	0	0	0	0	0	0	0	0	0	0	0	0	0	0	0	0	0	0	0	0	0	0
group_843	Hypothetical protein	Hypothetical protein/Unknown function	1	0	0	0	0	0	0	0	0	0	0	0	0	0	0	0	0	0	0	0	0	0	0	0	0	0	0	0	0	0	0	0	0	0	0	0	0	0	0	0	0	0	0	0	0	0	0
group_845	Hypothetical protein	Hypothetical protein/Unknown function	1	0	0	0	0	0	0	0	0	0	0	0	0	0	0	0	0	0	0	0	0	0	0	0	0	0	0	0	0	0	0	0	0	0	0	0	0	0	0	0	0	0	0	0	0	0	0
group_846	Hypothetical protein	Hypothetical protein/Unknown function	1	0	0	0	0	0	0	0	0	0	0	0	0	0	0	0	0	0	0	0	0	0	0	0	0	0	0	0	0	0	0	0	0	0	0	0	0	0	0	0	0	0	0	0	0	0	0
group_847	Hypothetical protein	Hypothetical protein/Unknown function	1	0	0	0	0	0	0	0	0	0	0	0	0	0	0	0	0	0	0	0	0	0	0	0	0	0	0	0	0	0	0	0	0	0	0	0	0	0	0	0	0	0	0	0	0	0	0
group_848	Hypothetical protein	Hypothetical protein/Unknown function	1	0	0	0	0	0	0	0	0	0	0	0	0	0	0	0	0	0	0	0	0	0	0	0	0	0	0	0	0	0	0	0	0	0	0	0	0	0	0	0	0	0	0	0	0	0	0
group_852	Hypothetical protein	Hypothetical protein/Unknown function	1	0	0	0	0	0	0	0	0	0	0	0	0	0	0	0	0	0	0	0	0	0	0	0	0	0	0	0	0	0	0	0	0	0	0	0	0	0	0	0	0	0	0	0	0	0	0
group_853	Hypothetical protein	Hypothetical protein/Unknown function	1	0	0	0	0	0	0	0	0	0	0	0	0	0	0	0	0	0	0	0	0	0	0	0	0	0	0	0	0	0	0	0	0	0	0	0	0	0	0	0	0	0	0	0	0	0	0
group_854	Hypothetical protein	Hypothetical protein/Unknown function	1	0	0	0	0	0	0	0	0	0	0	0	0	0	0	0	0	0	0	0	0	0	0	0	0	0	0	0	0	0	0	0	0	0	0	0	0	0	0	0	0	0	0	0	0	0	0
group_855	Hypothetical protein	Hypothetical protein/Unknown function	1	0	0	0	0	0	0	0	0	0	0	0	0	0	0	0	0	0	0	0	0	0	0	0	0	0	0	0	0	0	0	0	0	0	0	0	0	0	0	0	0	0	0	0	0	0	0
group_856	Hypothetical protein	Hypothetical protein/Unknown function	1	0	0	0	0	0	0	0	0	0	0	0	0	0	0	0	0	0	0	0	0	0	0	0	0	0	0	0	0	0	0	0	0	0	0	0	0	0	0	0	0	0	0	0	0	0	0
group_857	Hypothetical protein	Hypothetical protein/Unknown function	1	0	0	0	0	0	0	0	0	0	0	0	0	0	0	0	0	0	0	0	0	0	0	0	0	0	0	0	0	0	0	0	0	0	0	0	0	0	0	0	0	0	0	0	0	0	0
group_859	DNA polymerase I [Escherichia phage phiKT]	Phage DNA replication and packaging	1	0	0	0	0	0	0	0	0	0	0	0	0	0	0	0	0	0	0	0	0	0	0	0	0	0	0	0	0	0	0	0	0	0	0	0	0	0	0	0	0	0	0	0	0	0	0
group_860	p38 [Xanthomonas phage Xop411]	Hypothetical protein/Unknown function	1	0	0	0	0	0	0	0	0	0	0	0	0	0	0	0	0	0	0	0	0	0	0	0	0	0	0	0	0	0	0	0	0	0	0	0	0	0	0	0	0	0	0	0	0	0	0
group_861	Hypothetical protein	Hypothetical protein/Unknown function	1	0	0	0	0	0	0	0	0	0	0	0	0	0	0	0	0	0	0	0	0	0	0	0	0	0	0	0	0	0	0	0	0	0	0	0	0	0	0	0	0	0	0	0	0	0	0
group_863	DUF5664 domain-containing protein [Pseudomonas virus LUZ24]	Hypothetical protein/Unknown function	1	0	0	0	0	0	0	0	0	0	0	0	0	0	0	0	0	0	0	0	0	0	0	0	0	0	0	0	0	0	0	0	0	0	0	0	0	0	0	0	0	0	0	0	0	0	0
group_864	Hypothetical protein	Hypothetical protein/Unknown function	1	0	0	0	0	0	0	0	0	0	0	0	0	0	0	0	0	0	0	0	0	0	0	0	0	0	0	0	0	0	0	0	0	0	0	0	0	0	0	0	0	0	0	0	0	0	0
group_866	RNA polymerase [Pseudomonas phage PollyC]	Phage DNA replication and packaging	1	0	0	0	0	0	0	0	0	0	0	0	0	0	0	0	0	0	0	0	0	0	0	0	0	0	0	0	0	0	0	0	0	0	0	0	0	0	0	0	0	0	0	0	0	0	0
group_875	Hypothetical protein	Hypothetical protein/Unknown function	1	0	0	0	0	0	0	0	0	0	0	0	0	0	0	0	0	0	0	0	0	0	0	0	0	0	0	0	0	0	0	0	0	0	0	0	0	0	0	0	0	0	0	0	0	0	0
group_879	site-specific integrase [Mannheimia phage vB_MhS_535AP2]	Phage DNA replication and packaging	1	0	0	0	0	0	0	0	0	0	0	0	0	0	0	0	0	0	0	0	0	0	0	0	0	0	0	0	0	0	0	0	0	0	0	0	0	0	0	0	0	0	0	0	0	0	0
group_880	site-specific integrase [Sulfitobacter phage NYA-2014a]	Phage DNA replication and packaging	1	0	0	0	0	0	0	0	0	0	0	0	0	0	0	0	0	0	0	0	0	0	0	0	0	0	0	0	0	0	0	0	0	0	0	0	0	0	0	0	0	0	0	0	0	0	0
group_881	putative Rz protein [Burkholderia phage BcepC6B]	Phage cell lysis	1	0	0	0	0	0	0	0	0	0	0	0	0	0	0	0	0	0	0	0	0	0	0	0	0	0	0	0	0	0	0	0	0	0	0	0	0	0	0	0	0	0	0	0	0	0	0
group_882	Hypothetical protein	Hypothetical protein/Unknown function	1	0	0	0	0	0	0	0	0	0	0	0	0	0	0	0	0	0	0	0	0	0	0	0	0	0	0	0	0	0	0	0	0	0	0	0	0	0	0	0	0	0	0	0	0	0	0
group_883	glycoside hydrolase family 104 protein [Pseudomonas phage D3]	Phage cell lysis	1	0	0	0	0	0	0	0	0	0	0	0	0	0	0	0	0	0	0	0	0	0	0	0	0	0	0	0	0	0	0	0	0	0	0	0	0	0	0	0	0	0	0	0	0	0	0
group_884	Hypothetical protein	Hypothetical protein/Unknown function	1	0	0	0	0	0	0	0	0	0	0	0	0	0	0	0	0	0	0	0	0	0	0	0	0	0	0	0	0	0	0	0	0	0	0	0	0	0	0	0	0	0	0	0	0	0	0
group_885	Hypothetical protein	Hypothetical protein/Unknown function	1	0	0	0	0	0	0	0	0	0	0	0	0	0	0	0	0	0	0	0	0	0	0	0	0	0	0	0	0	0	0	0	0	0	0	0	0	0	0	0	0	0	0	0	0	0	0
group_886	Hypothetical protein	Hypothetical protein/Unknown function	1	0	0	0	0	0	0	0	0	0	0	0	0	0	0	0	0	0	0	0	0	0	0	0	0	0	0	0	0	0	0	0	0	0	0	0	0	0	0	0	0	0	0	0	0	0	0
group_887	Hypothetical protein	Hypothetical protein/Unknown function	1	0	0	0	0	0	0	0	0	0	0	0	0	0	0	0	0	0	0	0	0	0	0	0	0	0	0	0	0	0	0	0	0	0	0	0	0	0	0	0	0	0	0	0	0	0	0
group_888	Hypothetical protein	Hypothetical protein/Unknown function	1	0	0	0	0	0	0	0	0	0	0	0	0	0	0	0	0	0	0	0	0	0	0	0	0	0	0	0	0	0	0	0	0	0	0	0	0	0	0	0	0	0	0	0	0	0	0
group_889	Hypothetical protein	Hypothetical protein/Unknown function	1	0	0	0	0	0	0	0	0	0	0	0	0	0	0	0	0	0	0	0	0	0	0	0	0	0	0	0	0	0	0	0	0	0	0	0	0	0	0	0	0	0	0	0	0	0	0
group_890	head closure protein [Burkholderia phage Bcep176]	Phage structural protein	1	0	0	0	0	0	0	0	0	0	0	0	0	0	0	0	0	0	0	0	0	0	0	0	0	0	0	0	0	0	0	0	0	0	0	0	0	0	0	0	0	0	0	0	0	0	0
group_891	head-tail connector protein [Brucella phage BiPBO1]	Phage structural protein	1	0	0	0	0	0	0	0	0	0	0	0	0	0	0	0	0	0	0	0	0	0	0	0	0	0	0	0	0	0	0	0	0	0	0	0	0	0	0	0	0	0	0	0	0	0	0
group_892	Hypothetical protein	Hypothetical protein/Unknown function	1	0	0	0	0	0	0	0	0	0	0	0	0	0	0	0	0	0	0	0	0	0	0	0	0	0	0	0	0	0	0	0	0	0	0	0	0	0	0	0	0	0	0	0	0	0	0
group_893	p005a [Rhizobium phage 16-3]	Other	1	0	0	0	0	0	0	0	0	0	0	0	0	0	0	0	0	0	0	0	0	0	0	0	0	0	0	0	0	0	0	0	0	0	0	0	0	0	0	0	0	0	0	0	0	0	0
group_894	Clp protease ClpP [Burkholderia phage Bcep176]	Phage structural protein	1	0	0	0	0	0	0	0	0	0	0	0	0	0	0	0	0	0	0	0	0	0	0	0	0	0	0	0	0	0	0	0	0	0	0	0	0	0	0	0	0	0	0	0	0	0	0
group_895	putative head portal protein [Xanthomonas virus CP1]	Phage structural protein	1	0	0	0	0	0	0	0	0	0	0	0	0	0	0	0	0	0	0	0	0	0	0	0	0	0	0	0	0	0	0	0	0	0	0	0	0	0	0	0	0	0	0	0	0	0	0
group_896	terminase large subunit [Arthrobacter phage Judy]	Phage structural protein	1	0	0	0	0	0	0	0	0	0	0	0	0	0	0	0	0	0	0	0	0	0	0	0	0	0	0	0	0	0	0	0	0	0	0	0	0	0	0	0	0	0	0	0	0	0	0
group_897	P27 family terminase small subunit [Ralstonia phage Dina]	Phage structural protein	1	0	0	0	0	0	0	0	0	0	0	0	0	0	0	0	0	0	0	0	0	0	0	0	0	0	0	0	0	0	0	0	0	0	0	0	0	0	0	0	0	0	0	0	0	0	0
group_898	Hypothetical protein	Hypothetical protein/Unknown function	1	0	0	0	0	0	0	0	0	0	0	0	0	0	0	0	0	0	0	0	0	0	0	0	0	0	0	0	0	0	0	0	0	0	0	0	0	0	0	0	0	0	0	0	0	0	0
group_899	Hypothetical protein	Hypothetical protein/Unknown function	1	0	0	0	0	0	0	0	0	0	0	0	0	0	0	0	0	0	0	0	0	0	0	0	0	0	0	0	0	0	0	0	0	0	0	0	0	0	0	0	0	0	0	0	0	0	0
group_900	Hypothetical protein	Hypothetical protein/Unknown function	1	0	0	0	0	0	0	0	0	0	0	0	0	0	0	0	0	0	0	0	0	0	0	0	0	0	0	0	0	0	0	0	0	0	0	0	0	0	0	0	0	0	0	0	0	0	0
group_901	Hypothetical protein	Hypothetical protein/Unknown function	1	0	0	0	0	0	0	0	0	0	0	0	0	0	0	0	0	0	0	0	0	0	0	0	0	0	0	0	0	0	0	0	0	0	0	0	0	0	0	0	0	0	0	0	0	0	0
group_902	Hypothetical protein	Hypothetical protein/Unknown function	1	0	0	0	0	0	0	0	0	0	0	0	0	0	0	0	0	0	0	0	0	0	0	0	0	0	0	0	0	0	0	0	0	0	0	0	0	0	0	0	0	0	0	0	0	0	0
group_903	Hypothetical protein	Hypothetical protein/Unknown function	1	0	0	0	0	0	0	0	0	0	0	0	0	0	0	0	0	0	0	0	0	0	0	0	0	0	0	0	0	0	0	0	0	0	0	0	0	0	0	0	0	0	0	0	0	0	0
group_904	Hypothetical protein	Hypothetical protein/Unknown function	1	0	0	0	0	0	0	0	0	0	0	0	0	0	0	0	0	0	0	0	0	0	0	0	0	0	0	0	0	0	0	0	0	0	0	0	0	0	0	0	0	0	0	0	0	0	0
group_905	Hypothetical protein	Hypothetical protein/Unknown function	1	0	0	0	0	0	0	0	0	0	0	0	0	0	0	0	0	0	0	0	0	0	0	0	0	0	0	0	0	0	0	0	0	0	0	0	0	0	0	0	0	0	0	0	0	0	0
group_906	Hypothetical protein	Hypothetical protein/Unknown function	1	0	0	0	0	0	0	0	0	0	0	0	0	0	0	0	0	0	0	0	0	0	0	0	0	0	0	0	0	0	0	0	0	0	0	0	0	0	0	0	0	0	0	0	0	0	0
group_907	Hypothetical protein	Hypothetical protein/Unknown function	1	0	0	0	0	0	0	0	0	0	0	0	0	0	0	0	0	0	0	0	0	0	0	0	0	0	0	0	0	0	0	0	0	0	0	0	0	0	0	0	0	0	0	0	0	0	0
group_908	Hypothetical protein	Hypothetical protein/Unknown function	1	0	0	0	0	0	0	0	0	0	0	0	0	0	0	0	0	0	0	0	0	0	0	0	0	0	0	0	0	0	0	0	0	0	0	0	0	0	0	0	0	0	0	0	0	0	0
group_909	helix-turn-helix domain-containing protein [Ralstonia phage Dina]	DNA-binding	1	0	0	0	0	0	0	0	0	0	0	0	0	0	0	0	0	0	0	0	0	0	0	0	0	0	0	0	0	0	0	0	0	0	0	0	0	0	0	0	0	0	0	0	0	0	0
group_910	Hypothetical protein	Hypothetical protein/Unknown function	1	0	0	0	0	0	0	0	0	0	0	0	0	0	0	0	0	0	0	0	0	0	0	0	0	0	0	0	0	0	0	0	0	0	0	0	0	0	0	0	0	0	0	0	0	0	0
group_911	Hypothetical protein	Hypothetical protein/Unknown function	1	0	0	0	0	0	0	0	0	0	0	0	0	0	0	0	0	0	0	0	0	0	0	0	0	0	0	0	0	0	0	0	0	0	0	0	0	0	0	0	0	0	0	0	0	0	0
group_912	Hypothetical protein	Hypothetical protein/Unknown function	1	0	0	0	0	0	0	0	0	0	0	0	0	0	0	0	0	0	0	0	0	0	0	0	0	0	0	0	0	0	0	0	0	0	0	0	0	0	0	0	0	0	0	0	0	0	0
group_913	Hypothetical protein	Hypothetical protein/Unknown function	1	0	0	0	0	0	0	0	0	0	0	0	0	0	0	0	0	0	0	0	0	0	0	0	0	0	0	0	0	0	0	0	0	0	0	0	0	0	0	0	0	0	0	0	0	0	0
group_914	deoxynucleotide monophosphate kinase [Klebsiella phage vB_Kpn_IME260]	DNA-binding	1	0	0	0	0	0	0	0	0	0	0	0	0	0	0	0	0	0	0	0	0	0	0	0	0	0	0	0	0	0	0	0	0	0	0	0	0	0	0	0	0	0	0	0	0	0	0
group_915	Hypothetical protein	Hypothetical protein/Unknown function	1	0	0	0	0	0	0	0	0	0	0	0	0	0	0	0	0	0	0	0	0	0	0	0	0	0	0	0	0	0	0	0	0	0	0	0	0	0	0	0	0	0	0	0	0	0	0
group_916	Hypothetical protein	Hypothetical protein/Unknown function	1	0	0	0	0	0	0	0	0	0	0	0	0	0	0	0	0	0	0	0	0	0	0	0	0	0	0	0	0	0	0	0	0	0	0	0	0	0	0	0	0	0	0	0	0	0	0
group_917	PRTRC system protein E [Ralstonia phage Dina]	DNA-binding	1	0	0	0	0	0	0	0	0	0	0	0	0	0	0	0	0	0	0	0	0	0	0	0	0	0	0	0	0	0	0	0	0	0	0	0	0	0	0	0	0	0	0	0	0	0	0
group_918	PRTRC system protein C [Ralstonia phage Dina]	DNA-binding	1	0	0	0	0	0	0	0	0	0	0	0	0	0	0	0	0	0	0	0	0	0	0	0	0	0	0	0	0	0	0	0	0	0	0	0	0	0	0	0	0	0	0	0	0	0	0
group_919	PRTRC system protein F [Ralstonia phage Dina]	DNA-binding	1	0	0	0	0	0	0	0	0	0	0	0	0	0	0	0	0	0	0	0	0	0	0	0	0	0	0	0	0	0	0	0	0	0	0	0	0	0	0	0	0	0	0	0	0	0	0
group_920	PRTRC system protein B [Ralstonia phage Dina]	DNA-binding	1	0	0	0	0	0	0	0	0	0	0	0	0	0	0	0	0	0	0	0	0	0	0	0	0	0	0	0	0	0	0	0	0	0	0	0	0	0	0	0	0	0	0	0	0	0	0
group_921	PRTRC system protein A [Ralstonia phage Dina]	DNA-binding	1	0	0	0	0	0	0	0	0	0	0	0	0	0	0	0	0	0	0	0	0	0	0	0	0	0	0	0	0	0	0	0	0	0	0	0	0	0	0	0	0	0	0	0	0	0	0
group_922	PRTRC system ThiF family protein [Ralstonia phage Dina]	DNA-binding	1	0	0	0	0	0	0	0	0	0	0	0	0	0	0	0	0	0	0	0	0	0	0	0	0	0	0	0	0	0	0	0	0	0	0	0	0	0	0	0	0	0	0	0	0	0	0
group_923	Hypothetical protein	Hypothetical protein/Unknown function	1	0	0	0	0	0	0	0	0	0	0	0	0	0	0	0	0	0	0	0	0	0	0	0	0	0	0	0	0	0	0	0	0	0	0	0	0	0	0	0	0	0	0	0	0	0	0
group_924	Hypothetical protein	Hypothetical protein/Unknown function	1	0	0	0	0	0	0	0	0	0	0	0	0	0	0	0	0	0	0	0	0	0	0	0	0	0	0	0	0	0	0	0	0	0	0	0	0	0	0	0	0	0	0	0	0	0	0
group_925	tail fiber assembly protein [Burkholderia phage KS14]	Phage structural protein	1	0	0	0	0	0	0	0	0	0	0	0	0	0	0	0	0	0	0	0	0	0	0	0	0	0	0	0	0	0	0	0	0	0	0	0	0	0	0	0	0	0	0	0	0	0	0
group_926	tail protein [Escherichia phage 500465-2]	Phage structural protein	1	0	0	0	0	0	0	0	0	0	0	0	0	0	0	0	0	0	0	0	0	0	0	0	0	0	0	0	0	0	0	0	0	0	0	0	0	0	0	0	0	0	0	0	0	0	0
group_927	tail protein I [Bacteriophage Lily]	Phage structural protein	1	0	0	0	0	0	0	0	0	0	0	0	0	0	0	0	0	0	0	0	0	0	0	0	0	0	0	0	0	0	0	0	0	0	0	0	0	0	0	0	0	0	0	0	0	0	0
group_928	baseplate assembly protein [Salmonella phage SEN8]	Phage structural protein	1	0	0	0	0	0	0	0	0	0	0	0	0	0	0	0	0	0	0	0	0	0	0	0	0	0	0	0	0	0	0	0	0	0	0	0	0	0	0	0	0	0	0	0	0	0	0
group_929	Hypothetical protein	Hypothetical protein/Unknown function	1	0	0	0	0	0	0	0	0	0	0	0	0	0	0	0	0	0	0	0	0	0	0	0	0	0	0	0	0	0	0	0	0	0	0	0	0	0	0	0	0	0	0	0	0	0	0
group_930	Hypothetical protein	Hypothetical protein/Unknown function	1	0	0	0	0	0	0	0	0	0	0	0	0	0	0	0	0	0	0	0	0	0	0	0	0	0	0	0	0	0	0	0	0	0	0	0	0	0	0	0	0	0	0	0	0	0	0
group_931	baseplate assembly protein V [Burkholderia phage Mana]	Phage structural protein	1	0	0	0	0	0	0	0	0	0	0	0	0	0	0	0	0	0	0	0	0	0	0	0	0	0	0	0	0	0	0	0	0	0	0	0	0	0	0	0	0	0	0	0	0	0	0
group_932	late control D family protein [Ralstonia phage RSY1]	Phage DNA replication and packaging	1	0	0	0	0	0	0	0	0	0	0	0	0	0	0	0	0	0	0	0	0	0	0	0	0	0	0	0	0	0	0	0	0	0	0	0	0	0	0	0	0	0	0	0	0	0	0
group_933	tail protein X [Rhizobium phage RR1-B]	Phage structural protein	1	0	0	0	0	0	0	0	0	0	0	0	0	0	0	0	0	0	0	0	0	0	0	0	0	0	0	0	0	0	0	0	0	0	0	0	0	0	0	0	0	0	0	0	0	0	0
group_934	tail protein [Burkholderia phage phiE255]	Phage structural protein	1	0	0	0	0	0	0	0	0	0	0	0	0	0	0	0	0	0	0	0	0	0	0	0	0	0	0	0	0	0	0	0	0	0	0	0	0	0	0	0	0	0	0	0	0	0	0
group_935	tail length tape-measure protein [Xanthomonas phage FoX5]	Phage structural protein	1	0	0	0	0	0	0	0	0	0	0	0	0	0	0	0	0	0	0	0	0	0	0	0	0	0	0	0	0	0	0	0	0	0	0	0	0	0	0	0	0	0	0	0	0	0	0
group_936	Hypothetical protein	Hypothetical protein/Unknown function	1	0	0	0	0	0	0	0	0	0	0	0	0	0	0	0	0	0	0	0	0	0	0	0	0	0	0	0	0	0	0	0	0	0	0	0	0	0	0	0	0	0	0	0	0	0	0
group_937	Hypothetical protein	Hypothetical protein/Unknown function	1	0	0	0	0	0	0	0	0	0	0	0	0	0	0	0	0	0	0	0	0	0	0	0	0	0	0	0	0	0	0	0	0	0	0	0	0	0	0	0	0	0	0	0	0	0	0
group_938	major tail tube protein [Faecalibacterium phage FP_Toutatis]	Phage structural protein	1	0	0	0	0	0	0	0	0	0	0	0	0	0	0	0	0	0	0	0	0	0	0	0	0	0	0	0	0	0	0	0	0	0	0	0	0	0	0	0	0	0	0	0	0	0	0
group_939	tail sheath protein [Pseudomonas phage vB_Pae_BR319a]	Phage structural protein	1	0	0	0	0	0	0	0	0	0	0	0	0	0	0	0	0	0	0	0	0	0	0	0	0	0	0	0	0	0	0	0	0	0	0	0	0	0	0	0	0	0	0	0	0	0	0
group_940	Hypothetical protein	Hypothetical protein/Unknown function	1	0	0	0	0	0	0	0	0	0	0	0	0	0	0	0	0	0	0	0	0	0	0	0	0	0	0	0	0	0	0	0	0	0	0	0	0	0	0	0	0	0	0	0	0	0	0
group_941	Hypothetical protein	Hypothetical protein/Unknown function	1	0	0	0	0	0	0	0	0	0	0	0	0	0	0	0	0	0	0	0	0	0	0	0	0	0	0	0	0	0	0	0	0	0	0	0	0	0	0	0	0	0	0	0	0	0	0
group_942	DUF1320 domain-containing protein [Pseudomonas phage JBD25]	Hypothetical protein/Unknown function	1	0	0	0	0	0	0	0	0	0	0	0	0	0	0	0	0	0	0	0	0	0	0	0	0	0	0	0	0	0	0	0	0	0	0	0	0	0	0	0	0	0	0	0	0	0	0
group_943	p26 [Vibrio phage VP882]	Hypothetical protein/Unknown function	1	0	0	0	0	0	0	0	0	0	0	0	0	0	0	0	0	0	0	0	0	0	0	0	0	0	0	0	0	0	0	0	0	0	0	0	0	0	0	0	0	0	0	0	0	0	0
group_944	DUF2190 family protein [Burkholderia phage BcepMu]	Hypothetical protein/Unknown function	1	0	0	0	0	0	0	0	0	0	0	0	0	0	0	0	0	0	0	0	0	0	0	0	0	0	0	0	0	0	0	0	0	0	0	0	0	0	0	0	0	0	0	0	0	0	0
group_945	Hypothetical protein	Hypothetical protein/Unknown function	1	0	0	0	0	0	0	0	0	0	0	0	0	0	0	0	0	0	0	0	0	0	0	0	0	0	0	0	0	0	0	0	0	0	0	0	0	0	0	0	0	0	0	0	0	0	0
group_946	major capsid protein [Rhizobium phage RR1-B]	Phage structural protein	1	0	0	0	0	0	0	0	0	0	0	0	0	0	0	0	0	0	0	0	0	0	0	0	0	0	0	0	0	0	0	0	0	0	0	0	0	0	0	0	0	0	0	0	0	0	0
group_947	prohead scaffold and peptidase [Nodularia phage vB_NspS-kac65v151]	Phage structural protein	1	0	0	0	0	0	0	0	0	0	0	0	0	0	0	0	0	0	0	0	0	0	0	0	0	0	0	0	0	0	0	0	0	0	0	0	0	0	0	0	0	0	0	0	0	0	0
group_948	virion morphogenesis protein [Rhodovulum phage vB_RhkS_P1]	Phage structural protein	1	0	0	0	0	0	0	0	0	0	0	0	0	0	0	0	0	0	0	0	0	0	0	0	0	0	0	0	0	0	0	0	0	0	0	0	0	0	0	0	0	0	0	0	0	0	0
group_949	minor capsid protein [Haemophilus phage SuMu]	Phage structural protein	1	0	0	0	0	0	0	0	0	0	0	0	0	0	0	0	0	0	0	0	0	0	0	0	0	0	0	0	0	0	0	0	0	0	0	0	0	0	0	0	0	0	0	0	0	0	0
group_950	DUF935 family protein [Burkholderia phage KS10]	Hypothetical protein/Unknown function	1	0	0	0	0	0	0	0	0	0	0	0	0	0	0	0	0	0	0	0	0	0	0	0	0	0	0	0	0	0	0	0	0	0	0	0	0	0	0	0	0	0	0	0	0	0	0
group_951	putative terminase, large subunit [Pseudomonas phage vB_PaeS_PM105]	Phage structural protein	1	0	0	0	0	0	0	0	0	0	0	0	0	0	0	0	0	0	0	0	0	0	0	0	0	0	0	0	0	0	0	0	0	0	0	0	0	0	0	0	0	0	0	0	0	0	0
group_952	DUF3486 family protein [Pseudomonas phage JD18]	Hypothetical protein/Unknown function	1	0	0	0	0	0	0	0	0	0	0	0	0	0	0	0	0	0	0	0	0	0	0	0	0	0	0	0	0	0	0	0	0	0	0	0	0	0	0	0	0	0	0	0	0	0	0
group_953	Hypothetical protein	Hypothetical protein/Unknown function	1	0	0	0	0	0	0	0	0	0	0	0	0	0	0	0	0	0	0	0	0	0	0	0	0	0	0	0	0	0	0	0	0	0	0	0	0	0	0	0	0	0	0	0	0	0	0
group_954	putative lipoprotein protein [Pseudomonas phage vB_PaeS_PM105]	Other	1	0	0	0	0	0	0	0	0	0	0	0	0	0	0	0	0	0	0	0	0	0	0	0	0	0	0	0	0	0	0	0	0	0	0	0	0	0	0	0	0	0	0	0	0	0	0
group_955	putative Rz.1 protein [Pseudomonas virus LPB1]	Phage cell lysis	1	0	0	0	0	0	0	0	0	0	0	0	0	0	0	0	0	0	0	0	0	0	0	0	0	0	0	0	0	0	0	0	0	0	0	0	0	0	0	0	0	0	0	0	0	0	0
group_956	transglycosylase SLT domain-containing protein [Ralstonia phage Firinga]	Phage cell lysis	1	0	0	0	0	0	0	0	0	0	0	0	0	0	0	0	0	0	0	0	0	0	0	0	0	0	0	0	0	0	0	0	0	0	0	0	0	0	0	0	0	0	0	0	0	0	0
group_957	putative holin [Burkholderia phage KS10]	Phage cell lysis	1	0	0	0	0	0	0	0	0	0	0	0	0	0	0	0	0	0	0	0	0	0	0	0	0	0	0	0	0	0	0	0	0	0	0	0	0	0	0	0	0	0	0	0	0	0	0
group_958	Hypothetical protein	Hypothetical protein/Unknown function	1	0	0	0	0	0	0	0	0	0	0	0	0	0	0	0	0	0	0	0	0	0	0	0	0	0	0	0	0	0	0	0	0	0	0	0	0	0	0	0	0	0	0	0	0	0	0
group_959	Hypothetical protein	Hypothetical protein/Unknown function	1	0	0	0	0	0	0	0	0	0	0	0	0	0	0	0	0	0	0	0	0	0	0	0	0	0	0	0	0	0	0	0	0	0	0	0	0	0	0	0	0	0	0	0	0	0	0
group_960	Hypothetical protein	Hypothetical protein/Unknown function	1	0	0	0	0	0	0	0	0	0	0	0	0	0	0	0	0	0	0	0	0	0	0	0	0	0	0	0	0	0	0	0	0	0	0	0	0	0	0	0	0	0	0	0	0	0	0
group_961	putative repressor protein [Pseudomonas phage vB_PaeS_PM105]	DNA-binding	1	0	0	0	0	0	0	0	0	0	0	0	0	0	0	0	0	0	0	0	0	0	0	0	0	0	0	0	0	0	0	0	0	0	0	0	0	0	0	0	0	0	0	0	0	0	0
group_962	DNA-binding protein [Pseudomonas phage B3]	DNA-binding	1	0	0	0	0	0	0	0	0	0	0	0	0	0	0	0	0	0	0	0	0	0	0	0	0	0	0	0	0	0	0	0	0	0	0	0	0	0	0	0	0	0	0	0	0	0	0
group_963	Hypothetical protein	Hypothetical protein/Unknown function	1	0	0	0	0	0	0	0	0	0	0	0	0	0	0	0	0	0	0	0	0	0	0	0	0	0	0	0	0	0	0	0	0	0	0	0	0	0	0	0	0	0	0	0	0	0	0
group_964	Hypothetical protein	Hypothetical protein/Unknown function	1	0	0	0	0	0	0	0	0	0	0	0	0	0	0	0	0	0	0	0	0	0	0	0	0	0	0	0	0	0	0	0	0	0	0	0	0	0	0	0	0	0	0	0	0	0	0
group_965	Hypothetical protein	Hypothetical protein/Unknown function	1	0	0	0	0	0	0	0	0	0	0	0	0	0	0	0	0	0	0	0	0	0	0	0	0	0	0	0	0	0	0	0	0	0	0	0	0	0	0	0	0	0	0	0	0	0	0
group_966	helix-turn-helix domain-containing protein [Burkholderia phage phiE255]	DNA-binding	1	0	0	0	0	0	0	0	0	0	0	0	0	0	0	0	0	0	0	0	0	0	0	0	0	0	0	0	0	0	0	0	0	0	0	0	0	0	0	0	0	0	0	0	0	0	0
group_967	DUF3102 domain-containing protein [Burkholderia phage phiE255]	Hypothetical protein/Unknown function	1	0	0	0	0	0	0	0	0	0	0	0	0	0	0	0	0	0	0	0	0	0	0	0	0	0	0	0	0	0	0	0	0	0	0	0	0	0	0	0	0	0	0	0	0	0	0
group_968	DDE-type integrase/transposase/recombinase [Pseudomonas phage vB_PaeS_PM105]	Phage DNA replication and packaging	1	0	0	0	0	0	0	0	0	0	0	0	0	0	0	0	0	0	0	0	0	0	0	0	0	0	0	0	0	0	0	0	0	0	0	0	0	0	0	0	0	0	0	0	0	0	0
group_969	AAA family ATPase [Pseudomonas phage vB_PaeS_PM105]	Phage DNA replication and packaging	1	0	0	0	0	0	0	0	0	0	0	0	0	0	0	0	0	0	0	0	0	0	0	0	0	0	0	0	0	0	0	0	0	0	0	0	0	0	0	0	0	0	0	0	0	0	0
group_970	Hypothetical protein	Hypothetical protein/Unknown function	1	0	0	0	0	0	0	0	0	0	0	0	0	0	0	0	0	0	0	0	0	0	0	0	0	0	0	0	0	0	0	0	0	0	0	0	0	0	0	0	0	0	0	0	0	0	0
group_971	Hypothetical protein	Hypothetical protein/Unknown function	1	0	0	0	0	0	0	0	0	0	0	0	0	0	0	0	0	0	0	0	0	0	0	0	0	0	0	0	0	0	0	0	0	0	0	0	0	0	0	0	0	0	0	0	0	0	0
group_972	Hypothetical protein	Hypothetical protein/Unknown function	1	0	0	0	0	0	0	0	0	0	0	0	0	0	0	0	0	0	0	0	0	0	0	0	0	0	0	0	0	0	0	0	0	0	0	0	0	0	0	0	0	0	0	0	0	0	0
group_973	Hypothetical protein	Hypothetical protein/Unknown function	1	0	0	0	0	0	0	0	0	0	0	0	0	0	0	0	0	0	0	0	0	0	0	0	0	0	0	0	0	0	0	0	0	0	0	0	0	0	0	0	0	0	0	0	0	0	0
group_974	DUF3164 family protein [Rhodovulum phage vB_RhkS_P1]	Hypothetical protein/Unknown function	1	0	0	0	0	0	0	0	0	0	0	0	0	0	0	0	0	0	0	0	0	0	0	0	0	0	0	0	0	0	0	0	0	0	0	0	0	0	0	0	0	0	0	0	0	0	0
group_975	Hypothetical protein	Hypothetical protein/Unknown function	1	0	0	0	0	0	0	0	0	0	0	0	0	0	0	0	0	0	0	0	0	0	0	0	0	0	0	0	0	0	0	0	0	0	0	0	0	0	0	0	0	0	0	0	0	0	0
group_976	DNA-binding protein HU-beta [Salmonella phage maane]	DNA-binding	1	0	0	0	0	0	0	0	0	0	0	0	0	0	0	0	0	0	0	0	0	0	0	0	0	0	0	0	0	0	0	0	0	0	0	0	0	0	0	0	0	0	0	0	0	0	0
group_977	Hypothetical protein	Hypothetical protein/Unknown function	1	0	0	0	0	0	0	0	0	0	0	0	0	0	0	0	0	0	0	0	0	0	0	0	0	0	0	0	0	0	0	0	0	0	0	0	0	0	0	0	0	0	0	0	0	0	0
group_978	regulatory protein GemA [Ralstonia phage RS138]	DNA-binding	1	0	0	0	0	0	0	0	0	0	0	0	0	0	0	0	0	0	0	0	0	0	0	0	0	0	0	0	0	0	0	0	0	0	0	0	0	0	0	0	0	0	0	0	0	0	0
group_979	DNA-binding protein [Burkholderia phage BcepMu]	DNA-binding	1	0	0	0	0	0	0	0	0	0	0	0	0	0	0	0	0	0	0	0	0	0	0	0	0	0	0	0	0	0	0	0	0	0	0	0	0	0	0	0	0	0	0	0	0	0	0
group_98	DUF935 family protein [Escherichia phage Mu]	Hypothetical protein/Unknown function	1	0	0	0	0	0	0	0	0	0	0	0	0	0	0	0	0	0	0	0	0	0	0	0	0	0	0	0	0	0	0	0	0	0	0	0	0	0	0	0	0	0	0	0	0	0	0
group_981	Hypothetical protein	Hypothetical protein/Unknown function	1	0	0	0	0	0	0	0	0	0	0	0	0	0	0	0	0	0	0	0	0	0	0	0	0	0	0	0	0	0	0	0	0	0	0	0	0	0	0	0	0	0	0	0	0	0	0
group_982	DUF935 domain-containing protein [Faecalibacterium phage FP_Mushu]	Hypothetical protein/Unknown function	1	0	0	0	0	0	0	0	0	0	0	0	0	0	0	0	0	0	0	0	0	0	0	0	0	0	0	0	0	0	0	0	0	0	0	0	0	0	0	0	0	0	0	0	0	0	0
group_983	Hypothetical protein	Hypothetical protein/Unknown function	1	0	0	0	0	0	0	0	0	0	0	0	0	0	0	0	0	0	0	0	0	0	0	0	0	0	0	0	0	0	0	0	0	0	0	0	0	0	0	0	0	0	0	0	0	0	0
group_984	putative holin [Burkholderia phage KS10]	Phage cell lysis	1	0	0	0	0	0	0	0	0	0	0	0	0	0	0	0	0	0	0	0	0	0	0	0	0	0	0	0	0	0	0	0	0	0	0	0	0	0	0	0	0	0	0	0	0	0	0
group_985	Hypothetical protein	Hypothetical protein/Unknown function	1	0	0	0	0	0	0	0	0	0	0	0	0	0	0	0	0	0	0	0	0	0	0	0	0	0	0	0	0	0	0	0	0	0	0	0	0	0	0	0	0	0	0	0	0	0	0
group_986	site-specific integrase [Enterobacteria phage UAB_Phi20]	Phage DNA replication and packaging	1	0	0	0	0	0	0	0	0	0	0	0	0	0	0	0	0	0	0	0	0	0	0	0	0	0	0	0	0	0	0	0	0	0	0	0	0	0	0	0	0	0	0	0	0	0	0
group_987	Hypothetical protein	Hypothetical protein/Unknown function	1	0	0	0	0	0	0	0	0	0	0	0	0	0	0	0	0	0	0	0	0	0	0	0	0	0	0	0	0	0	0	0	0	0	0	0	0	0	0	0	0	0	0	0	0	0	0
group_988	lysozyme RrrD [Enterobacteria phage 2851]	Phage cell lysis	1	0	0	0	0	0	0	0	0	0	0	0	0	0	0	0	0	0	0	0	0	0	0	0	0	0	0	0	0	0	0	0	0	0	0	0	0	0	0	0	0	0	0	0	0	0	0
group_990	putative phage tail fiber protein [Ralstonia phage RSJ5]	Phage structural protein	1	0	0	0	0	0	0	0	0	0	0	0	0	0	0	0	0	0	0	0	0	0	0	0	0	0	0	0	0	0	0	0	0	0	0	0	0	0	0	0	0	0	0	0	0	0	0
group_991	transglycosylase SLT domain-containing protein [Ralstonia phage Anchaing]	Phage cell lysis	1	0	0	0	0	0	0	0	0	0	0	0	0	0	0	0	0	0	0	0	0	0	0	0	0	0	0	0	0	0	0	0	0	0	0	0	0	0	0	0	0	0	0	0	0	0	0
group_992	putative internal virion protein [Ralstonia phage RSJ2]	Phage structural protein	1	0	0	0	0	0	0	0	0	0	0	0	0	0	0	0	0	0	0	0	0	0	0	0	0	0	0	0	0	0	0	0	0	0	0	0	0	0	0	0	0	0	0	0	0	0	0
group_993	Hypothetical protein	Hypothetical protein/Unknown function	1	0	0	0	0	0	0	0	0	0	0	0	0	0	0	0	0	0	0	0	0	0	0	0	0	0	0	0	0	0	0	0	0	0	0	0	0	0	0	0	0	0	0	0	0	0	0
group_994	Tail tubular protein B [Cronobacter phage Dev-CD-23823]	Phage structural protein	1	0	0	0	0	0	0	0	0	0	0	0	0	0	0	0	0	0	0	0	0	0	0	0	0	0	0	0	0	0	0	0	0	0	0	0	0	0	0	0	0	0	0	0	0	0	0
group_995	tail tubular protein A [Xanthomonas phage phi Xc10]	Phage structural protein	1	0	0	0	0	0	0	0	0	0	0	0	0	0	0	0	0	0	0	0	0	0	0	0	0	0	0	0	0	0	0	0	0	0	0	0	0	0	0	0	0	0	0	0	0	0	0
group_997	putative scaffolding protein [Aeromonas phage ZPAH7]	Phage structural protein	1	0	0	0	0	0	0	0	0	0	0	0	0	0	0	0	0	0	0	0	0	0	0	0	0	0	0	0	0	0	0	0	0	0	0	0	0	0	0	0	0	0	0	0	0	0	0
group_998	head-to-tail joining protein [Escherichia phage phiKT]	Phage structural protein	1	0	0	0	0	0	0	0	0	0	0	0	0	0	0	0	0	0	0	0	0	0	0	0	0	0	0	0	0	0	0	0	0	0	0	0	0	0	0	0	0	0	0	0	0	0	0
group_999	Hypothetical protein	Hypothetical protein/Unknown function	1	0	0	0	0	0	0	0	0	0	0	0	0	0	0	0	0	0	0	0	0	0	0	0	0	0	0	0	0	0	0	0	0	0	0	0	0	0	0	0	0	0	0	0	0	0	0
[truncated: 267 more columns]

## Sheet: Table_S5B
Table S5B. Megablast results of intact prophage metabolic genes (CAZy database)
Prophage	gene name	label	pident	length	mismatch	gapopen	qstart	qend	sstart	send	evalue	bitscore
PHASTERYO002_1	CAQ62316.1|GH23|	GH23	100	210	0	0	4605	4814	1	210	3.59e-163	510
PHASTERYO004_1	CAQ62316.1|GH23|	GH23	100	210	0	0	11543	11752	1	210	3.54e-163	510
PHASTERYO008_1	CAQ62316.1|GH23|	GH23	100	210	0	0	11543	11752	1	210	3.54e-163	510
PHASTERYO010_1	CAQ62316.1|GH23|	GH23	100	210	0	0	11543	11752	1	210	3.54e-163	510
PHASTERYO011_1	CAQ62316.1|GH23|	GH23	100	210	0	0	4605	4814	1	210	3.59e-163	510
PHASTERYO012_1	CAQ62316.1|GH23|	GH23	100	210	0	0	4605	4814	1	210	3.59e-163	510
PHASTERYO013_1	CAQ62316.1|GH23|	GH23	100	210	0	0	4605	4814	1	210	3.59e-163	510
PHASTERYO017_1	CAQ62316.1|GH23|	GH23	100	210	0	0	4605	4814	1	210	3.59e-163	510
PHASTERYO019_1	CAQ62316.1|GH23|	GH23	100	210	0	0	4605	4814	1	210	3.59e-163	510
PHASTERYO033_1	API77982.1|GH23|	GH23	90.865	208	19	0	12207	12414	1	208	2.35e-141	447
PHASTERYO044_1	CAQ62316.1|GH23|	GH23	100	210	0	0	11543	11752	1	210	3.54e-163	510
PHASTERYO045_1	CAQ62316.1|GH23|	GH23	100	210	0	0	11543	11752	1	210	3.54e-163	510
PHASTERYO046_1	CAQ62316.1|GH23|	GH23	100	210	0	0	4605	4814	1	210	3.59e-163	510
PHASTERYO047_1	CAQ62316.1|GH23|	GH23	100	210	0	0	11543	11752	1	210	3.54e-163	510
PHASTERYO048_1	CAQ62316.1|GH23|	GH23	100	210	0	0	11543	11752	1	210	3.54e-163	510
PHASTERYO050_1	CAQ62316.1|GH23|	GH23	100	210	0	0	11543	11752	1	210	3.54e-163	510
PHASTERYO051_1	CAQ62316.1|GH23|	GH23	100	210	0	0	11543	11752	1	210	3.54e-163	510
PHASTERYO052_1	CAQ62316.1|GH23|	GH23	100	210	0	0	11543	11752	1	210	3.54e-163	510
PHASTERYO053_1	CAQ62316.1|GH23|	GH23	100	210	0	0	11543	11752	1	210	2.7e-163	510
PHASTERYO054_1	CAQ62316.1|GH23|	GH23	100	210	0	0	4605	4814	1	210	3.59e-163	510
PHASTERYO060_1	CAQ62316.1|GH23|	GH23	100	210	0	0	4605	4814	1	210	3.59e-163	510
PHASTERYO062_1	CAQ62316.1|GH23|	GH23	100	210	0	0	11543	11752	1	210	3.54e-163	510
PHASTERYO063_1	CAQ62316.1|GH23|	GH23	100	210	0	0	11543	11752	1	210	3.54e-163	510
PHASTERYO064_1	CAQ62316.1|GH23|	GH23	100	210	0	0	11543	11752	1	210	3.54e-163	510
PHASTERYO065_1	CAQ62316.1|GH23|	GH23	100	210	0	0	11543	11752	1	210	3.54e-163	510
PHASTERYO068_1	CAQ62316.1|GH23|	GH23	100	210	0	0	11543	11752	1	210	3.54e-163	510
PHASTERYO069_1	CAQ62316.1|GH23|	GH23	100	210	0	0	11543	11752	1	210	3.54e-163	510
PHASTERYO070_1	CAQ62316.1|GH23|	GH23	100	210	0	0	4605	4814	1	210	3.59e-163	510
PHASTERYO071_1	CAQ62316.1|GH23|	GH23	100	210	0	0	4605	4814	1	210	1.93e-163	511
PHASTERYO072_1	CAQ62316.1|GH23|	GH23	100	210	0	0	4605	4814	1	210	1.93e-163	511
PHASTERYO073_1	CAQ62316.1|GH23|	GH23	100	210	0	0	4605	4814	1	210	1.93e-163	511
PHASTERYO085_1	CAQ62316.1|GH23|	GH23	100	210	0	0	11543	11752	1	210	3.54e-163	510
PHASTERYO086_1	CAQ62316.1|GH23|	GH23	100	210	0	0	4605	4814	1	210	3.59e-163	510
PHASTERYO087_1	CAQ62316.1|GH23|	GH23	100	210	0	0	11543	11752	1	210	3.54e-163	510
PHASTERYO090_1	CAQ62316.1|GH23|	GH23	100	210	0	0	11543	11752	1	210	3.54e-163	510
PHASTERYO091_1	CAQ62316.1|GH23|	GH23	100	210	0	0	11543	11752	1	210	3.54e-163	510
PHASTERYO092_1	CAQ62316.1|GH23|	GH23	100	210	0	0	4605	4814	1	210	3.59e-163	510
PHASTERYO093_1	CAQ62316.1|GH23|	GH23	100	210	0	0	11543	11752	1	210	3.54e-163	510
PHASTERYO094_1	CAQ62316.1|GH23|	GH23	100	210	0	0	11543	11752	1	210	3.54e-163	510
PHASTERYO095_1	CAQ62316.1|GH23|	GH23	100	210	0	0	11543	11752	1	210	3.54e-163	510
PHASTERYO096_1	CAQ62316.1|GH23|	GH23	100	210	0	0	4605	4814	1	210	3.59e-163	510
PHASTERYO097_1	CAQ62316.1|GH23|	GH23	100	210	0	0	4605	4814	1	210	3.59e-163	510
PHASTERYO102_5	CCA81080.1|GT2|	GT2	100	257	0	0	184	440	1	257	0	627
PHASTERYO102_5	CCA81121.1|GH23|	GH23	100	209	0	0	13017	13225	1	209	1.95e-161	505
PHASTERYO103_9	CCA81080.1|GT2|	GT2	100	257	0	0	184	440	1	257	0	627
PHASTERYO103_9	CCA81121.1|GH23|	GH23	100	209	0	0	13017	13225	1	209	1.95e-161	505
PHASTERYO106_4	CCA81080.1|GT2|	GT2	100	257	0	0	15280	15536	1	257	0	628
PHASTERYO106_4	CCA81121.1|GH23|	GH23	100	209	0	0	3091	3299	1	209	5.93e-162	506
PHASTERYO107_4	CBJ40034.1|GH23|	GH23	89.048	210	22	1	3097	3306	1	209	6.5e-140	443
PHASTERYO112_1	CAQ62316.1|GH23|	GH23	100	210	0	0	11543	11752	1	210	3.54e-163	510
PHASTERYO113_1	CAQ62316.1|GH23|	GH23	100	210	0	0	4605	4814	1	210	3.59e-163	510
PHASTERYO114_1	CAQ62316.1|GH23|	GH23	100	210	0	0	11543	11752	1	210	3.54e-163	510
PHASTERYO115_1	CAQ62316.1|GH23|	GH23	100	210	0	0	4605	4814	1	210	3.59e-163	510
PHASTERYO116_1	CAQ62316.1|GH23|	GH23	100	210	0	0	11543	11752	1	210	3.54e-163	510
PHASTERYO117_1	CAQ62316.1|GH23|	GH23	100	210	0	0	11543	11752	1	210	3.54e-163	510
PHASTERYO120_1	CAQ62316.1|GH23|	GH23	100	210	0	0	4605	4814	1	210	3.59e-163	510
PHASTERYO121_1	CAQ62316.1|GH23|	GH23	100	210	0	0	11543	11752	1	210	3.54e-163	510
PHASTERYO123_1	CAQ62316.1|GH23|	GH23	100	210	0	0	11543	11752	1	210	3.54e-163	510
PHASTERYO125_1	CAQ62316.1|GH23|	GH23	100	210	0	0	4605	4814	1	210	3.59e-163	510
PHASTERYO126_2	CAQ62316.1|GH23|	GH23	100	210	0	0	11543	11752	1	210	2.7e-163	510
PHASTERYO127_1	CAQ62316.1|GH23|	GH23	100	210	0	0	11543	11752	1	210	3.54e-163	510
PHASTERYO128_1	CBJ40034.1|GH23|	GH23	99.043	209	2	0	3255	3463	1	209	5.22e-159	498
PHASTERYO129_1	CAQ62316.1|GH23|	GH23	100	210	0	0	11543	11752	1	210	3.54e-163	510
PHASTERYO132_1	CAQ62316.1|GH23|	GH23	100	210	0	0	4605	4814	1	210	3.59e-163	510
PHASTERYO143_1	CAQ62316.1|GH23|	GH23	100	210	0	0	11543	11752	1	210	3.54e-163	510
PHASTERYO144_1	CAQ62316.1|GH23|	GH23	100	210	0	0	4605	4814	1	210	3.59e-163	510
PHASTERYO146_1	CAQ62316.1|GH23|	GH23	100	210	0	0	4605	4814	1	210	3.59e-163	510
PHASTERYO147_1	CAQ62316.1|GH23|	GH23	100	210	0	0	4605	4814	1	210	3.59e-163	510
PHASTERYO148_1	CAQ62316.1|GH23|	GH23	100	210	0	0	11543	11752	1	210	3.54e-163	510
PHASTERYO162_1	CAQ62316.1|GH23|	GH23	100	210	0	0	11543	11752	1	210	3.54e-163	510
PHASTERYO165_1	CAQ62316.1|GH23|	GH23	100	210	0	0	11543	11752	1	210	3.54e-163	510
PHASTERYO166_1	CAQ62316.1|GH23|	GH23	100	210	0	0	4605	4814	1	210	3.59e-163	510
PHASTERYO167_1	CAQ62316.1|GH23|	GH23	100	210	0	0	4605	4814	1	210	3.59e-163	510
PHASTERYO170_1	CAQ62316.1|GH23|	GH23	100	210	0	0	11543	11752	1	210	3.54e-163	510
PHASTERYO171_1	CAQ62316.1|GH23|	GH23	100	210	0	0	4605	4814	1	210	3.59e-163	510
PHASTERYO173_1	CAQ62316.1|GH23|	GH23	100	210	0	0	4605	4814	1	210	3.59e-163	510
PHASTERYO174_1	CAQ62316.1|GH23|	GH23	100	210	0	0	4605	4814	1	210	3.59e-163	510
PHASTERYO175_1	CAQ62316.1|GH23|	GH23	100	210	0	0	4605	4814	1	210	3.59e-163	510
PHASTERYO176_1	CAQ62316.1|GH23|	GH23	100	210	0	0	4605	4814	1	210	3.59e-163	510
PHASTERYO177_1	CAQ62316.1|GH23|	GH23	100	210	0	0	4605	4814	1	210	3.59e-163	510
PHASTERYO180_1	CAQ62316.1|GH23|	GH23	100	210	0	0	4605	4814	1	210	3.59e-163	510
PHASTERYO181_1	CAQ62316.1|GH23|	GH23	100	210	0	0	4605	4814	1	210	3.59e-163	510
PHASTERYO183_1	CAQ62316.1|GH23|	GH23	100	210	0	0	4605	4814	1	210	3.59e-163	510
PHASTERYO184_1	CAQ62316.1|GH23|	GH23	100	210	0	0	11543	11752	1	210	3.54e-163	510
PHASTERYO185_1	CAQ62316.1|GH23|	GH23	100	210	0	0	4605	4814	1	210	3.59e-163	510
PHASTERYO199.nanopore_3	CAQ62316.1|GH23|	GH23	100	210	0	0	12305	12514	1	210	4.85e-163	509
PHASTERYO199.nanopore_3	AJE21224.1|GT2|	GT2	53.982	113	49	2	251	363	1	110	4.18e-30	136
PHASTERYO204.nanopore_3	CAQ62316.1|GH23|	GH23	100	210	0	0	12305	12514	1	210	4.85e-163	509
PHASTERYO204.nanopore_3	AJE21224.1|GT2|	GT2	53.982	113	49	2	251	363	1	110	4.18e-30	136
PHASTERYO352.nanopore_1	CAQ62316.1|GH23|	GH23	100	210	0	0	4605	4814	1	210	3.82e-163	510
PHASTERYO352.nanopore_1	AJE21224.1|GT2|	GT2	53.982	113	49	2	16072	16184	1	110	5.18e-30	136
PHASTERYO356_1	CAQ62316.1|GH23|	GH23	100	210	0	0	4605	4814	1	210	4.96e-163	509
PHASTERYO357_1	CAQ62316.1|GH23|	GH23	100	210	0	0	4605	4814	1	210	4.96e-163	509
PHASTERYO359_1	CAQ62316.1|GH23|	GH23	100	210	0	0	4605	4814	1	210	4.96e-163	509
PHASTERYO380_1	CAQ62316.1|GH23|	GH23	100	210	0	0	11543	11752	1	210	3.54e-163	510
PHASTERYO382_2	CBJ40034.1|GH23|	GH23	93.78	209	13	0	12177	12385	1	209	2.73e-151	476
PHASTERYO384_1	CBJ40034.1|GH23|	GH23	93.596	203	13	0	9263	9465	7	209	2.57e-146	461
PHASTERYO002_2	EAA63677.1|GH1|GH95|	GH1|GH95	30.917	469	206	25	1602	1997	1254	1677	3.37e-14	88.2
PHASTERYO004_2	EAA63677.1|GH1|GH95|	GH1|GH95	30.917	469	206	25	1602	1997	1254	1677	3.37e-14	88.2
PHASTERYO008_2	EAA63677.1|GH1|GH95|	GH1|GH95	30.917	469	206	25	4023	4418	1254	1677	4.79e-13	84.3
PHASTERYO009_1	EAA63677.1|GH1|GH95|	GH1|GH95	31.965	463	209	26	787	1182	1254	1677	1.22e-14	89.4
PHASTERYO010_2	EAA63677.1|GH1|GH95|	GH1|GH95	31.064	470	204	25	4013	4408	1254	1677	3.26e-13	84.7
PHASTERYO011_2	EAA63677.1|GH1|GH95|	GH1|GH95	30.917	469	206	25	1602	1997	1254	1677	3.37e-14	88.2
PHASTERYO013_2	EAA63677.1|GH1|GH95|	GH1|GH95	30.917	469	206	25	4023	4418	1254	1677	4.79e-13	84.3
PHASTERYO017_2	EAA63677.1|GH1|GH95|	GH1|GH95	30.917	469	206	25	4023	4418	1254	1677	4.79e-13	84.3
PHASTERYO019_2	EAA63677.1|GH1|GH95|	GH1|GH95	30.917	469	206	25	1602	1997	1254	1677	3.37e-14	88.2
PHASTERYO026_1	EAA63677.1|GH1|GH95|	GH1|GH95	31.277	470	203	25	4684	5079	1254	1677	1.66e-14	89
PHASTERYO044_2	EAA63677.1|GH1|GH95|	GH1|GH95	30.917	469	206	25	1602	1997	1254	1677	3.37e-14	88.2
PHASTERYO045_2	EAA63677.1|GH1|GH95|	GH1|GH95	30.917	469	206	25	1602	1997	1254	1677	3.37e-14	88.2
PHASTERYO046_2	EAA63677.1|GH1|GH95|	GH1|GH95	30.917	469	206	25	1602	1997	1254	1677	3.37e-14	88.2
PHASTERYO047_2	EAA63677.1|GH1|GH95|	GH1|GH95	30.917	469	206	25	4023	4418	1254	1677	4.79e-13	84.3
PHASTERYO048_2	EAA63677.1|GH1|GH95|	GH1|GH95	30.917	469	206	25	1602	1997	1254	1677	3.37e-14	88.2
PHASTERYO052_2	EAA63677.1|GH1|GH95|	GH1|GH95	30.917	469	206	25	1602	1997	1254	1677	3.37e-14	88.2
PHASTERYO053_2	EAA63677.1|GH1|GH95|	GH1|GH95	30.917	469	206	25	1206	1601	1254	1677	8.43e-14	86.7
PHASTERYO054_2	EAA63677.1|GH1|GH95|	GH1|GH95	30.917	469	206	25	4023	4418	1254	1677	4.79e-13	84.3
PHASTERYO060_2	EAA63677.1|GH1|GH95|	GH1|GH95	30.917	469	206	25	4023	4418	1254	1677	4.79e-13	84.3
PHASTERYO062_2	EAA63677.1|GH1|GH95|	GH1|GH95	30.917	469	206	25	4023	4418	1254	1677	4.79e-13	84.3
PHASTERYO063_2	EAA63677.1|GH1|GH95|	GH1|GH95	30.917	469	206	25	1602	1997	1254	1677	3.37e-14	88.2
PHASTERYO064_2	EAA63677.1|GH1|GH95|	GH1|GH95	30.917	469	206	25	1602	1997	1254	1677	3.37e-14	88.2
PHASTERYO065_2	EAA63677.1|GH1|GH95|	GH1|GH95	30.917	469	206	25	1602	1997	1254	1677	3.37e-14	88.2
PHASTERYO068_2	EAA63677.1|GH1|GH95|	GH1|GH95	30.917	469	206	25	4023	4418	1254	1677	4.79e-13	84.3
PHASTERYO069_2	EAA63677.1|GH1|GH95|	GH1|GH95	30.917	469	206	25	4023	4418	1254	1677	4.79e-13	84.3
PHASTERYO070_2	EAA63677.1|GH1|GH95|	GH1|GH95	30.917	469	206	25	4023	4418	1254	1677	4.79e-13	84.3
PHASTERYO072_2	EAA63677.1|GH1|GH95|	GH1|GH95	30.917	469	206	25	682	1077	1254	1677	8.8e-14	86.7
PHASTERYO073_2	EAA63677.1|GH1|GH95|	GH1|GH95	36.111	216	102	8	4068	4259	1474	1677	1.65e-12	82.4
PHASTERYO079_2	AIT83212.1|GT4|	GT4	45.161	310	148	7	5334	5631	15	314	8.24e-55	216
PHASTERYO079_2	AYK01981.1|GT1|	GT1	39.048	420	216	14	1919	2318	26	425	4.65e-46	189
PHASTERYO079_2	EAA63677.1|GH1|GH95|	GH1|GH95	36.574	216	100	10	7936	8126	1474	1677	2.59e-11	79.7
PHASTERYO079_2	QDL13133.1|GH100|	GH100	36.641	131	78	3	1550	1677	1	129	8.47e-09	67.4
PHASTERYO085_2	EAA63677.1|GH1|GH95|	GH1|GH95	36.111	216	102	8	4068	4259	1474	1677	1.49e-12	82.4
PHASTERYO086_2	EAA63677.1|GH1|GH95|	GH1|GH95	30.917	469	206	25	4023	4418	1254	1677	4.79e-13	84.3
PHASTERYO087_2	EAA63677.1|GH1|GH95|	GH1|GH95	30.917	469	206	25	1602	1997	1254	1677	3.37e-14	88.2
PHASTERYO090_2	EAA63677.1|GH1|GH95|	GH1|GH95	30.917	469	206	25	4023	4418	1254	1677	4.79e-13	84.3
PHASTERYO091_2	EAA63677.1|GH1|GH95|	GH1|GH95	30.917	469	206	25	1602	1997	1254	1677	3.37e-14	88.2
PHASTERYO092_2	EAA63677.1|GH1|GH95|	GH1|GH95	30.917	469	206	25	4023	4418	1254	1677	4.79e-13	84.3
PHASTERYO093_2	EAA63677.1|GH1|GH95|	GH1|GH95	30.917	469	206	25	4023	4418	1254	1677	4.79e-13	84.3
PHASTERYO094_2	EAA63677.1|GH1|GH95|	GH1|GH95	30.917	469	206	25	1602	1997	1254	1677	3.37e-14	88.2
PHASTERYO095_2	EAA63677.1|GH1|GH95|	GH1|GH95	30.917	469	206	25	1602	1997	1254	1677	3.37e-14	88.2
PHASTERYO096_2	EAA63677.1|GH1|GH95|	GH1|GH95	30.917	469	206	25	4023	4418	1254	1677	4.79e-13	84.3
PHASTERYO097_2	EAA63677.1|GH1|GH95|	GH1|GH95	30.917	469	206	25	1602	1997	1254	1677	3.37e-14	88.2
PHASTERYO112_2	EAA63677.1|GH1|GH95|	GH1|GH95	30.917	469	206	25	4023	4418	1254	1677	4.79e-13	84.3
PHASTERYO113_2	EAA63677.1|GH1|GH95|	GH1|GH95	30.917	469	206	25	1602	1997	1254	1677	3.37e-14	88.2
PHASTERYO114_2	EAA63677.1|GH1|GH95|	GH1|GH95	30.917	469	206	25	1602	1997	1254	1677	3.37e-14	88.2
PHASTERYO115_2	EAA63677.1|GH1|GH95|	GH1|GH95	30.917	469	206	25	1602	1997	1254	1677	3.37e-14	88.2
PHASTERYO116_2	EAA63677.1|GH1|GH95|	GH1|GH95	30.917	469	206	25	4023	4418	1254	1677	4.79e-13	84.3
PHASTERYO117_2	EAA63677.1|GH1|GH95|	GH1|GH95	30.917	469	206	25	4023	4418	1254	1677	4.79e-13	84.3
PHASTERYO120_2	EAA63677.1|GH1|GH95|	GH1|GH95	30.917	469	206	25	4023	4418	1254	1677	4.79e-13	84.3
PHASTERYO121_2	EAA63677.1|GH1|GH95|	GH1|GH95	30.917	469	206	25	1602	1997	1254	1677	3.37e-14	88.2
PHASTERYO123_2	EAA63677.1|GH1|GH95|	GH1|GH95	30.917	469	206	25	1602	1997	1254	1677	3.37e-14	88.2
PHASTERYO125_2	EAA63677.1|GH1|GH95|	GH1|GH95	30.917	469	206	25	4023	4418	1254	1677	4.79e-13	84.3
PHASTERYO126_3	EAA63677.1|GH1|GH95|	GH1|GH95	30.917	469	206	25	4023	4418	1254	1677	4.79e-13	84.3
PHASTERYO127_2	EAA63677.1|GH1|GH95|	GH1|GH95	30.917	469	206	25	4023	4418	1254	1677	4.79e-13	84.3
PHASTERYO129_2	EAA63677.1|GH1|GH95|	GH1|GH95	30.917	469	206	25	1602	1997	1254	1677	3.37e-14	88.2
PHASTERYO132_2	EAA63677.1|GH1|GH95|	GH1|GH95	30.917	469	206	25	1602	1997	1254	1677	3.37e-14	88.2
PHASTERYO143_2	EAA63677.1|GH1|GH95|	GH1|GH95	30.917	469	206	25	4023	4418	1254	1677	4.79e-13	84.3
PHASTERYO144_2	EAA63677.1|GH1|GH95|	GH1|GH95	30.917	469	206	25	4023	4418	1254	1677	4.79e-13	84.3
PHASTERYO146_2	EAA63677.1|GH1|GH95|	GH1|GH95	30.917	469	206	25	1602	1997	1254	1677	3.37e-14	88.2
PHASTERYO147_2	EAA63677.1|GH1|GH95|	GH1|GH95	30.917	469	206	25	1602	1997	1254	1677	3.37e-14	88.2
PHASTERYO148_2	EAA63677.1|GH1|GH95|	GH1|GH95	30.917	469	206	25	1602	1997	1254	1677	3.37e-14	88.2
PHASTERYO154_2	AIT83212.1|GT4|	GT4	45.161	310	148	7	266	563	15	314	2.51e-54	214
PHASTERYO154_2	EAA63677.1|GH1|GH95|	GH1|GH95	36.574	216	101	9	2846	3037	1474	1677	1.04e-10	77
PHASTERYO163_2	AIT83212.1|GT4|	GT4	45.161	310	148	7	5334	5631	15	314	8.24e-55	216
PHASTERYO163_2	AYK01981.1|GT1|	GT1	39.048	420	216	14	1919	2318	26	425	4.65e-46	189
PHASTERYO163_2	EAA63677.1|GH1|GH95|	GH1|GH95	36.574	216	100	10	7936	8126	1474	1677	2.59e-11	79.7
PHASTERYO163_2	QDL13133.1|GH100|	GH100	36.641	131	78	3	1550	1677	1	129	8.47e-09	67.4
PHASTERYO164_2	EAA63677.1|GH1|GH95|	GH1|GH95	36.574	216	100	10	5192	5382	1474	1677	2.37e-11	79.3
PHASTERYO165_2	EAA63677.1|GH1|GH95|	GH1|GH95	30.917	469	206	25	4023	4418	1254	1677	4.79e-13	84.3
PHASTERYO166_2	EAA63677.1|GH1|GH95|	GH1|GH95	30.917	469	206	25	4023	4418	1254	1677	4.79e-13	84.3
PHASTERYO167_2	EAA63677.1|GH1|GH95|	GH1|GH95	30.917	469	206	25	1602	1997	1254	1677	3.37e-14	88.2
PHASTERYO170_2	EAA63677.1|GH1|GH95|	GH1|GH95	30.917	469	206	25	1602	1997	1254	1677	3.37e-14	88.2
PHASTERYO171_2	EAA63677.1|GH1|GH95|	GH1|GH95	30.917	469	206	25	1602	1997	1254	1677	3.37e-14	88.2
PHASTERYO173_2	EAA63677.1|GH1|GH95|	GH1|GH95	30.917	469	206	25	4023	4418	1254	1677	4.79e-13	84.3
PHASTERYO174_2	EAA63677.1|GH1|GH95|	GH1|GH95	30.917	469	206	25	4023	4418	1254	1677	4.79e-13	84.3
PHASTERYO176_2	EAA63677.1|GH1|GH95|	GH1|GH95	30.917	469	206	25	1602	1997	1254	1677	3.37e-14	88.2
PHASTERYO177_2	EAA63677.1|GH1|GH95|	GH1|GH95	30.917	469	206	25	4023	4418	1254	1677	4.79e-13	84.3
PHASTERYO181_2	EAA63677.1|GH1|GH95|	GH1|GH95	30.917	469	206	25	4023	4418	1254	1677	4.79e-13	84.3
PHASTERYO183_2	EAA63677.1|GH1|GH95|	GH1|GH95	30.917	469	206	25	1602	1997	1254	1677	3.37e-14	88.2
PHASTERYO184_2	EAA63677.1|GH1|GH95|	GH1|GH95	30.917	469	206	25	1602	1997	1254	1677	3.37e-14	88.2
PHASTERYO185_2	EAA63677.1|GH1|GH95|	GH1|GH95	30.917	469	206	25	4023	4418	1254	1677	4.79e-13	84.3
PHASTERYO199.nanopore_1	AJE21224.1|GT2|	GT2	53.982	113	49	2	7840	7952	1	110	6.04e-30	135
PHASTERYO199.nanopore_1	EAA63677.1|GH1|GH95|	GH1|GH95	36.111	216	102	8	3344	3535	1474	1677	1.44e-11	80.5
PHASTERYO204.nanopore_1	AJE21224.1|GT2|	GT2	53.982	113	49	2	576	688	1	110	2.23e-30	136
PHASTERYO204.nanopore_1	EAA63677.1|GH1|GH95|	GH1|GH95	30.917	469	206	25	5423	5818	1254	1677	4.7e-14	87.8
PHASTERYO352.nanopore_3	AJE21224.1|GT2|	GT2	53.982	113	49	2	5362	5474	1	110	1.45e-30	136
PHASTERYO352.nanopore_3	EAA63677.1|GH1|GH95|	GH1|GH95	30.917	469	206	25	671	1066	1254	1677	1.47e-13	86.3
PHASTERYO356_2	EAA63677.1|GH1|GH95|	GH1|GH95	30.917	469	206	25	1602	1997	1254	1677	3.37e-14	88.2
PHASTERYO357_2	EAA63677.1|GH1|GH95|	GH1|GH95	30.917	469	206	25	1602	1997	1254	1677	3.37e-14	88.2
PHASTERYO359_2	EAA63677.1|GH1|GH95|	GH1|GH95	30.917	469	206	25	4023	4418	1254	1677	4.79e-13	84.3
PHASTERYO380_2	EAA63677.1|GH1|GH95|	GH1|GH95	30.917	469	206	25	4023	4418	1254	1677	4.79e-13	84.3
PHASTERYO005_1	AUS42529.1|GH104|	GH104	100	163	0	0	9308	9470	1	163	1.56e-122	391
PHASTERYO005_1	BCA44326.1|GH24|	GH24	39.87	617	331	14	7643	8236	67	666	1.41e-88	327
PHASTERYO007_1	AUS42529.1|GH104|	GH104	100	163	0	0	931	1093	1	163	3.52e-122	390
PHASTERYO007_1	BCA44326.1|GH24|	GH24	40.164	610	339	14	1761	2354	67	666	1.51e-91	335
PHASTERYO009_2	ARU21058.1|GH104|	GH104	100	163	0	0	943	1105	1	163	1.96e-122	390
PHASTERYO009_2	BCA44326.1|GH24|	GH24	39.711	622	325	15	1775	2368	67	666	4.76e-92	337
PHASTERYO015_5	CBJ43521.1|GH104|	GH104	100	163	0	0	11023	11185	1	163	3.22e-126	402
PHASTERYO015_5	BCA44326.1|GH24|	GH24	40.097	616	336	13	9382	9976	63	666	9e-94	342
PHASTERYO016_5	CBJ43521.1|GH104|	GH104	100	163	0	0	11023	11185	1	163	3.22e-126	402
PHASTERYO016_5	BCA44326.1|GH24|	GH24	40.097	616	336	13	9382	9976	63	666	9e-94	342
PHASTERYO018_1	AUS42529.1|GH104|	GH104	100	163	0	0	1377	1539	1	163	2.85e-122	390
PHASTERYO018_1	BCA44326.1|GH24|	GH24	40.164	610	339	14	2209	2802	67	666	4.82e-91	334
PHASTERYO020_1	AUS42529.1|GH104|	GH104	100	163	0	0	9341	9503	1	163	1.36e-122	391
PHASTERYO020_1	BCA44326.1|GH24|	GH24	39.87	617	331	14	7674	8267	67	666	1.46e-88	327
PHASTERYO021_1	AUS42529.1|GH104|	GH104	100	163	0	0	9341	9503	1	163	1.36e-122	391
PHASTERYO021_1	BCA44326.1|GH24|	GH24	39.87	617	331	14	7674	8267	67	666	1.46e-88	327
PHASTERYO028_2	AUS42529.1|GH104|	GH104	100	163	0	0	9114	9276	1	163	8.38e-123	391
PHASTERYO028_2	BCA44326.1|GH24|	GH24	39.708	617	332	14	7447	8040	67	666	2.38e-88	326
PHASTERYO029_5	AUS42529.1|GH104|	GH104	100	163	0	0	9449	9611	1	163	1.76e-122	390
PHASTERYO029_5	BCA44326.1|GH24|	GH24	40.032	617	330	14	7782	8375	67	666	1.2e-89	330
PHASTERYO033_2	CUV31154.1|GH104|	GH104	93.75	160	10	0	914	1073	1	160	1.4e-112	362
PHASTERYO033_2	BCA44326.1|GH24|	GH24	40.129	618	328	15	1746	2339	67	666	7.39e-95	346
PHASTERYO035_3	CAQ36282.1|GH104|	GH104	100	165	0	0	9291	9455	1	165	2.47e-126	402
PHASTERYO035_3	BCA44326.1|GH24|	GH24	41.475	610	331	18	7653	8246	67	666	5.18e-89	328
PHASTERYO036_3	CAQ36282.1|GH104|	GH104	100	165	0	0	927	1091	1	165	7.53e-126	400
PHASTERYO036_3	BCA44326.1|GH24|	GH24	41.215	609	334	16	1761	2354	67	666	3.84e-92	337
PHASTERYO041_1	CAQ36282.1|GH104|	GH104	99.394	165	1	0	15542	15706	1	165	6.44e-125	399
PHASTERYO041_1	BCA44326.1|GH24|	GH24	40.065	614	332	16	13906	14497	67	666	1.17e-89	331
PHASTERYO075_1	AUS42529.1|GH104|	GH104	100	163	0	0	931	1093	1	163	3.52e-122	390
PHASTERYO075_1	BCA44326.1|GH24|	GH24	40.164	610	339	14	1761	2354	67	666	1.51e-91	335
PHASTERYO079_4	AUS42529.1|GH104|	GH104	99.387	163	1	0	224	386	1	163	3.67e-121	387
PHASTERYO079_4	BCA44326.1|GH24|	GH24	39.902	614	340	15	1052	1649	66	666	6.62e-92	337
PHASTERYO080_4	AUS42529.1|GH104|	GH104	100	163	0	0	9341	9503	1	163	1.61e-122	390
PHASTERYO080_4	BCA44326.1|GH24|	GH24	39.87	617	331	14	7674	8267	67	666	1.11e-88	327
PHASTERYO082_3	CBJ37912.1|GH104|	GH104	96.319	163	6	0	9550	9712	1	163	7.08e-118	377
PHASTERYO082_3	BCA44326.1|GH24|	GH24	39.384	617	334	14	7883	8476	67	666	1.08e-85	318
PHASTERYO089_1	CAQ36282.1|GH104|	GH104	100	165	0	0	9291	9455	1	165	2.51e-126	402
PHASTERYO089_1	BCA44326.1|GH24|	GH24	41.475	610	331	18	7653	8246	67	666	5.18e-89	328
PHASTERYO101_2	AUS42529.1|GH104|	GH104	100	163	0	0	9451	9613	1	163	4.39e-123	392
PHASTERYO101_2	BCA44326.1|GH24|	GH24	39.708	617	332	14	7784	8377	67	666	3.8e-87	322
PHASTERYO102_2	AUS42529.1|GH104|	GH104	100	163	0	0	9276	9438	1	163	1.64e-122	390
PHASTERYO102_2	BCA44326.1|GH24|	GH24	39.708	617	332	14	7609	8202	67	666	3.62e-88	325
PHASTERYO103_8	AUS42529.1|GH104|	GH104	100	163	0	0	931	1093	1	163	3.55e-122	390
PHASTERYO103_8	BCA44326.1|GH24|	GH24	40	610	340	14	1763	2356	67	666	3.58e-91	334
PHASTERYO104_1	AUS42529.1|GH104|	GH104	100	163	0	0	9276	9438	1	163	1.64e-122	390
PHASTERYO104_1	BCA44326.1|GH24|	GH24	39.708	617	332	14	7609	8202	67	666	3.79e-88	325
PHASTERYO105_2	AUS42529.1|GH104|	GH104	100	163	0	0	931	1093	1	163	3.38e-122	390
PHASTERYO105_2	BCA44326.1|GH24|	GH24	40	610	340	14	1763	2356	67	666	4.37e-91	334
PHASTERYO105_4	AQW28798.1|GH104|	GH104	98.16	163	3	0	1482	1644	1	163	6.24e-117	375
PHASTERYO105_4	BCA44326.1|GH24|	GH24	39.194	620	323	15	2494	3083	71	666	1.92e-96	351
PHASTERYO106_2	AUS42529.1|GH104|	GH104	100	163	0	0	9276	9438	1	163	1.64e-122	390
PHASTERYO106_2	BCA44326.1|GH24|	GH24	39.708	617	332	14	7609	8202	67	666	3.62e-88	325
PHASTERYO107_1	AUS42529.1|GH104|	GH104	100	163	0	0	931	1093	1	163	3.52e-122	390
PHASTERYO107_1	BCA44326.1|GH24|	GH24	40.164	610	339	14	1761	2354	67	666	1.51e-91	335
PHASTERYO122_1	ARU21058.1|GH104|	GH104	100	163	0	0	9345	9507	1	163	2.31e-122	390
PHASTERYO122_1	BCA44326.1|GH24|	GH24	39.711	622	325	15	7678	8271	67	666	3.39e-90	332
PHASTERYO122_2	CUV61568.1|GH104|	GH104	100	163	0	0	8768	8930	1	163	3.97e-124	395
PHASTERYO124_2	AUS42529.1|GH104|	GH104	99.387	163	1	0	9277	9439	1	163	2.62e-121	387
PHASTERYO124_2	BCA44326.1|GH24|	GH24	40.354	622	321	15	7637	8230	67	666	6.02e-94	343
PHASTERYO134_2	CUV31154.1|GH104|	GH104	94.375	160	9	0	9019	9178	1	160	8.37e-113	363
PHASTERYO134_2	BCA44326.1|GH24|	GH24	41.794	457	219	14	7537	7973	237	666	1.69e-75	286
PHASTERYO135_1	ARU21058.1|GH104|	GH104	100	163	0	0	9345	9507	1	163	2.31e-122	390
PHASTERYO135_1	BCA44326.1|GH24|	GH24	39.711	622	325	15	7678	8271	67	666	3.39e-90	332
PHASTERYO135_4	CUV61568.1|GH104|	GH104	100	163	0	0	8768	8930	1	163	3.97e-124	395
PHASTERYO136_1	AUS42529.1|GH104|	GH104	99.387	163	1	0	9277	9439	1	163	2.62e-121	387
PHASTERYO136_1	BCA44326.1|GH24|	GH24	40.354	622	321	15	7637	8230	67	666	6.02e-94	343
PHASTERYO137_1	AUS42529.1|GH104|	GH104	99.387	163	1	0	9277	9439	1	163	2.62e-121	387
PHASTERYO137_1	BCA44326.1|GH24|	GH24	40.354	622	321	15	7637	8230	67	666	6.02e-94	343
PHASTERYO138_1	AUS42529.1|GH104|	GH104	99.387	163	1	0	9277	9439	1	163	2.62e-121	387
PHASTERYO138_1	BCA44326.1|GH24|	GH24	40.354	622	321	15	7637	8230	67	666	6.02e-94	343
PHASTERYO139_1	AUS42529.1|GH104|	GH104	99.387	163	1	0	9277	9439	1	163	2.62e-121	387
PHASTERYO139_1	BCA44326.1|GH24|	GH24	40.354	622	321	15	7637	8230	67	666	6.02e-94	343
PHASTERYO140_1	AUS42529.1|GH104|	GH104	99.387	163	1	0	224	386	1	163	4.49e-121	387
PHASTERYO140_1	BCA44326.1|GH24|	GH24	40.354	622	321	15	1056	1649	67	666	2.96e-96	350
PHASTERYO141_1	AUS42529.1|GH104|	GH104	99.387	163	1	0	224	386	1	163	4.49e-121	387
PHASTERYO141_1	BCA44326.1|GH24|	GH24	40.354	622	321	15	1056	1649	67	666	2.96e-96	350
PHASTERYO149_1	AUS42529.1|GH104|	GH104	100	163	0	0	9308	9470	1	163	1.56e-122	391
PHASTERYO149_1	BCA44326.1|GH24|	GH24	39.87	617	331	14	7643	8236	67	666	1.41e-88	327
PHASTERYO151_1	AUS42529.1|GH104|	GH104	100	163	0	0	9308	9470	1	163	1.56e-122	391
PHASTERYO151_1	BCA44326.1|GH24|	GH24	39.87	617	331	14	7643	8236	67	666	1.41e-88	327
PHASTERYO156_1	AUS42529.1|GH104|	GH104	100	163	0	0	1377	1539	1	163	2.85e-122	390
PHASTERYO156_1	BCA44326.1|GH24|	GH24	40.164	610	339	14	2209	2802	67	666	4.82e-91	334
PHASTERYO158_1	CUV31154.1|GH104|	GH104	95.706	163	7	0	14770	14932	1	163	1.75e-116	374
PHASTERYO158_1	BCA44326.1|GH24|	GH24	40.228	614	333	15	13130	13723	67	666	2.21e-91	336
PHASTERYO159_2	CAQ36282.1|GH104|	GH104	100	165	0	0	9291	9455	1	165	2.51e-126	402
PHASTERYO159_2	BCA44326.1|GH24|	GH24	41.475	610	331	18	7653	8246	67	666	5.18e-89	328
PHASTERYO160_3	CAQ36282.1|GH104|	GH104	100	165	0	0	9291	9455	1	165	2.51e-126	402
PHASTERYO160_3	BCA44326.1|GH24|	GH24	41.475	610	331	18	7653	8246	67	666	5.18e-89	328
PHASTERYO163_4	AUS42529.1|GH104|	GH104	99.387	163	1	0	224	386	1	163	3.67e-121	387
PHASTERYO163_4	BCA44326.1|GH24|	GH24	39.902	614	340	15	1052	1649	66	666	6.62e-92	337
PHASTERYO164_4	AUS42529.1|GH104|	GH104	99.387	163	1	0	224	386	1	163	3.67e-121	387
PHASTERYO164_4	BCA44326.1|GH24|	GH24	39.902	614	340	15	1052	1649	66	666	6.62e-92	337
PHASTERYO168_1	CAQ36282.1|GH104|	GH104	95.031	161	8	0	9448	9608	1	161	9.51e-116	371
PHASTERYO168_1	BCA44326.1|GH24|	GH24	40.488	615	330	16	7811	8404	67	666	4.59e-94	343
PHASTERYO169_1	VEH86563.1|GH23|	GH23	39.405	269	149	4	4282	4543	131	392	9.74e-36	158
PHASTERYO178_1	CUV61568.1|GH104|	GH104	100	163	0	0	8768	8930	1	163	3.97e-124	395
PHASTERYO178_3	ARU21058.1|GH104|	GH104	100	163	0	0	943	1105	1	163	5.39e-122	389
PHASTERYO178_3	BCA44326.1|GH24|	GH24	39.711	622	325	15	1775	2368	67	666	1.09e-92	339
PHASTERYO187_2	AKZ26347.1|GH104|	GH104	100	163	0	0	224	386	1	163	9.99e-123	391
PHASTERYO187_2	BCA44326.1|GH24|	GH24	40.164	610	339	14	1056	1649	67	666	6.03e-92	337
PHASTERYO190_1	CAQ36282.1|GH104|	GH104	95.031	161	8	0	222	382	1	161	1.76e-115	370
PHASTERYO190_1	BCA44326.1|GH24|	GH24	40.589	611	335	15	1054	1647	67	666	1.83e-96	350
PHASTERYO191_3	AUS42529.1|GH104|	GH104	100	163	0	0	931	1093	1	163	3.52e-122	390
PHASTERYO191_3	BCA44326.1|GH24|	GH24	40.164	610	339	14	1763	2356	67	666	1.49e-91	335
PHASTERYO192_1	CAQ36282.1|GH104|	GH104	95.031	161	8	0	222	382	1	161	1.76e-115	370
PHASTERYO192_1	BCA44326.1|GH24|	GH24	40.589	611	335	15	1054	1647	67	666	1.83e-96	350
PHASTERYO194_1	ARU21058.1|GH104|	GH104	100	163	0	0	9345	9507	1	163	2.31e-122	390
PHASTERYO194_1	BCA44326.1|GH24|	GH24	39.711	622	325	15	7678	8271	67	666	3.39e-90	332
PHASTERYO194_2	CUV61568.1|GH104|	GH104	100	163	0	0	8768	8930	1	163	3.97e-124	395
PHASTERYO374_2	CAQ36282.1|GH104|	GH104	93.789	161	10	0	9252	9412	1	161	2.18e-113	365
PHASTERYO374_2	BCA44326.1|GH24|	GH24	40.325	615	331	16	7613	8206	67	666	3.39e-93	340
PHASTERYO382_1	AKZ26347.1|GH104|	GH104	95.706	163	7	0	8929	9091	1	163	6.07e-117	375
PHASTERYO382_1	BCA44326.1|GH24|	GH24	40.519	617	332	15	7288	7882	63	666	1.53e-93	342
PHASTERYO383_2	AKZ26347.1|GH104|	GH104	95.706	163	7	0	9111	9273	1	163	6.99e-117	374
PHASTERYO383_2	BCA44326.1|GH24|	GH24	39.486	623	325	17	7471	8064	67	666	1.44e-91	335
PHASTERYO006_4	QEC38947.1|GH58|	GH58	37.017	181	96	5	7279	7454	32	199	4.09e-21	112
PHASTERYO006_4	QDZ29520.1|CBM50|	CBM50	35.909	220	94	8	4683	4866	215	423	4.36e-21	108
PHASTERYO006_4	AXG40872.1|GH13_30|	GH13_30	50	72	26	2	3973	4039	1	67	8.87e-14	77
PHASTERYO006_4	AIX12657.1|CBM50|GH23|	CBM50|GH23	58.537	41	17	0	10195	10235	2316	2356	3.81e-06	63.2
PHASTERYO009_3	AJE21224.1|GT2|	GT2	54	100	43	3	17893	17991	14	111	5.51e-23	115
PHASTERYO009_3	QDZ29520.1|CBM50|	CBM50	35.909	220	94	8	12724	12907	215	423	8.18e-22	110
PHASTERYO009_3	QEC38947.1|GH58|	GH58	37.912	182	93	7	9070	9245	32	199	2.73e-20	109
PHASTERYO009_3	AXG40872.1|GH13_30|	GH13_30	49.315	73	26	2	13533	13600	1	67	1.39e-13	76.6
PHASTERYO009_3	AIX12657.1|CBM50|GH23|	CBM50|GH23	58.537	41	17	0	7122	7162	2316	2356	6.28e-06	62.8
PHASTERYO023_2	QEB66197.1|GH58|	GH58	43.704	135	73	2	7003	7136	32	164	4.03e-23	118
PHASTERYO023_2	QDZ29520.1|CBM50|	CBM50	35.714	224	89	11	4673	4856	215	423	7.02e-21	107
PHASTERYO023_2	AXG40872.1|GH13_30|	GH13_30	49.315	73	26	2	3969	4036	1	67	1.17e-13	76.6
PHASTERYO023_2	AIX12657.1|CBM50|GH23|	CBM50|GH23	58.537	41	17	0	9919	9959	2316	2356	1.02e-06	65.1
PHASTERYO027_3	QDZ29520.1|CBM50|	CBM50	35.268	224	90	10	8710	8893	215	423	2.07e-21	109
PHASTERYO027_3	QEC38947.1|GH58|	GH58	37.017	181	96	5	5826	6001	32	199	1.24e-20	110
PHASTERYO027_3	AUX92277.1|GH73|	GH73	28.734	616	246	42	13745	14266	7	523	3.07e-15	92.4
PHASTERYO027_3	AXG40872.1|GH13_30|	GH13_30	49.315	73	26	2	9632	9699	1	67	1.21e-13	76.6
PHASTERYO027_3	AIX12657.1|CBM50|GH23|	CBM50|GH23	58.537	41	17	0	3879	3919	2316	2356	3.2e-06	63.2
PHASTERYO029_3	QEC38947.1|GH58|	GH58	37.017	181	96	5	7279	7454	32	199	4.09e-21	112
PHASTERYO029_3	QDZ29520.1|CBM50|	CBM50	35.909	220	94	8	4683	4866	215	423	4.36e-21	108
PHASTERYO029_3	AXG40872.1|GH13_30|	GH13_30	50	72	26	2	3973	4039	1	67	8.87e-14	77
PHASTERYO029_3	AIX12657.1|CBM50|GH23|	CBM50|GH23	58.537	41	17	0	10195	10235	2316	2356	3.81e-06	63.2
PHASTERYO032_2	QEC38947.1|GH58|	GH58	42.029	138	71	2	8161	8294	32	164	6.81e-22	114
PHASTERYO032_2	QDZ29520.1|CBM50|	CBM50	34.483	203	90	5	11276	11443	215	409	1.06e-19	103
PHASTERYO032_2	AXG40872.1|GH13_30|	GH13_30	49.315	73	26	2	12088	12155	1	67	1.18e-13	76.6
PHASTERYO032_2	QGJ85024.1|CBM50|GH23|	CBM50|GH23	50	52	19	1	6071	6115	2248	2299	9.41e-06	61.6
PHASTERYO034_1	ATZ63530.1|CBM50|	CBM50	33.007	409	185	14	1229	1592	455	819	1.11e-31	147
PHASTERYO034_1	QEB66197.1|GH58|	GH58	44.915	118	65	0	9830	9947	32	149	7.59e-20	107
PHASTERYO034_1	QDZ29520.1|CBM50|	CBM50	34.466	206	86	7	6991	7158	215	409	1.97e-19	103
PHASTERYO034_1	AXG40872.1|GH13_30|	GH13_30	48.611	72	27	2	6282	6348	1	67	1.91e-14	79
PHASTERYO035_4	QEC38947.1|GH58|	GH58	37.079	178	85	5	5710	5877	32	192	4.02e-21	112
PHASTERYO035_4	QDZ29520.1|CBM50|	CBM50	33.99	203	91	5	3127	3294	215	409	8.76e-19	101
PHASTERYO035_4	AXG40872.1|GH13_30|	GH13_30	49.315	73	26	2	2400	2467	1	67	1.29e-13	76.6
PHASTERYO035_4	AGY77991.1|GH23|	GH23	27.473	182	93	7	8618	8772	425	594	8.73e-06	61.6
PHASTERYO036_4	QEC38947.1|GH58|	GH58	37.079	178	85	5	5710	5877	32	192	3.43e-21	112
PHASTERYO036_4	QDZ29520.1|CBM50|	CBM50	33.99	203	91	5	3127	3294	215	409	7.53e-19	101
PHASTERYO036_4	AXG40872.1|GH13_30|	GH13_30	49.315	73	26	2	2400	2467	1	67	1.18e-13	76.6
PHASTERYO036_4	AGY77991.1|GH23|	GH23	27.473	182	93	7	8618	8772	425	594	7.51e-06	62
PHASTERYO037_1	ATZ63530.1|CBM50|	CBM50	33.007	409	185	14	1229	1592	455	819	8.46e-32	147
PHASTERYO037_1	QEB66197.1|GH58|	GH58	44.915	118	65	0	9830	9947	32	149	7.07e-20	108
PHASTERYO037_1	QDZ29520.1|CBM50|	CBM50	34.466	206	86	7	6991	7158	215	409	1.9e-19	103
PHASTERYO037_1	AXG40872.1|GH13_30|	GH13_30	48.611	72	27	2	6282	6348	1	67	1.9e-14	79
PHASTERYO038_1	ATZ63530.1|CBM50|	CBM50	33.085	402	194	11	16894	17257	455	819	3.87e-32	149
PHASTERYO038_1	QDZ29520.1|CBM50|	CBM50	34.466	206	86	7	10915	11082	215	409	7.28e-20	105
PHASTERYO038_1	QEC38947.1|GH58|	GH58	44.915	118	65	0	7710	7827	32	149	7.94e-20	107
PHASTERYO038_1	AXG40872.1|GH13_30|	GH13_30	48.611	72	27	2	11731	11797	1	67	2.28e-14	79
PHASTERYO040_4	QEB66197.1|GH58|	GH58	37.017	181	96	5	1484	1659	32	199	5.4e-21	111
PHASTERYO040_4	AIX12657.1|CBM50|GH23|	CBM50|GH23	58.537	41	17	0	4441	4481	2316	2356	2.65e-06	63.2
PHASTERYO074_4	QDZ29520.1|CBM50|	CBM50	35.268	224	90	10	8710	8893	215	423	1.35e-21	109
PHASTERYO074_4	QEC38947.1|GH58|	GH58	37.017	181	96	5	5826	6001	32	199	9.53e-21	110
PHASTERYO074_4	BBJ59039.1|GH73|	GH73	31.683	404	195	24	14224	14595	148	502	6.98e-16	94.7
PHASTERYO074_4	AXG40872.1|GH13_30|	GH13_30	49.315	73	26	2	9513	9580	1	67	1.25e-13	76.3
PHASTERYO074_4	AIX12657.1|CBM50|GH23|	CBM50|GH23	58.537	41	17	0	3879	3919	2316	2356	3.47e-06	63.2
PHASTERYO077_2	QEB66197.1|GH58|	GH58	42.029	138	71	2	7539	7672	32	164	4.14e-21	112
PHASTERYO077_2	QDZ29520.1|CBM50|	CBM50	33.99	203	91	5	4629	4796	215	409	1.23e-18	100
PHASTERYO077_2	AXG40872.1|GH13_30|	GH13_30	49.315	73	26	2	3935	4002	1	67	8.89e-14	77
PHASTERYO077_2	AGY77991.1|GH23|	GH23	28.022	182	92	7	10017	10171	425	594	1.45e-06	63.9
PHASTERYO079_1	QEB66197.1|GH58|	GH58	37.569	181	95	5	4075	4250	32	199	2.94e-21	112
PHASTERYO079_1	QDZ29520.1|CBM50|	CBM50	34.667	225	90	9	6950	7133	215	423	8.7e-21	107
PHASTERYO079_1	AXG40872.1|GH13_30|	GH13_30	49.315	73	26	2	7760	7827	1	67	1e-13	76.3
PHASTERYO079_1	AIX12657.1|CBM50|GH23|	CBM50|GH23	58.537	41	17	0	2110	2150	2316	2356	1.72e-06	63.9
PHASTERYO089_2	QEC38947.1|GH58|	GH58	37.079	178	85	5	5710	5877	32	192	3.43e-21	112
PHASTERYO089_2	QDZ29520.1|CBM50|	CBM50	33.99	203	91	5	3127	3294	215	409	7.53e-19	101
PHASTERYO089_2	AXG40872.1|GH13_30|	GH13_30	49.315	73	26	2	2400	2467	1	67	1.18e-13	76.6
PHASTERYO089_2	AGY77991.1|GH23|	GH23	27.473	182	93	7	8618	8772	425	594	7.51e-06	62
PHASTERYO101_3	QEB66197.1|GH58|	GH58	38.674	181	93	5	8093	8268	32	199	5.26e-23	117
PHASTERYO101_3	QDZ29520.1|CBM50|	CBM50	35.268	224	90	11	4926	5109	215	423	1.45e-20	106
PHASTERYO101_3	AXG40872.1|GH13_30|	GH13_30	49.315	73	26	2	4234	4301	1	67	9.88e-14	76.6
PHASTERYO101_3	AIX12657.1|CBM50|GH23|	CBM50|GH23	60.976	41	16	0	11009	11049	2316	2356	4.74e-07	65.9
PHASTERYO122_3	QEC38947.1|GH58|	GH58	38.674	181	93	5	13318	13493	32	199	2.2e-22	116
PHASTERYO122_3	QDZ29520.1|CBM50|	CBM50	34.361	227	88	12	16507	16690	215	423	1.82e-19	103
PHASTERYO122_3	AXG40872.1|GH13_30|	GH13_30	50	72	26	2	17313	17379	1	67	5.14e-14	78.2
PHASTERYO122_3	AIX12657.1|CBM50|GH23|	CBM50|GH23	58.537	41	17	0	11380	11420	2316	2356	7.15e-06	62.8
PHASTERYO124_1	AJE08850.1|GH58|	GH58	44.444	135	72	2	7219	7352	32	164	5.8e-23	117
PHASTERYO124_1	QDZ29520.1|CBM50|	CBM50	34.802	227	87	12	4948	5131	215	423	3.05e-20	105
PHASTERYO124_1	AXG40872.1|GH13_30|	GH13_30	49.315	73	26	2	4240	4307	1	67	1.16e-13	76.6
PHASTERYO124_1	AIX12657.1|CBM50|GH23|	CBM50|GH23	60.976	41	16	0	10167	10207	2316	2356	5.53e-07	65.9
PHASTERYO134_1	QEC38947.1|GH58|	GH58	42.029	138	71	2	7793	7926	32	164	5.54e-21	111
PHASTERYO134_1	QDZ29520.1|CBM50|	CBM50	33.99	203	91	5	4883	5050	215	409	1.57e-18	100
PHASTERYO134_1	AXG40872.1|GH13_30|	GH13_30	49.315	73	26	2	4189	4256	1	67	8.83e-14	77
PHASTERYO134_1	AGY77991.1|GH23|	GH23	28.022	182	92	7	10271	10425	425	594	1.83e-06	63.9
PHASTERYO135_2	QEC38947.1|GH58|	GH58	38.674	181	93	5	13318	13493	32	199	2.2e-22	116
PHASTERYO135_2	QDZ29520.1|CBM50|	CBM50	34.361	227	88	12	16507	16690	215	423	1.82e-19	103
PHASTERYO135_2	AXG40872.1|GH13_30|	GH13_30	50	72	26	2	17313	17379	1	67	5.14e-14	78.2
PHASTERYO135_2	AIX12657.1|CBM50|GH23|	CBM50|GH23	58.537	41	17	0	11380	11420	2316	2356	7.15e-06	62.8
PHASTERYO136_2	AJE08850.1|GH58|	GH58	44.444	135	72	2	7219	7352	32	164	5.65e-23	117
PHASTERYO136_2	QDZ29520.1|CBM50|	CBM50	34.802	227	87	12	4948	5131	215	423	4.39e-20	105
PHASTERYO136_2	AXG40872.1|GH13_30|	GH13_30	49.315	73	26	2	4240	4307	1	67	1.16e-13	76.6
PHASTERYO136_2	AIX12657.1|CBM50|GH23|	CBM50|GH23	60.976	41	16	0	10167	10207	2316	2356	5.53e-07	65.9
PHASTERYO137_2	AJE08850.1|GH58|	GH58	44.444	135	72	2	7219	7352	32	164	5.8e-23	117
PHASTERYO137_2	QDZ29520.1|CBM50|	CBM50	34.802	227	87	12	4948	5131	215	423	3.05e-20	105
PHASTERYO137_2	AXG40872.1|GH13_30|	GH13_30	49.315	73	26	2	4240	4307	1	67	1.16e-13	76.6
PHASTERYO137_2	AIX12657.1|CBM50|GH23|	CBM50|GH23	60.976	41	16	0	10167	10207	2316	2356	5.53e-07	65.9
PHASTERYO138_2	AJE08850.1|GH58|	GH58	44.444	135	72	2	7219	7352	32	164	5.8e-23	117
PHASTERYO138_2	QDZ29520.1|CBM50|	CBM50	34.802	227	87	12	4948	5131	215	423	3.05e-20	105
PHASTERYO138_2	AXG40872.1|GH13_30|	GH13_30	49.315	73	26	2	4240	4307	1	67	1.16e-13	76.6
PHASTERYO138_2	AIX12657.1|CBM50|GH23|	CBM50|GH23	60.976	41	16	0	10167	10207	2316	2356	5.53e-07	65.9
PHASTERYO139_2	QEC38947.1|GH58|	GH58	44.444	135	72	2	8476	8609	32	164	8.59e-23	117
PHASTERYO139_2	QDZ29520.1|CBM50|	CBM50	34.978	223	92	9	11267	11450	215	423	2.19e-20	106
PHASTERYO139_2	AXG40872.1|GH13_30|	GH13_30	49.315	73	26	2	12077	12144	1	67	1.28e-13	76.6
PHASTERYO139_2	AIX12657.1|CBM50|GH23|	CBM50|GH23	60.976	41	16	0	6497	6537	2316	2356	5.84e-07	65.9
PHASTERYO140_2	AJE08850.1|GH58|	GH58	44.444	135	72	2	7219	7352	32	164	5.8e-23	117
PHASTERYO140_2	QDZ29520.1|CBM50|	CBM50	34.802	227	87	12	4948	5131	215	423	3.05e-20	105
PHASTERYO140_2	AXG40872.1|GH13_30|	GH13_30	49.315	73	26	2	4240	4307	1	67	1.16e-13	76.6
PHASTERYO140_2	AIX12657.1|CBM50|GH23|	CBM50|GH23	60.976	41	16	0	10167	10207	2316	2356	5.53e-07	65.9
PHASTERYO141_2	AJE08850.1|GH58|	GH58	44.444	135	72	2	7219	7352	32	164	5.8e-23	117
PHASTERYO141_2	QDZ29520.1|CBM50|	CBM50	34.802	227	87	12	4948	5131	215	423	3.05e-20	105
PHASTERYO141_2	AXG40872.1|GH13_30|	GH13_30	49.315	73	26	2	4240	4307	1	67	1.16e-13	76.6
PHASTERYO141_2	AIX12657.1|CBM50|GH23|	CBM50|GH23	60.976	41	16	0	10167	10207	2316	2356	5.53e-07	65.9
PHASTERYO150_3	QEB66197.1|GH58|	GH58	39.106	179	93	4	2173	2347	32	198	4.07e-22	113
PHASTERYO150_4	QEC38947.1|GH58|	GH58	37.017	181	96	5	2746	2921	32	199	2.2e-21	111
PHASTERYO152_1	QEB66197.1|GH58|	GH58	43.704	135	73	2	7003	7136	32	164	5.23e-23	118
PHASTERYO152_1	QDZ29520.1|CBM50|	CBM50	35.714	224	89	11	4673	4856	215	423	7.94e-21	107
PHASTERYO152_1	AXG40872.1|GH13_30|	GH13_30	49.315	73	26	2	3969	4036	1	67	1.18e-13	76.6
PHASTERYO152_1	AIX12657.1|CBM50|GH23|	CBM50|GH23	58.537	41	17	0	9919	9959	2316	2356	1.02e-06	65.1
PHASTERYO155_1	ATZ63530.1|CBM50|	CBM50	33.007	409	185	14	1229	1592	455	819	1.11e-31	147
PHASTERYO155_1	QEB66197.1|GH58|	GH58	44.915	118	65	0	9830	9947	32	149	7.59e-20	107
PHASTERYO155_1	QDZ29520.1|CBM50|	CBM50	34.466	206	86	7	6991	7158	215	409	1.97e-19	103
PHASTERYO155_1	AXG40872.1|GH13_30|	GH13_30	48.611	72	27	2	6282	6348	1	67	1.91e-14	79
PHASTERYO159_4	QEC38947.1|GH58|	GH58	37.079	178	85	5	5710	5877	32	192	3.43e-21	112
PHASTERYO159_4	QDZ29520.1|CBM50|	CBM50	33.99	203	91	5	3127	3294	215	409	7.53e-19	101
PHASTERYO159_4	AXG40872.1|GH13_30|	GH13_30	49.315	73	26	2	2400	2467	1	67	1.18e-13	76.6
PHASTERYO159_4	AGY77991.1|GH23|	GH23	27.473	182	93	7	8618	8772	425	594	7.51e-06	62
PHASTERYO160_4	QEC38947.1|GH58|	GH58	37.079	178	85	5	9871	10038	32	192	5.03e-21	111
PHASTERYO160_4	QDZ29520.1|CBM50|	CBM50	33.99	203	91	5	12960	13127	215	409	2.73e-19	102
PHASTERYO160_4	AXG40872.1|GH13_30|	GH13_30	49.315	73	26	2	13797	13864	1	67	1.25e-13	76.6
PHASTERYO160_4	AGY77991.1|GH23|	GH23	27.473	182	93	7	7711	7865	425	594	6.99e-06	62
PHASTERYO161_4	QEC38947.1|GH58|	GH58	37.017	181	96	5	10019	10194	32	199	7.81e-21	110
PHASTERYO161_4	AIX12657.1|CBM50|GH23|	CBM50|GH23	58.537	41	17	0	8031	8071	2316	2356	2.69e-06	63.2
PHASTERYO163_1	QEB66197.1|GH58|	GH58	37.569	181	95	5	4075	4250	32	199	2.94e-21	112
PHASTERYO163_1	QDZ29520.1|CBM50|	CBM50	34.667	225	90	9	6950	7133	215	423	8.7e-21	107
PHASTERYO163_1	AXG40872.1|GH13_30|	GH13_30	49.315	73	26	2	7760	7827	1	67	1e-13	76.3
PHASTERYO163_1	AIX12657.1|CBM50|GH23|	CBM50|GH23	58.537	41	17	0	2110	2150	2316	2356	1.72e-06	63.9
PHASTERYO164_1	QEC38947.1|GH58|	GH58	37.569	181	95	5	7003	7178	32	199	2.66e-21	112
PHASTERYO164_1	QDZ29520.1|CBM50|	CBM50	34.498	229	85	12	4668	4851	215	423	2.4e-20	105
PHASTERYO164_1	AXG40872.1|GH13_30|	GH13_30	49.315	73	26	2	3980	4047	1	67	8.86e-14	76.6
PHASTERYO164_1	AIX12657.1|CBM50|GH23|	CBM50|GH23	58.537	41	17	0	9937	9977	2316	2356	1.49e-06	63.9
PHASTERYO178_4	QEB66197.1|GH58|	GH58	38.674	181	93	5	5044	5219	32	199	1.4e-22	115
PHASTERYO178_4	QDZ29520.1|CBM50|	CBM50	34.361	227	88	12	2374	2557	215	423	2.83e-19	102
PHASTERYO178_4	AXG40872.1|GH13_30|	GH13_30	50	72	26	2	1692	1758	1	67	1.23e-14	78.6
PHASTERYO188_2	QEB66197.1|GH58|	GH58	38.202	178	83	5	5903	6070	32	192	3.36e-22	115
PHASTERYO188_2	QDZ29520.1|CBM50|	CBM50	33.333	207	87	7	3603	3770	215	409	5.37e-18	99
PHASTERYO188_2	AXG40872.1|GH13_30|	GH13_30	50.685	73	25	2	2895	2962	1	67	5.63e-16	82.8
PHASTERYO194_3	QEC38947.1|GH58|	GH58	38.674	181	93	5	13318	13493	32	199	2.2e-22	116
PHASTERYO194_3	QDZ29520.1|CBM50|	CBM50	34.361	227	88	12	16507	16690	215	423	1.82e-19	103
PHASTERYO194_3	AXG40872.1|GH13_30|	GH13_30	50	72	26	2	17313	17379	1	67	5.14e-14	78.2
PHASTERYO194_3	AIX12657.1|CBM50|GH23|	CBM50|GH23	58.537	41	17	0	11380	11420	2316	2356	7.15e-06	62.8
PHASTERYO374_3	QEC38947.1|GH58|	GH58	38.202	178	83	5	6768	6935	32	192	4.23e-22	114
PHASTERYO374_3	QDZ29520.1|CBM50|	CBM50	33.333	207	87	7	9591	9758	215	409	2.78e-18	99.8
PHASTERYO374_3	AXG40872.1|GH13_30|	GH13_30	50.685	73	25	2	10403	10470	1	67	7.62e-16	82.4
PHASTERYO376_3	QDZ29520.1|CBM50|	CBM50	35	220	96	7	4336	4519	215	423	3.19e-21	108
PHASTERYO376_3	QEC38947.1|GH58|	GH58	37.017	181	96	5	6665	6840	32	199	7.13e-21	111
PHASTERYO376_3	AXG40872.1|GH13_30|	GH13_30	50	72	26	2	3636	3702	1	67	7.21e-15	80.1
PHASTERYO376_3	AIX12657.1|CBM50|GH23|	CBM50|GH23	60.976	41	16	0	9376	9416	2316	2356	5.41e-07	65.9
PHASTERYO378_4	QEB66197.1|GH58|	GH58	37.017	181	96	5	1484	1659	32	199	5.4e-21	111
PHASTERYO378_4	AIX12657.1|CBM50|GH23|	CBM50|GH23	58.537	41	17	0	4441	4481	2316	2356	2.65e-06	63.2
PHASTERYO006_3	ARF89445.1|GT1|	GT1	44.511	501	239	17	192	671	470	952	5.34e-93	334
PHASTERYO029_2	ARF89445.1|GT1|	GT1	44.112	501	241	17	4883	5362	470	952	2.89e-95	340
PHASTERYO084_3	ARF89445.1|GT1|	GT1	44.311	501	240	17	192	671	470	952	1.37e-91	330
PHASTERYO102_1	CCA83289.1|GH23|	GH23	100	1594	0	0	5268	6861	1	1594	0	3917
PHASTERYO102_1	CCA83295.1|GH24|	GH24	100	162	0	0	3093	3254	1	162	8.76e-121	387
PHASTERYO103_7	QIK18288.1|GH23|	GH23	98.931	1590	17	0	13309	14898	1	1590	0	3849
PHASTERYO103_7	QIK18281.1|GH24|	GH24	98.765	162	2	0	17141	17302	1	162	1.12e-122	392
PHASTERYO106_1	CCA83289.1|GH23|	GH23	100	1594	0	0	13334	14927	1	1594	0	3923
PHASTERYO106_1	CCA83295.1|GH24|	GH24	100	162	0	0	16835	16996	1	162	1.98e-121	389
PHASTERYO108_1	ASS42995.1|GH23|	GH23	93.258	1587	107	0	3970	5556	1	1587	0	3551
PHASTERYO108_1	ASS43000.1|GH24|	GH24	96.296	162	6	0	1616	1777	1	162	6.8e-118	378
PHASTERYO187_3	QIK18288.1|GH23|	GH23	98.679	1590	21	0	3813	5402	1	1590	0	3830
PHASTERYO187_3	QIK18281.1|GH24|	GH24	97.531	162	4	0	1287	1448	1	162	6.45e-121	387
PHASTERYO383_1	CUV14685.1|GH23|	GH23	98.175	1589	29	0	13035	14623	1	1589	0	3809
PHASTERYO383_1	CUV14691.1|GH24|	GH24	97.516	161	4	0	16695	16855	1	161	2.67e-121	388
PHASTERYO084_2	QKM38616.1|GH24|	GH24	100	153	0	0	4216	4368	1	153	5.71e-115	368
PHASTERYO088_1	ALA45444.1|GH23|	GH23	50.694	144	70	1	7716	7859	484	626	3.66e-27	132
PHASTERYO098_1	ALA45444.1|GH23|	GH23	44.737	190	89	4	5480	5661	445	626	3.04e-27	132
PHASTERYO381_1	ALA45444.1|GH23|	GH23	44.737	190	89	4	5480	5661	445	626	3.04e-27	132
PHASTERYO103_6	AQW29027.1|GH104|	GH104	100	163	0	0	16342	16504	1	163	1.11e-120	386
PHASTERYO103_6	BCA44326.1|GH24|	GH24	39.032	620	324	15	14487	15076	71	666	1.33e-93	343
PHASTERYO163_3	QCX47871.1|GH24|	GH24	91.748	206	17	0	8917	9122	3	208	3.65e-135	433
PHASTERYO108_2	AJK46258.1|GH24|	GH24	64.516	124	37	2	6940	7063	2	118	3.93e-44	166
PHASTERYO374_1	BBE09623.1|GH24|	GH24	64.964	137	41	2	12304	12440	10	139	1.39e-51	187
PHASTERYO107_2	ARU23653.1|GH23|	GH23	96.535	202	7	0	11735	11936	1	202	5.14e-150	472

## Sheet: Table_S5C
Table S5C. Megablast results of intact prophage type III effectors (Ralsto T3E database)
Prophage	gene name	label	pident	length	mismatch	gapopen	qstart	qend	sstart	send	evalue	bitscore
PHASTERYO002_1	RipS5-POPS2_23870	RipS5	99.904	1045	1	0	203	1247	1044	2088	0	2596
PHASTERYO004_1	RipS5-UW365_05710	RipS5	100	1044	0	0	14934	15977	1	1044	0	2591
PHASTERYO008_1	RipS5-UW365_05710	RipS5	100	1044	0	0	14934	15977	1	1044	0	2591
PHASTERYO010_1	RipS5-UW365_05710	RipS5	100	1044	0	0	14934	15977	1	1044	0	2591
PHASTERYO011_1	RipS5-POPS2_23870	RipS5	99.904	1045	1	0	203	1247	1044	2088	0	2596
PHASTERYO012_1	RipS5-POPS2_23870	RipS5	99.904	1045	1	0	203	1247	1044	2088	0	2596
PHASTERYO013_1	RipS5-POPS2_23870	RipS5	99.904	1045	1	0	203	1247	1044	2088	0	2596
PHASTERYO017_1	RipS5-POPS2_23870	RipS5	99.904	1045	1	0	203	1247	1044	2088	0	2596
PHASTERYO019_1	RipS5-POPS2_23870	RipS5	99.904	1045	1	0	203	1247	1044	2088	0	2596
PHASTERYO044_1	RipS5-UW365_05710	RipS5	100	1044	0	0	14934	15977	1	1044	0	2591
PHASTERYO045_1	RipS5-UW365_05710	RipS5	100	1044	0	0	14934	15977	1	1044	0	2591
PHASTERYO046_1	RipS5-POPS2_23870	RipS5	99.904	1045	1	0	203	1247	1044	2088	0	2596
PHASTERYO047_1	RipS5-UW365_05710	RipS5	100	1044	0	0	14934	15977	1	1044	0	2591
PHASTERYO048_1	RipS5-UW365_05710	RipS5	100	1044	0	0	14934	15977	1	1044	0	2591
PHASTERYO050_1	RipS5-UW365_05710	RipS5	100	1044	0	0	14934	15977	1	1044	0	2591
PHASTERYO051_1	RipS5-UW365_05710	RipS5	100	1044	0	0	14934	15977	1	1044	0	2591
PHASTERYO052_1	RipS5-UW365_05710	RipS5	100	1044	0	0	14934	15977	1	1044	0	2591
PHASTERYO053_1	RipS5-POPS2_23870	RipS5	99.904	1045	1	0	14933	15977	1044	2088	0	2595
PHASTERYO054_1	RipS5-POPS2_23870	RipS5	99.904	1045	1	0	203	1247	1044	2088	0	2596
PHASTERYO060_1	RipS5-POPS2_23870	RipS5	99.904	1045	1	0	203	1247	1044	2088	0	2596
PHASTERYO062_1	RipS5-UW365_05710	RipS5	100	1044	0	0	14934	15977	1	1044	0	2591
PHASTERYO063_1	RipS5-UW365_05710	RipS5	100	1044	0	0	14934	15977	1	1044	0	2591
PHASTERYO064_1	RipS5-UW365_05710	RipS5	100	1044	0	0	14934	15977	1	1044	0	2591
PHASTERYO065_1	RipS5-UW365_05710	RipS5	100	1044	0	0	14934	15977	1	1044	0	2591
PHASTERYO068_1	RipS5-UW365_05710	RipS5	100	1044	0	0	14934	15977	1	1044	0	2591
PHASTERYO069_1	RipS5-UW365_05710	RipS5	100	1044	0	0	14934	15977	1	1044	0	2591
PHASTERYO070_1	RipS5-POPS2_23870	RipS5	99.904	1045	1	0	203	1247	1044	2088	0	2596
PHASTERYO071_1	RipS5-POPS2_23870	RipS5	99.904	1045	1	0	203	1247	1044	2088	0	2600
PHASTERYO072_1	RipS5-POPS2_23870	RipS5	99.904	1045	1	0	203	1247	1044	2088	0	2600
PHASTERYO073_1	RipS5-POPS2_23870	RipS5	99.904	1045	1	0	203	1247	1044	2088	0	2600
PHASTERYO085_1	RipS5-UW365_05710	RipS5	100	1044	0	0	14934	15977	1	1044	0	2591
PHASTERYO086_1	RipS5-POPS2_23870	RipS5	99.904	1045	1	0	203	1247	1044	2088	0	2596
PHASTERYO087_1	RipS5-UW365_05710	RipS5	100	1044	0	0	14934	15977	1	1044	0	2591
PHASTERYO090_1	RipS5-UW365_05710	RipS5	100	1044	0	0	14934	15977	1	1044	0	2591
PHASTERYO091_1	RipS5-UW365_05710	RipS5	100	1044	0	0	14934	15977	1	1044	0	2591
PHASTERYO092_1	RipS5-POPS2_23870	RipS5	99.904	1045	1	0	203	1247	1044	2088	0	2596
PHASTERYO093_1	RipS5-UW365_05710	RipS5	100	1044	0	0	14934	15977	1	1044	0	2591
PHASTERYO094_1	RipS5-UW365_05710	RipS5	100	1044	0	0	14934	15977	1	1044	0	2591
PHASTERYO095_1	RipS5-UW365_05710	RipS5	100	1044	0	0	14934	15977	1	1044	0	2591
PHASTERYO096_1	RipS5-POPS2_23870	RipS5	99.904	1045	1	0	203	1247	1044	2088	0	2596
PHASTERYO097_1	RipS5-POPS2_23870	RipS5	99.904	1045	1	0	203	1247	1044	2088	0	2596
PHASTERYO112_1	RipS5-UW365_05710	RipS5	100	1044	0	0	14934	15977	1	1044	0	2591
PHASTERYO113_1	RipS5-POPS2_23870	RipS5	99.904	1045	1	0	203	1247	1044	2088	0	2596
PHASTERYO114_1	RipS5-UW365_05710	RipS5	100	1044	0	0	14934	15977	1	1044	0	2591
PHASTERYO115_1	RipS5-POPS2_23870	RipS5	99.904	1045	1	0	203	1247	1044	2088	0	2596
PHASTERYO116_1	RipS5-UW365_05710	RipS5	100	1044	0	0	14934	15977	1	1044	0	2591
PHASTERYO117_1	RipS5-UW365_05710	RipS5	100	1044	0	0	14934	15977	1	1044	0	2591
PHASTERYO120_1	RipS5-POPS2_23870	RipS5	99.904	1045	1	0	203	1247	1044	2088	0	2596
PHASTERYO121_1	RipS5-UW365_05710	RipS5	100	1044	0	0	14934	15977	1	1044	0	2591
PHASTERYO123_1	RipS5-UW365_05710	RipS5	100	1044	0	0	14934	15977	1	1044	0	2591
PHASTERYO125_1	RipS5-POPS2_23870	RipS5	99.904	1045	1	0	203	1247	1044	2088	0	2596
PHASTERYO126_2	RipS5-POPS2_23870	RipS5	99.904	1045	1	0	14933	15977	1044	2088	0	2595
PHASTERYO127_1	RipS5-UW365_05710	RipS5	100	1044	0	0	14934	15977	1	1044	0	2591
PHASTERYO129_1	RipS5-UW365_05710	RipS5	100	1044	0	0	14934	15977	1	1044	0	2591
PHASTERYO132_1	RipS5-POPS2_23870	RipS5	99.904	1045	1	0	203	1247	1044	2088	0	2596
PHASTERYO143_1	RipS5-UW365_05710	RipS5	100	1044	0	0	14934	15977	1	1044	0	2591
PHASTERYO144_1	RipS5-POPS2_23870	RipS5	99.904	1045	1	0	203	1247	1044	2088	0	2596
PHASTERYO146_1	RipS5-POPS2_23870	RipS5	99.904	1045	1	0	203	1247	1044	2088	0	2596
PHASTERYO147_1	RipS5-POPS2_23870	RipS5	99.904	1045	1	0	203	1247	1044	2088	0	2596
PHASTERYO148_1	RipS5-UW365_05710	RipS5	100	1044	0	0	14934	15977	1	1044	0	2591
PHASTERYO162_1	RipS5-UW365_05710	RipS5	100	1044	0	0	14934	15977	1	1044	0	2591
PHASTERYO165_1	RipS5-UW365_05710	RipS5	100	1044	0	0	14934	15977	1	1044	0	2591
PHASTERYO166_1	RipS5-POPS2_23870	RipS5	99.904	1045	1	0	203	1247	1044	2088	0	2596
PHASTERYO167_1	RipS5-POPS2_23870	RipS5	99.904	1045	1	0	203	1247	1044	2088	0	2596
PHASTERYO170_1	RipS5-UW365_05710	RipS5	100	1044	0	0	14934	15977	1	1044	0	2591
PHASTERYO171_1	RipS5-POPS2_23870	RipS5	99.904	1045	1	0	203	1247	1044	2088	0	2596
PHASTERYO173_1	RipS5-POPS2_23870	RipS5	99.904	1045	1	0	203	1247	1044	2088	0	2596
PHASTERYO174_1	RipS5-POPS2_23870	RipS5	99.904	1045	1	0	203	1247	1044	2088	0	2596
PHASTERYO175_1	RipS5-POPS2_23870	RipS5	99.904	1045	1	0	203	1247	1044	2088	0	2596
PHASTERYO176_1	RipS5-POPS2_23870	RipS5	99.904	1045	1	0	203	1247	1044	2088	0	2596
PHASTERYO177_1	RipS5-POPS2_23870	RipS5	99.904	1045	1	0	203	1247	1044	2088	0	2596
PHASTERYO180_1	RipS5-POPS2_23870	RipS5	99.904	1045	1	0	203	1247	1044	2088	0	2596
PHASTERYO181_1	RipS5-POPS2_23870	RipS5	99.904	1045	1	0	203	1247	1044	2088	0	2596
PHASTERYO183_1	RipS5-POPS2_23870	RipS5	99.904	1045	1	0	203	1247	1044	2088	0	2596
PHASTERYO184_1	RipS5-UW365_05710	RipS5	100	1044	0	0	14934	15977	1	1044	0	2591
PHASTERYO185_1	RipS5-POPS2_23870	RipS5	99.904	1045	1	0	203	1247	1044	2088	0	2596
PHASTERYO199.nanopore_3	RipS5-UW365_05710	RipS5	100	1044	0	0	15696	16739	1	1044	0	2590
PHASTERYO204.nanopore_3	RipS5-UW365_05710	RipS5	100	1044	0	0	15696	16739	1	1044	0	2590
PHASTERYO352.nanopore_1	RipS5-POPS2_23870	RipS5	99.904	1045	1	0	203	1247	1044	2088	0	2595
PHASTERYO356_1	RipS5-UW365_05710	RipS5	100	1044	0	0	204	1247	1	1044	0	2593
PHASTERYO357_1	RipS5-UW365_05710	RipS5	100	1044	0	0	204	1247	1	1044	0	2593
PHASTERYO359_1	RipS5-UW365_05710	RipS5	100	1044	0	0	204	1247	1	1044	0	2593
PHASTERYO380_1	RipS5-UW365_05710	RipS5	100	1044	0	0	14934	15977	1	1044	0	2591
PHASTERYO009_1	RipTAL-CIP417_42620	RipTAL	70.968	31	9	0	1565	1595	1	31	4.98e-13	76.3
PHASTERYO010_3	RipTAL-CIP417_42620	RipTAL	70.968	31	9	0	2526	2556	1	31	5.55e-13	75.5
PHASTERYO079_2	RipS5-UW179_14240	RipS5	70.909	55	15	1	12577	12631	1	54	1.71e-15	86.7
PHASTERYO079_2	RipTAL-CIP417_42620	RipTAL	70.968	31	9	0	8522	8552	1	31	1.25e-12	76.3
PHASTERYO154_2	RipTAL-CIP417_42620	RipTAL	70.968	31	9	0	3432	3462	1	31	5.89e-13	76.6
PHASTERYO163_2	RipS5-UW179_14240	RipS5	70.909	55	15	1	12577	12631	1	54	1.71e-15	86.7
PHASTERYO163_2	RipTAL-CIP417_42620	RipTAL	70.968	31	9	0	8522	8552	1	31	1.25e-12	76.3
PHASTERYO164_2	RipS5-UW179_14240	RipS5	70.909	55	15	1	336	390	1	54	7.48e-16	87
PHASTERYO164_2	RipTAL-CIP417_42620	RipTAL	70.968	31	9	0	4295	4325	1	31	9.09e-13	75.9
PHASTERYO015_5	RipAA-IBSBF1900_26140	RipAA	36.913	149	50	10	1219	1350	122	243	7.65e-08	60.8
PHASTERYO016_5	RipAA-IBSBF1900_26140	RipAA	36.913	149	50	10	1219	1350	122	243	7.65e-08	60.8
PHASTERYO041_1	RipF1-FJAT-452_40070	RipF1	90.71	183	17	0	2552	2734	1	183	1.01e-123	398
PHASTERYO041_1	RipAA-IBSBF1900_26140	RipAA	37.415	147	52	9	5705	5836	122	243	7.23e-07	58.2
PHASTERYO105_4	RipF1-FJAT-452_40070	RipF1	58.564	181	52	5	14641	14810	1	169	1.06e-52	194
PHASTERYO158_1	RipF1-FJAT-452_40070	RipF1	91.257	183	16	0	1741	1923	1	183	6.89e-124	399
PHASTERYO027_3	RipS4-IBSBF1900_44320	RipS4	83.665	251	40	1	12085	12335	1	250	1.22e-154	538
PHASTERYO032_2	RS_T3E_Hyp14-UA-1609_37400	RS_T3E_Hyp14	100	299	0	0	7342	7640	1	299	0	753
PHASTERYO074_4	RipS4-IBSBF1900_44320	RipS4	83.665	251	40	1	12427	12677	1	250	1.99e-154	537
PHASTERYO084_2	RipH3-Grenada-91_44530	RipH3	89.552	134	14	0	3211	3344	1	134	7.84e-76	259
PHASTERYO084_2	RipH3-Grenada-91_44010	RipH3	31.868	273	141	10	5729	5979	464	713	1.79e-09	65.5
PHASTERYO088_1	RipH3-Grenada-91_44530	RipH3	42.759	145	61	2	12152	12285	1	134	6.37e-19	94.4
PHASTERYO098_1	RipH3-Grenada-91_44530	RipH3	42.759	145	61	2	1642	1775	1	134	3.21e-19	95.5
PHASTERYO381_1	RipH3-Grenada-91_44530	RipH3	42.759	145	61	2	1642	1775	1	134	3.24e-19	95.5
PHASTERYO103_6	RipF1-FJAT-452_40070	RipF1	73.988	173	44	1	2768	2940	1	172	3.98e-79	270
PHASTERYO103_6	RipAA-IBSBF1900_26140	RipAA	36.496	137	47	8	5560	5685	136	243	3.16e-06	56.2
PHASTERYO163_3	RipP2-RUN1985_45620	RipP2	100	309	0	0	7914	8222	180	488	0	803
PHASTERYO164_3	RipAA-IBSBF1900_26140	RipAA	87.16	257	33	0	9562	9818	1	257	5.13e-168	531

## Sheet: Table_S5D
Table S5D. Megablast results of intact prophage virulence factors (Phi-Base database)
Prophage	gene name	label	pident	length	mismatch	gapopen	qstart	qend	sstart	send	evalue	bitscore
PHASTERYO002_1	5142#RSp0296#305#Ralstonia_solanacearum#effector_(plant_avirulence_determinant)	RSp0296	81.13	991	184	2	259	1246	1348	2338	0	1864
PHASTERYO002_1	8676#hupB_(XAC1081)#346#Xanthomonas_citri#reduced_virulence	hupB_(XAC1081)	45.455	88	48	0	8342	8429	1	88	6.96e-10	60.1
PHASTERYO004_1	5142#RSp0296#305#Ralstonia_solanacearum#effector_(plant_avirulence_determinant)	RSp0296	81.13	991	184	2	14989	15976	1348	2338	0	1863
PHASTERYO004_1	8676#hupB_(XAC1081)#346#Xanthomonas_citri#reduced_virulence	hupB_(XAC1081)	45.455	88	48	0	7826	7913	1	88	4.39e-10	60.5
PHASTERYO008_1	5142#RSp0296#305#Ralstonia_solanacearum#effector_(plant_avirulence_determinant)	RSp0296	81.13	991	184	2	14989	15976	1348	2338	0	1863
PHASTERYO008_1	8676#hupB_(XAC1081)#346#Xanthomonas_citri#reduced_virulence	hupB_(XAC1081)	45.455	88	48	0	7826	7913	1	88	4.39e-10	60.5
PHASTERYO010_1	5142#RSp0296#305#Ralstonia_solanacearum#effector_(plant_avirulence_determinant)	RSp0296	81.13	991	184	2	14989	15976	1348	2338	0	1863
PHASTERYO010_1	8676#hupB_(XAC1081)#346#Xanthomonas_citri#reduced_virulence	hupB_(XAC1081)	45.455	88	48	0	7826	7913	1	88	4.39e-10	60.5
PHASTERYO011_1	5142#RSp0296#305#Ralstonia_solanacearum#effector_(plant_avirulence_determinant)	RSp0296	81.13	991	184	2	259	1246	1348	2338	0	1864
PHASTERYO011_1	8676#hupB_(XAC1081)#346#Xanthomonas_citri#reduced_virulence	hupB_(XAC1081)	45.455	88	48	0	8342	8429	1	88	6.96e-10	60.1
PHASTERYO012_1	5142#RSp0296#305#Ralstonia_solanacearum#effector_(plant_avirulence_determinant)	RSp0296	81.13	991	184	2	259	1246	1348	2338	0	1864
PHASTERYO012_1	8676#hupB_(XAC1081)#346#Xanthomonas_citri#reduced_virulence	hupB_(XAC1081)	45.455	88	48	0	8342	8429	1	88	6.96e-10	60.1
PHASTERYO013_1	5142#RSp0296#305#Ralstonia_solanacearum#effector_(plant_avirulence_determinant)	RSp0296	81.13	991	184	2	259	1246	1348	2338	0	1864
PHASTERYO013_1	8676#hupB_(XAC1081)#346#Xanthomonas_citri#reduced_virulence	hupB_(XAC1081)	45.455	88	48	0	8342	8429	1	88	6.96e-10	60.1
PHASTERYO017_1	5142#RSp0296#305#Ralstonia_solanacearum#effector_(plant_avirulence_determinant)	RSp0296	81.13	991	184	2	259	1246	1348	2338	0	1864
PHASTERYO017_1	8676#hupB_(XAC1081)#346#Xanthomonas_citri#reduced_virulence	hupB_(XAC1081)	45.455	88	48	0	8342	8429	1	88	6.96e-10	60.1
PHASTERYO019_1	5142#RSp0296#305#Ralstonia_solanacearum#effector_(plant_avirulence_determinant)	RSp0296	81.13	991	184	2	259	1246	1348	2338	0	1864
PHASTERYO019_1	8676#hupB_(XAC1081)#346#Xanthomonas_citri#reduced_virulence	hupB_(XAC1081)	45.455	88	48	0	8342	8429	1	88	6.96e-10	60.1
PHASTERYO033_1	8676#hupB_(XAC1081)#346#Xanthomonas_citri#reduced_virulence	hupB_(XAC1081)	44.944	89	49	0	8365	8453	1	89	2.11e-10	61.2
PHASTERYO044_1	5142#RSp0296#305#Ralstonia_solanacearum#effector_(plant_avirulence_determinant)	RSp0296	81.13	991	184	2	14989	15976	1348	2338	0	1863
PHASTERYO044_1	8676#hupB_(XAC1081)#346#Xanthomonas_citri#reduced_virulence	hupB_(XAC1081)	45.455	88	48	0	7826	7913	1	88	4.39e-10	60.5
PHASTERYO045_1	5142#RSp0296#305#Ralstonia_solanacearum#effector_(plant_avirulence_determinant)	RSp0296	81.13	991	184	2	14989	15976	1348	2338	0	1863
PHASTERYO045_1	8676#hupB_(XAC1081)#346#Xanthomonas_citri#reduced_virulence	hupB_(XAC1081)	45.455	88	48	0	7826	7913	1	88	4.39e-10	60.5
PHASTERYO046_1	5142#RSp0296#305#Ralstonia_solanacearum#effector_(plant_avirulence_determinant)	RSp0296	81.13	991	184	2	259	1246	1348	2338	0	1864
PHASTERYO046_1	8676#hupB_(XAC1081)#346#Xanthomonas_citri#reduced_virulence	hupB_(XAC1081)	45.455	88	48	0	8342	8429	1	88	6.96e-10	60.1
PHASTERYO047_1	5142#RSp0296#305#Ralstonia_solanacearum#effector_(plant_avirulence_determinant)	RSp0296	81.13	991	184	2	14989	15976	1348	2338	0	1863
PHASTERYO047_1	8676#hupB_(XAC1081)#346#Xanthomonas_citri#reduced_virulence	hupB_(XAC1081)	45.455	88	48	0	7826	7913	1	88	4.39e-10	60.5
PHASTERYO048_1	5142#RSp0296#305#Ralstonia_solanacearum#effector_(plant_avirulence_determinant)	RSp0296	81.13	991	184	2	14989	15976	1348	2338	0	1863
PHASTERYO048_1	8676#hupB_(XAC1081)#346#Xanthomonas_citri#reduced_virulence	hupB_(XAC1081)	45.455	88	48	0	7826	7913	1	88	4.39e-10	60.5
PHASTERYO050_1	5142#RSp0296#305#Ralstonia_solanacearum#effector_(plant_avirulence_determinant)	RSp0296	81.13	991	184	2	14989	15976	1348	2338	0	1863
PHASTERYO050_1	8676#hupB_(XAC1081)#346#Xanthomonas_citri#reduced_virulence	hupB_(XAC1081)	45.455	88	48	0	7826	7913	1	88	4.39e-10	60.5
PHASTERYO051_1	5142#RSp0296#305#Ralstonia_solanacearum#effector_(plant_avirulence_determinant)	RSp0296	81.13	991	184	2	14989	15976	1348	2338	0	1863
PHASTERYO051_1	8676#hupB_(XAC1081)#346#Xanthomonas_citri#reduced_virulence	hupB_(XAC1081)	45.455	88	48	0	7826	7913	1	88	4.39e-10	60.5
PHASTERYO052_1	5142#RSp0296#305#Ralstonia_solanacearum#effector_(plant_avirulence_determinant)	RSp0296	81.13	991	184	2	14989	15976	1348	2338	0	1863
PHASTERYO052_1	8676#hupB_(XAC1081)#346#Xanthomonas_citri#reduced_virulence	hupB_(XAC1081)	45.455	88	48	0	7826	7913	1	88	4.39e-10	60.5
PHASTERYO053_1	5142#RSp0296#305#Ralstonia_solanacearum#effector_(plant_avirulence_determinant)	RSp0296	81.13	991	184	2	14989	15976	1348	2338	0	1865
PHASTERYO053_1	8676#hupB_(XAC1081)#346#Xanthomonas_citri#reduced_virulence	hupB_(XAC1081)	45.455	88	48	0	7826	7913	1	88	5.12e-10	60.5
PHASTERYO054_1	5142#RSp0296#305#Ralstonia_solanacearum#effector_(plant_avirulence_determinant)	RSp0296	81.13	991	184	2	259	1246	1348	2338	0	1864
PHASTERYO054_1	8676#hupB_(XAC1081)#346#Xanthomonas_citri#reduced_virulence	hupB_(XAC1081)	45.455	88	48	0	8342	8429	1	88	6.96e-10	60.1
PHASTERYO060_1	5142#RSp0296#305#Ralstonia_solanacearum#effector_(plant_avirulence_determinant)	RSp0296	81.13	991	184	2	259	1246	1348	2338	0	1864
PHASTERYO060_1	8676#hupB_(XAC1081)#346#Xanthomonas_citri#reduced_virulence	hupB_(XAC1081)	45.455	88	48	0	8342	8429	1	88	6.96e-10	60.1
PHASTERYO062_1	5142#RSp0296#305#Ralstonia_solanacearum#effector_(plant_avirulence_determinant)	RSp0296	81.13	991	184	2	14989	15976	1348	2338	0	1863
PHASTERYO062_1	8676#hupB_(XAC1081)#346#Xanthomonas_citri#reduced_virulence	hupB_(XAC1081)	45.455	88	48	0	7826	7913	1	88	4.39e-10	60.5
PHASTERYO063_1	5142#RSp0296#305#Ralstonia_solanacearum#effector_(plant_avirulence_determinant)	RSp0296	81.13	991	184	2	14989	15976	1348	2338	0	1863
PHASTERYO063_1	8676#hupB_(XAC1081)#346#Xanthomonas_citri#reduced_virulence	hupB_(XAC1081)	45.455	88	48	0	7826	7913	1	88	4.39e-10	60.5
PHASTERYO064_1	5142#RSp0296#305#Ralstonia_solanacearum#effector_(plant_avirulence_determinant)	RSp0296	81.13	991	184	2	14989	15976	1348	2338	0	1863
PHASTERYO064_1	8676#hupB_(XAC1081)#346#Xanthomonas_citri#reduced_virulence	hupB_(XAC1081)	45.455	88	48	0	7826	7913	1	88	4.39e-10	60.5
PHASTERYO065_1	5142#RSp0296#305#Ralstonia_solanacearum#effector_(plant_avirulence_determinant)	RSp0296	81.13	991	184	2	14989	15976	1348	2338	0	1863
PHASTERYO065_1	8676#hupB_(XAC1081)#346#Xanthomonas_citri#reduced_virulence	hupB_(XAC1081)	45.455	88	48	0	7826	7913	1	88	4.39e-10	60.5
PHASTERYO068_1	5142#RSp0296#305#Ralstonia_solanacearum#effector_(plant_avirulence_determinant)	RSp0296	81.13	991	184	2	14989	15976	1348	2338	0	1863
PHASTERYO068_1	8676#hupB_(XAC1081)#346#Xanthomonas_citri#reduced_virulence	hupB_(XAC1081)	45.455	88	48	0	7826	7913	1	88	4.39e-10	60.5
PHASTERYO069_1	5142#RSp0296#305#Ralstonia_solanacearum#effector_(plant_avirulence_determinant)	RSp0296	81.13	991	184	2	14989	15976	1348	2338	0	1863
PHASTERYO069_1	8676#hupB_(XAC1081)#346#Xanthomonas_citri#reduced_virulence	hupB_(XAC1081)	45.455	88	48	0	7826	7913	1	88	4.39e-10	60.5
PHASTERYO070_1	5142#RSp0296#305#Ralstonia_solanacearum#effector_(plant_avirulence_determinant)	RSp0296	81.13	991	184	2	259	1246	1348	2338	0	1864
PHASTERYO070_1	8676#hupB_(XAC1081)#346#Xanthomonas_citri#reduced_virulence	hupB_(XAC1081)	45.455	88	48	0	8342	8429	1	88	6.96e-10	60.1
PHASTERYO071_1	5142#RSp0296#305#Ralstonia_solanacearum#effector_(plant_avirulence_determinant)	RSp0296	81.13	991	184	2	259	1246	1348	2338	0	1864
PHASTERYO071_1	8676#hupB_(XAC1081)#346#Xanthomonas_citri#reduced_virulence	hupB_(XAC1081)	45.455	88	48	0	8342	8429	1	88	8.46e-10	59.7
PHASTERYO072_1	5142#RSp0296#305#Ralstonia_solanacearum#effector_(plant_avirulence_determinant)	RSp0296	81.13	991	184	2	259	1246	1348	2338	0	1864
PHASTERYO072_1	8676#hupB_(XAC1081)#346#Xanthomonas_citri#reduced_virulence	hupB_(XAC1081)	45.455	88	48	0	8342	8429	1	88	8.46e-10	59.7
PHASTERYO073_1	5142#RSp0296#305#Ralstonia_solanacearum#effector_(plant_avirulence_determinant)	RSp0296	81.13	991	184	2	259	1246	1348	2338	0	1864
PHASTERYO073_1	8676#hupB_(XAC1081)#346#Xanthomonas_citri#reduced_virulence	hupB_(XAC1081)	45.455	88	48	0	8342	8429	1	88	8.46e-10	59.7
PHASTERYO085_1	5142#RSp0296#305#Ralstonia_solanacearum#effector_(plant_avirulence_determinant)	RSp0296	81.13	991	184	2	14989	15976	1348	2338	0	1863
PHASTERYO085_1	8676#hupB_(XAC1081)#346#Xanthomonas_citri#reduced_virulence	hupB_(XAC1081)	45.455	88	48	0	7826	7913	1	88	4.39e-10	60.5
PHASTERYO086_1	5142#RSp0296#305#Ralstonia_solanacearum#effector_(plant_avirulence_determinant)	RSp0296	81.13	991	184	2	259	1246	1348	2338	0	1864
PHASTERYO086_1	8676#hupB_(XAC1081)#346#Xanthomonas_citri#reduced_virulence	hupB_(XAC1081)	45.455	88	48	0	8342	8429	1	88	6.96e-10	60.1
PHASTERYO087_1	5142#RSp0296#305#Ralstonia_solanacearum#effector_(plant_avirulence_determinant)	RSp0296	81.13	991	184	2	14989	15976	1348	2338	0	1863
PHASTERYO087_1	8676#hupB_(XAC1081)#346#Xanthomonas_citri#reduced_virulence	hupB_(XAC1081)	45.455	88	48	0	7826	7913	1	88	4.39e-10	60.5
PHASTERYO090_1	5142#RSp0296#305#Ralstonia_solanacearum#effector_(plant_avirulence_determinant)	RSp0296	81.13	991	184	2	14989	15976	1348	2338	0	1863
PHASTERYO090_1	8676#hupB_(XAC1081)#346#Xanthomonas_citri#reduced_virulence	hupB_(XAC1081)	45.455	88	48	0	7826	7913	1	88	4.39e-10	60.5
PHASTERYO091_1	5142#RSp0296#305#Ralstonia_solanacearum#effector_(plant_avirulence_determinant)	RSp0296	81.13	991	184	2	14989	15976	1348	2338	0	1863
PHASTERYO091_1	8676#hupB_(XAC1081)#346#Xanthomonas_citri#reduced_virulence	hupB_(XAC1081)	45.455	88	48	0	7826	7913	1	88	4.39e-10	60.5
PHASTERYO092_1	5142#RSp0296#305#Ralstonia_solanacearum#effector_(plant_avirulence_determinant)	RSp0296	81.13	991	184	2	259	1246	1348	2338	0	1864
PHASTERYO092_1	8676#hupB_(XAC1081)#346#Xanthomonas_citri#reduced_virulence	hupB_(XAC1081)	45.455	88	48	0	8342	8429	1	88	6.96e-10	60.1
PHASTERYO093_1	5142#RSp0296#305#Ralstonia_solanacearum#effector_(plant_avirulence_determinant)	RSp0296	81.13	991	184	2	14989	15976	1348	2338	0	1863
PHASTERYO093_1	8676#hupB_(XAC1081)#346#Xanthomonas_citri#reduced_virulence	hupB_(XAC1081)	45.455	88	48	0	7826	7913	1	88	4.39e-10	60.5
PHASTERYO094_1	5142#RSp0296#305#Ralstonia_solanacearum#effector_(plant_avirulence_determinant)	RSp0296	81.13	991	184	2	14989	15976	1348	2338	0	1863
PHASTERYO094_1	8676#hupB_(XAC1081)#346#Xanthomonas_citri#reduced_virulence	hupB_(XAC1081)	45.455	88	48	0	7826	7913	1	88	4.39e-10	60.5
PHASTERYO095_1	5142#RSp0296#305#Ralstonia_solanacearum#effector_(plant_avirulence_determinant)	RSp0296	81.13	991	184	2	14989	15976	1348	2338	0	1863
PHASTERYO095_1	8676#hupB_(XAC1081)#346#Xanthomonas_citri#reduced_virulence	hupB_(XAC1081)	45.455	88	48	0	7826	7913	1	88	4.39e-10	60.5
PHASTERYO096_1	5142#RSp0296#305#Ralstonia_solanacearum#effector_(plant_avirulence_determinant)	RSp0296	81.13	991	184	2	259	1246	1348	2338	0	1864
PHASTERYO096_1	8676#hupB_(XAC1081)#346#Xanthomonas_citri#reduced_virulence	hupB_(XAC1081)	45.455	88	48	0	8342	8429	1	88	6.96e-10	60.1
PHASTERYO097_1	5142#RSp0296#305#Ralstonia_solanacearum#effector_(plant_avirulence_determinant)	RSp0296	81.13	991	184	2	259	1246	1348	2338	0	1864
PHASTERYO097_1	8676#hupB_(XAC1081)#346#Xanthomonas_citri#reduced_virulence	hupB_(XAC1081)	45.455	88	48	0	8342	8429	1	88	6.96e-10	60.1
PHASTERYO102_5	9188#BB_RS07570_(BB1518)#518#Bordetella_bronchiseptica#unaffected_pathogenicity	BB_RS07570_(BB1518)	39.35	277	118	13	560	816	58	304	8.89e-36	141
PHASTERYO102_5	8676#hupB_(XAC1081)#346#Xanthomonas_citri#reduced_virulence	hupB_(XAC1081)	46.067	89	48	0	9383	9471	1	89	1.86e-13	70.1
PHASTERYO103_9	9188#BB_RS07570_(BB1518)#518#Bordetella_bronchiseptica#unaffected_pathogenicity	BB_RS07570_(BB1518)	39.35	277	118	13	560	816	58	304	8.89e-36	141
PHASTERYO103_9	8676#hupB_(XAC1081)#346#Xanthomonas_citri#reduced_virulence	hupB_(XAC1081)	46.067	89	48	0	9383	9471	1	89	1.86e-13	70.1
PHASTERYO106_4	9188#BB_RS07570_(BB1518)#518#Bordetella_bronchiseptica#unaffected_pathogenicity	BB_RS07570_(BB1518)	48.734	158	80	1	15020	15177	148	304	2.16e-35	140
PHASTERYO106_4	8676#hupB_(XAC1081)#346#Xanthomonas_citri#reduced_virulence	hupB_(XAC1081)	46.067	89	48	0	6743	6831	1	89	3.61e-13	69.3
PHASTERYO107_4	8676#hupB_(XAC1081)#346#Xanthomonas_citri#reduced_virulence	hupB_(XAC1081)	46.067	89	48	0	6759	6847	1	89	3.22e-13	69.3
PHASTERYO112_1	5142#RSp0296#305#Ralstonia_solanacearum#effector_(plant_avirulence_determinant)	RSp0296	81.13	991	184	2	14989	15976	1348	2338	0	1863
PHASTERYO112_1	8676#hupB_(XAC1081)#346#Xanthomonas_citri#reduced_virulence	hupB_(XAC1081)	45.455	88	48	0	7826	7913	1	88	4.39e-10	60.5
PHASTERYO113_1	5142#RSp0296#305#Ralstonia_solanacearum#effector_(plant_avirulence_determinant)	RSp0296	81.13	991	184	2	259	1246	1348	2338	0	1864
PHASTERYO113_1	8676#hupB_(XAC1081)#346#Xanthomonas_citri#reduced_virulence	hupB_(XAC1081)	45.455	88	48	0	8342	8429	1	88	6.96e-10	60.1
PHASTERYO114_1	5142#RSp0296#305#Ralstonia_solanacearum#effector_(plant_avirulence_determinant)	RSp0296	81.13	991	184	2	14989	15976	1348	2338	0	1863
PHASTERYO114_1	8676#hupB_(XAC1081)#346#Xanthomonas_citri#reduced_virulence	hupB_(XAC1081)	45.455	88	48	0	7826	7913	1	88	4.39e-10	60.5
PHASTERYO115_1	5142#RSp0296#305#Ralstonia_solanacearum#effector_(plant_avirulence_determinant)	RSp0296	81.13	991	184	2	259	1246	1348	2338	0	1864
PHASTERYO115_1	8676#hupB_(XAC1081)#346#Xanthomonas_citri#reduced_virulence	hupB_(XAC1081)	45.455	88	48	0	8342	8429	1	88	6.96e-10	60.1
PHASTERYO116_1	5142#RSp0296#305#Ralstonia_solanacearum#effector_(plant_avirulence_determinant)	RSp0296	81.13	991	184	2	14989	15976	1348	2338	0	1863
PHASTERYO116_1	8676#hupB_(XAC1081)#346#Xanthomonas_citri#reduced_virulence	hupB_(XAC1081)	45.455	88	48	0	7826	7913	1	88	4.39e-10	60.5
PHASTERYO117_1	5142#RSp0296#305#Ralstonia_solanacearum#effector_(plant_avirulence_determinant)	RSp0296	81.13	991	184	2	14989	15976	1348	2338	0	1863
PHASTERYO117_1	8676#hupB_(XAC1081)#346#Xanthomonas_citri#reduced_virulence	hupB_(XAC1081)	45.455	88	48	0	7826	7913	1	88	4.39e-10	60.5
PHASTERYO120_1	5142#RSp0296#305#Ralstonia_solanacearum#effector_(plant_avirulence_determinant)	RSp0296	81.13	991	184	2	259	1246	1348	2338	0	1864
PHASTERYO120_1	8676#hupB_(XAC1081)#346#Xanthomonas_citri#reduced_virulence	hupB_(XAC1081)	45.455	88	48	0	8342	8429	1	88	6.96e-10	60.1
PHASTERYO121_1	5142#RSp0296#305#Ralstonia_solanacearum#effector_(plant_avirulence_determinant)	RSp0296	81.13	991	184	2	14989	15976	1348	2338	0	1863
PHASTERYO121_1	8676#hupB_(XAC1081)#346#Xanthomonas_citri#reduced_virulence	hupB_(XAC1081)	45.455	88	48	0	7826	7913	1	88	4.39e-10	60.5
PHASTERYO123_1	5142#RSp0296#305#Ralstonia_solanacearum#effector_(plant_avirulence_determinant)	RSp0296	81.13	991	184	2	14989	15976	1348	2338	0	1863
PHASTERYO123_1	8676#hupB_(XAC1081)#346#Xanthomonas_citri#reduced_virulence	hupB_(XAC1081)	45.455	88	48	0	7826	7913	1	88	4.39e-10	60.5
PHASTERYO125_1	5142#RSp0296#305#Ralstonia_solanacearum#effector_(plant_avirulence_determinant)	RSp0296	81.13	991	184	2	259	1246	1348	2338	0	1864
PHASTERYO125_1	8676#hupB_(XAC1081)#346#Xanthomonas_citri#reduced_virulence	hupB_(XAC1081)	45.455	88	48	0	8342	8429	1	88	6.96e-10	60.1
PHASTERYO126_2	5142#RSp0296#305#Ralstonia_solanacearum#effector_(plant_avirulence_determinant)	RSp0296	81.13	991	184	2	14989	15976	1348	2338	0	1865
PHASTERYO126_2	8676#hupB_(XAC1081)#346#Xanthomonas_citri#reduced_virulence	hupB_(XAC1081)	45.455	88	48	0	7826	7913	1	88	5.12e-10	60.5
PHASTERYO127_1	5142#RSp0296#305#Ralstonia_solanacearum#effector_(plant_avirulence_determinant)	RSp0296	81.13	991	184	2	14989	15976	1348	2338	0	1863
PHASTERYO127_1	8676#hupB_(XAC1081)#346#Xanthomonas_citri#reduced_virulence	hupB_(XAC1081)	45.455	88	48	0	7826	7913	1	88	4.39e-10	60.5
PHASTERYO128_1	8676#hupB_(XAC1081)#346#Xanthomonas_citri#reduced_virulence	hupB_(XAC1081)	45.455	88	48	0	6899	6986	1	88	7.32e-12	65.5
PHASTERYO129_1	5142#RSp0296#305#Ralstonia_solanacearum#effector_(plant_avirulence_determinant)	RSp0296	81.13	991	184	2	14989	15976	1348	2338	0	1863
PHASTERYO129_1	8676#hupB_(XAC1081)#346#Xanthomonas_citri#reduced_virulence	hupB_(XAC1081)	45.455	88	48	0	7826	7913	1	88	4.39e-10	60.5
PHASTERYO132_1	5142#RSp0296#305#Ralstonia_solanacearum#effector_(plant_avirulence_determinant)	RSp0296	81.13	991	184	2	259	1246	1348	2338	0	1864
PHASTERYO132_1	8676#hupB_(XAC1081)#346#Xanthomonas_citri#reduced_virulence	hupB_(XAC1081)	45.455	88	48	0	8342	8429	1	88	6.96e-10	60.1
PHASTERYO143_1	5142#RSp0296#305#Ralstonia_solanacearum#effector_(plant_avirulence_determinant)	RSp0296	81.13	991	184	2	14989	15976	1348	2338	0	1863
PHASTERYO143_1	8676#hupB_(XAC1081)#346#Xanthomonas_citri#reduced_virulence	hupB_(XAC1081)	45.455	88	48	0	7826	7913	1	88	4.39e-10	60.5
PHASTERYO144_1	5142#RSp0296#305#Ralstonia_solanacearum#effector_(plant_avirulence_determinant)	RSp0296	81.13	991	184	2	259	1246	1348	2338	0	1864
PHASTERYO144_1	8676#hupB_(XAC1081)#346#Xanthomonas_citri#reduced_virulence	hupB_(XAC1081)	45.455	88	48	0	8342	8429	1	88	6.96e-10	60.1
PHASTERYO146_1	5142#RSp0296#305#Ralstonia_solanacearum#effector_(plant_avirulence_determinant)	RSp0296	81.13	991	184	2	259	1246	1348	2338	0	1864
PHASTERYO146_1	8676#hupB_(XAC1081)#346#Xanthomonas_citri#reduced_virulence	hupB_(XAC1081)	45.455	88	48	0	8342	8429	1	88	6.96e-10	60.1
PHASTERYO147_1	5142#RSp0296#305#Ralstonia_solanacearum#effector_(plant_avirulence_determinant)	RSp0296	81.13	991	184	2	259	1246	1348	2338	0	1864
PHASTERYO147_1	8676#hupB_(XAC1081)#346#Xanthomonas_citri#reduced_virulence	hupB_(XAC1081)	45.455	88	48	0	8342	8429	1	88	6.96e-10	60.1
PHASTERYO148_1	5142#RSp0296#305#Ralstonia_solanacearum#effector_(plant_avirulence_determinant)	RSp0296	81.13	991	184	2	14989	15976	1348	2338	0	1863
PHASTERYO148_1	8676#hupB_(XAC1081)#346#Xanthomonas_citri#reduced_virulence	hupB_(XAC1081)	45.455	88	48	0	7826	7913	1	88	4.39e-10	60.5
PHASTERYO162_1	5142#RSp0296#305#Ralstonia_solanacearum#effector_(plant_avirulence_determinant)	RSp0296	81.13	991	184	2	14989	15976	1348	2338	0	1863
PHASTERYO162_1	8676#hupB_(XAC1081)#346#Xanthomonas_citri#reduced_virulence	hupB_(XAC1081)	45.455	88	48	0	7826	7913	1	88	4.39e-10	60.5
PHASTERYO165_1	5142#RSp0296#305#Ralstonia_solanacearum#effector_(plant_avirulence_determinant)	RSp0296	81.13	991	184	2	14989	15976	1348	2338	0	1863
PHASTERYO165_1	8676#hupB_(XAC1081)#346#Xanthomonas_citri#reduced_virulence	hupB_(XAC1081)	45.455	88	48	0	7826	7913	1	88	4.39e-10	60.5
PHASTERYO166_1	5142#RSp0296#305#Ralstonia_solanacearum#effector_(plant_avirulence_determinant)	RSp0296	81.13	991	184	2	259	1246	1348	2338	0	1864
PHASTERYO166_1	8676#hupB_(XAC1081)#346#Xanthomonas_citri#reduced_virulence	hupB_(XAC1081)	45.455	88	48	0	8342	8429	1	88	6.96e-10	60.1
PHASTERYO167_1	5142#RSp0296#305#Ralstonia_solanacearum#effector_(plant_avirulence_determinant)	RSp0296	81.13	991	184	2	259	1246	1348	2338	0	1864
PHASTERYO167_1	8676#hupB_(XAC1081)#346#Xanthomonas_citri#reduced_virulence	hupB_(XAC1081)	45.455	88	48	0	8342	8429	1	88	6.96e-10	60.1
PHASTERYO170_1	5142#RSp0296#305#Ralstonia_solanacearum#effector_(plant_avirulence_determinant)	RSp0296	81.13	991	184	2	14989	15976	1348	2338	0	1863
PHASTERYO170_1	8676#hupB_(XAC1081)#346#Xanthomonas_citri#reduced_virulence	hupB_(XAC1081)	45.455	88	48	0	7826	7913	1	88	4.39e-10	60.5
PHASTERYO171_1	5142#RSp0296#305#Ralstonia_solanacearum#effector_(plant_avirulence_determinant)	RSp0296	81.13	991	184	2	259	1246	1348	2338	0	1864
PHASTERYO171_1	8676#hupB_(XAC1081)#346#Xanthomonas_citri#reduced_virulence	hupB_(XAC1081)	45.455	88	48	0	8342	8429	1	88	6.96e-10	60.1
PHASTERYO173_1	5142#RSp0296#305#Ralstonia_solanacearum#effector_(plant_avirulence_determinant)	RSp0296	81.13	991	184	2	259	1246	1348	2338	0	1864
PHASTERYO173_1	8676#hupB_(XAC1081)#346#Xanthomonas_citri#reduced_virulence	hupB_(XAC1081)	45.455	88	48	0	8342	8429	1	88	6.96e-10	60.1
PHASTERYO174_1	5142#RSp0296#305#Ralstonia_solanacearum#effector_(plant_avirulence_determinant)	RSp0296	81.13	991	184	2	259	1246	1348	2338	0	1864
PHASTERYO174_1	8676#hupB_(XAC1081)#346#Xanthomonas_citri#reduced_virulence	hupB_(XAC1081)	45.455	88	48	0	8342	8429	1	88	6.96e-10	60.1
PHASTERYO175_1	5142#RSp0296#305#Ralstonia_solanacearum#effector_(plant_avirulence_determinant)	RSp0296	81.13	991	184	2	259	1246	1348	2338	0	1864
PHASTERYO175_1	8676#hupB_(XAC1081)#346#Xanthomonas_citri#reduced_virulence	hupB_(XAC1081)	45.455	88	48	0	8342	8429	1	88	6.96e-10	60.1
PHASTERYO176_1	5142#RSp0296#305#Ralstonia_solanacearum#effector_(plant_avirulence_determinant)	RSp0296	81.13	991	184	2	259	1246	1348	2338	0	1864
PHASTERYO176_1	8676#hupB_(XAC1081)#346#Xanthomonas_citri#reduced_virulence	hupB_(XAC1081)	45.455	88	48	0	8342	8429	1	88	6.96e-10	60.1
PHASTERYO177_1	5142#RSp0296#305#Ralstonia_solanacearum#effector_(plant_avirulence_determinant)	RSp0296	81.13	991	184	2	259	1246	1348	2338	0	1864
PHASTERYO177_1	8676#hupB_(XAC1081)#346#Xanthomonas_citri#reduced_virulence	hupB_(XAC1081)	45.455	88	48	0	8342	8429	1	88	6.96e-10	60.1
PHASTERYO180_1	5142#RSp0296#305#Ralstonia_solanacearum#effector_(plant_avirulence_determinant)	RSp0296	81.13	991	184	2	259	1246	1348	2338	0	1864
PHASTERYO180_1	8676#hupB_(XAC1081)#346#Xanthomonas_citri#reduced_virulence	hupB_(XAC1081)	45.455	88	48	0	8342	8429	1	88	6.96e-10	60.1
PHASTERYO181_1	5142#RSp0296#305#Ralstonia_solanacearum#effector_(plant_avirulence_determinant)	RSp0296	81.13	991	184	2	259	1246	1348	2338	0	1864
PHASTERYO181_1	8676#hupB_(XAC1081)#346#Xanthomonas_citri#reduced_virulence	hupB_(XAC1081)	45.455	88	48	0	8342	8429	1	88	6.96e-10	60.1
PHASTERYO183_1	5142#RSp0296#305#Ralstonia_solanacearum#effector_(plant_avirulence_determinant)	RSp0296	81.13	991	184	2	259	1246	1348	2338	0	1864
PHASTERYO183_1	8676#hupB_(XAC1081)#346#Xanthomonas_citri#reduced_virulence	hupB_(XAC1081)	45.455	88	48	0	8342	8429	1	88	6.96e-10	60.1
PHASTERYO184_1	5142#RSp0296#305#Ralstonia_solanacearum#effector_(plant_avirulence_determinant)	RSp0296	81.13	991	184	2	14989	15976	1348	2338	0	1863
PHASTERYO184_1	8676#hupB_(XAC1081)#346#Xanthomonas_citri#reduced_virulence	hupB_(XAC1081)	45.455	88	48	0	7826	7913	1	88	4.39e-10	60.5
PHASTERYO185_1	5142#RSp0296#305#Ralstonia_solanacearum#effector_(plant_avirulence_determinant)	RSp0296	81.13	991	184	2	259	1246	1348	2338	0	1864
PHASTERYO185_1	8676#hupB_(XAC1081)#346#Xanthomonas_citri#reduced_virulence	hupB_(XAC1081)	45.455	88	48	0	8342	8429	1	88	6.96e-10	60.1
PHASTERYO199.nanopore_3	5142#RSp0296#305#Ralstonia_solanacearum#effector_(plant_avirulence_determinant)	RSp0296	81.13	991	184	2	15751	16738	1348	2338	0	1862
PHASTERYO199.nanopore_3	8676#hupB_(XAC1081)#346#Xanthomonas_citri#reduced_virulence	hupB_(XAC1081)	45.455	88	48	0	8588	8675	1	88	3.88e-10	60.8
PHASTERYO204.nanopore_3	5142#RSp0296#305#Ralstonia_solanacearum#effector_(plant_avirulence_determinant)	RSp0296	81.13	991	184	2	15751	16738	1348	2338	0	1862
PHASTERYO204.nanopore_3	8676#hupB_(XAC1081)#346#Xanthomonas_citri#reduced_virulence	hupB_(XAC1081)	45.455	88	48	0	8588	8675	1	88	3.88e-10	60.8
PHASTERYO352.nanopore_1	5142#RSp0296#305#Ralstonia_solanacearum#effector_(plant_avirulence_determinant)	RSp0296	81.13	991	184	2	259	1246	1348	2338	0	1861
PHASTERYO352.nanopore_1	8676#hupB_(XAC1081)#346#Xanthomonas_citri#reduced_virulence	hupB_(XAC1081)	45.455	88	48	0	8342	8429	1	88	7e-10	60.1
PHASTERYO356_1	5142#RSp0296#305#Ralstonia_solanacearum#effector_(plant_avirulence_determinant)	RSp0296	81.13	991	184	2	259	1246	1348	2338	0	1862
PHASTERYO356_1	8676#hupB_(XAC1081)#346#Xanthomonas_citri#reduced_virulence	hupB_(XAC1081)	45.455	88	48	0	8342	8429	1	88	4.7e-10	60.5
PHASTERYO357_1	5142#RSp0296#305#Ralstonia_solanacearum#effector_(plant_avirulence_determinant)	RSp0296	81.13	991	184	2	259	1246	1348	2338	0	1862
PHASTERYO357_1	8676#hupB_(XAC1081)#346#Xanthomonas_citri#reduced_virulence	hupB_(XAC1081)	45.455	88	48	0	8342	8429	1	88	4.7e-10	60.5
PHASTERYO359_1	5142#RSp0296#305#Ralstonia_solanacearum#effector_(plant_avirulence_determinant)	RSp0296	81.13	991	184	2	259	1246	1348	2338	0	1862
PHASTERYO359_1	8676#hupB_(XAC1081)#346#Xanthomonas_citri#reduced_virulence	hupB_(XAC1081)	45.455	88	48	0	8342	8429	1	88	4.7e-10	60.5
PHASTERYO380_1	5142#RSp0296#305#Ralstonia_solanacearum#effector_(plant_avirulence_determinant)	RSp0296	81.13	991	184	2	14989	15976	1348	2338	0	1863
PHASTERYO380_1	8676#hupB_(XAC1081)#346#Xanthomonas_citri#reduced_virulence	hupB_(XAC1081)	45.455	88	48	0	7826	7913	1	88	4.39e-10	60.5
PHASTERYO382_2	3260#XC_2801#339#Xanthomonas_campestris#reduced_virulence	XC_2801	33.175	211	126	4	235	436	11	215	3.01e-19	94
PHASTERYO382_2	8676#hupB_(XAC1081)#346#Xanthomonas_citri#reduced_virulence	hupB_(XAC1081)	44.318	88	49	0	8484	8571	1	88	4.03e-11	63.5
PHASTERYO384_1	8676#hupB_(XAC1081)#346#Xanthomonas_citri#reduced_virulence	hupB_(XAC1081)	46.591	88	47	0	5842	5929	1	88	2.45e-12	66.6
PHASTERYO002_2	6447#rarA#573#Klebsiella_pneumoniae#reduced_virulence	rarA	53.757	346	126	12	1151	1481	115	441	2.93e-97	323
PHASTERYO004_2	6447#rarA#573#Klebsiella_pneumoniae#reduced_virulence	rarA	53.757	346	126	12	1151	1481	115	441	2.93e-97	323
PHASTERYO008_2	6447#rarA#573#Klebsiella_pneumoniae#reduced_virulence	rarA	53.757	346	126	12	4568	4898	115	441	2.36e-96	320
PHASTERYO009_1	6447#rarA#573#Klebsiella_pneumoniae#reduced_virulence	rarA	53.898	449	167	8	236	666	15	441	2.76e-141	449
PHASTERYO010_2	6447#rarA#573#Klebsiella_pneumoniae#reduced_virulence	rarA	53.757	346	126	12	4597	4927	115	441	2.48e-96	320
PHASTERYO011_2	6447#rarA#573#Klebsiella_pneumoniae#reduced_virulence	rarA	53.757	346	126	12	1151	1481	115	441	2.93e-97	323
PHASTERYO013_2	6447#rarA#573#Klebsiella_pneumoniae#reduced_virulence	rarA	53.757	346	126	12	4568	4898	115	441	2.36e-96	320
PHASTERYO017_2	6447#rarA#573#Klebsiella_pneumoniae#reduced_virulence	rarA	53.757	346	126	12	4568	4898	115	441	2.36e-96	320
PHASTERYO019_2	6447#rarA#573#Klebsiella_pneumoniae#reduced_virulence	rarA	53.757	346	126	12	1151	1481	115	441	2.93e-97	323
PHASTERYO026_1	6447#rarA#573#Klebsiella_pneumoniae#reduced_virulence	rarA	54.797	469	156	20	5234	5676	3	441	4.89e-142	452
PHASTERYO044_2	6447#rarA#573#Klebsiella_pneumoniae#reduced_virulence	rarA	53.757	346	126	12	1151	1481	115	441	2.93e-97	323
PHASTERYO045_2	6447#rarA#573#Klebsiella_pneumoniae#reduced_virulence	rarA	53.757	346	126	12	1151	1481	115	441	2.93e-97	323
PHASTERYO046_2	6447#rarA#573#Klebsiella_pneumoniae#reduced_virulence	rarA	53.757	346	126	12	1151	1481	115	441	2.93e-97	323
PHASTERYO047_2	6447#rarA#573#Klebsiella_pneumoniae#reduced_virulence	rarA	53.757	346	126	12	4568	4898	115	441	2.36e-96	320
PHASTERYO048_2	6447#rarA#573#Klebsiella_pneumoniae#reduced_virulence	rarA	53.757	346	126	12	1151	1481	115	441	2.93e-97	323
PHASTERYO052_2	6447#rarA#573#Klebsiella_pneumoniae#reduced_virulence	rarA	53.757	346	126	12	1151	1481	115	441	2.93e-97	323
PHASTERYO053_2	6447#rarA#573#Klebsiella_pneumoniae#reduced_virulence	rarA	53.757	346	126	12	755	1085	115	441	5.25e-97	322
PHASTERYO054_2	6447#rarA#573#Klebsiella_pneumoniae#reduced_virulence	rarA	53.757	346	126	12	4568	4898	115	441	2.36e-96	320
PHASTERYO060_2	6447#rarA#573#Klebsiella_pneumoniae#reduced_virulence	rarA	53.757	346	126	12	4568	4898	115	441	2.36e-96	320
PHASTERYO062_2	6447#rarA#573#Klebsiella_pneumoniae#reduced_virulence	rarA	53.757	346	126	12	4568	4898	115	441	2.36e-96	320
PHASTERYO063_2	6447#rarA#573#Klebsiella_pneumoniae#reduced_virulence	rarA	53.757	346	126	12	1151	1481	115	441	2.93e-97	323
PHASTERYO064_2	6447#rarA#573#Klebsiella_pneumoniae#reduced_virulence	rarA	53.757	346	126	12	1151	1481	115	441	2.93e-97	323
PHASTERYO065_2	6447#rarA#573#Klebsiella_pneumoniae#reduced_virulence	rarA	53.757	346	126	12	1151	1481	115	441	2.93e-97	323
PHASTERYO068_2	6447#rarA#573#Klebsiella_pneumoniae#reduced_virulence	rarA	53.757	346	126	12	4568	4898	115	441	2.36e-96	320
PHASTERYO069_2	6447#rarA#573#Klebsiella_pneumoniae#reduced_virulence	rarA	53.757	346	126	12	4568	4898	115	441	2.36e-96	320
PHASTERYO070_2	6447#rarA#573#Klebsiella_pneumoniae#reduced_virulence	rarA	53.757	346	126	12	4568	4898	115	441	2.36e-96	320
PHASTERYO072_2	6447#rarA#573#Klebsiella_pneumoniae#reduced_virulence	rarA	53.757	346	126	12	231	561	115	441	3.79e-97	322
PHASTERYO073_2	6447#rarA#573#Klebsiella_pneumoniae#reduced_virulence	rarA	52.691	353	119	15	4409	4739	115	441	3.09e-96	320
PHASTERYO079_2	6447#rarA#573#Klebsiella_pneumoniae#reduced_virulence	rarA	53.648	466	167	13	7168	7611	3	441	2.25e-139	445
PHASTERYO079_2	7788#AldB_(PSPTO_2673)#317#Pseudomonas_syringae#reduced_virulence	AldB_(PSPTO_2673)	39.501	481	243	12	1920	2374	21	479	1.35e-84	289
PHASTERYO079_2	6470#Trr1#176275#Beauveria_bassiana#unaffected_pathogenicity	Trr1	47.561	328	148	10	5334	5648	2	318	6.37e-79	266
PHASTERYO079_2	8855#lolA#339#Xanthomonas_campestris#reduced_virulence	lolA	38.743	191	108	7	6632	6819	21	205	1.1e-19	91.7
PHASTERYO079_2	7485#EntA_(VK055_1922)#573#Klebsiella_pneumoniae#unaffected_pathogenicity__reduced_virulence	EntA_(VK055_1922)	33.796	216	99	13	1611	1802	65	260	1.17e-12	72.8
PHASTERYO085_2	6447#rarA#573#Klebsiella_pneumoniae#reduced_virulence	rarA	52.857	350	123	13	4409	4739	115	441	2.78e-96	320
PHASTERYO086_2	6447#rarA#573#Klebsiella_pneumoniae#reduced_virulence	rarA	53.757	346	126	12	4568	4898	115	441	2.36e-96	320
PHASTERYO087_2	6447#rarA#573#Klebsiella_pneumoniae#reduced_virulence	rarA	53.757	346	126	12	1151	1481	115	441	2.93e-97	323
PHASTERYO090_2	6447#rarA#573#Klebsiella_pneumoniae#reduced_virulence	rarA	53.757	346	126	12	4568	4898	115	441	2.36e-96	320
PHASTERYO091_2	6447#rarA#573#Klebsiella_pneumoniae#reduced_virulence	rarA	53.757	346	126	12	1151	1481	115	441	2.93e-97	323
PHASTERYO092_2	6447#rarA#573#Klebsiella_pneumoniae#reduced_virulence	rarA	53.757	346	126	12	4568	4898	115	441	2.36e-96	320
PHASTERYO093_2	6447#rarA#573#Klebsiella_pneumoniae#reduced_virulence	rarA	53.757	346	126	12	4568	4898	115	441	2.36e-96	320
PHASTERYO094_2	6447#rarA#573#Klebsiella_pneumoniae#reduced_virulence	rarA	53.757	346	126	12	1151	1481	115	441	2.93e-97	323
PHASTERYO095_2	6447#rarA#573#Klebsiella_pneumoniae#reduced_virulence	rarA	53.757	346	126	12	1151	1481	115	441	2.93e-97	323
PHASTERYO096_2	6447#rarA#573#Klebsiella_pneumoniae#reduced_virulence	rarA	53.757	346	126	12	4568	4898	115	441	2.36e-96	320
PHASTERYO097_2	6447#rarA#573#Klebsiella_pneumoniae#reduced_virulence	rarA	53.757	346	126	12	1151	1481	115	441	2.93e-97	323
PHASTERYO112_2	6447#rarA#573#Klebsiella_pneumoniae#reduced_virulence	rarA	53.757	346	126	12	4568	4898	115	441	2.36e-96	320
PHASTERYO113_2	6447#rarA#573#Klebsiella_pneumoniae#reduced_virulence	rarA	53.757	346	126	12	1151	1481	115	441	2.93e-97	323
PHASTERYO114_2	6447#rarA#573#Klebsiella_pneumoniae#reduced_virulence	rarA	53.757	346	126	12	1151	1481	115	441	2.93e-97	323
PHASTERYO115_2	6447#rarA#573#Klebsiella_pneumoniae#reduced_virulence	rarA	53.757	346	126	12	1151	1481	115	441	2.93e-97	323
PHASTERYO116_2	6447#rarA#573#Klebsiella_pneumoniae#reduced_virulence	rarA	53.757	346	126	12	4568	4898	115	441	2.36e-96	320
PHASTERYO117_2	6447#rarA#573#Klebsiella_pneumoniae#reduced_virulence	rarA	53.757	346	126	12	4568	4898	115	441	2.36e-96	320
PHASTERYO120_2	6447#rarA#573#Klebsiella_pneumoniae#reduced_virulence	rarA	53.757	346	126	12	4568	4898	115	441	2.36e-96	320
PHASTERYO121_2	6447#rarA#573#Klebsiella_pneumoniae#reduced_virulence	rarA	53.757	346	126	12	1151	1481	115	441	2.93e-97	323
PHASTERYO123_2	6447#rarA#573#Klebsiella_pneumoniae#reduced_virulence	rarA	53.757	346	126	12	1151	1481	115	441	2.93e-97	323
PHASTERYO125_2	6447#rarA#573#Klebsiella_pneumoniae#reduced_virulence	rarA	53.757	346	126	12	4568	4898	115	441	2.36e-96	320
PHASTERYO126_3	6447#rarA#573#Klebsiella_pneumoniae#reduced_virulence	rarA	53.757	346	126	12	4568	4898	115	441	2.36e-96	320
PHASTERYO127_2	6447#rarA#573#Klebsiella_pneumoniae#reduced_virulence	rarA	53.757	346	126	12	4568	4898	115	441	2.36e-96	320
PHASTERYO129_2	6447#rarA#573#Klebsiella_pneumoniae#reduced_virulence	rarA	53.757	346	126	12	1151	1481	115	441	2.93e-97	323
PHASTERYO132_2	6447#rarA#573#Klebsiella_pneumoniae#reduced_virulence	rarA	53.757	346	126	12	1151	1481	115	441	2.93e-97	323
PHASTERYO143_2	6447#rarA#573#Klebsiella_pneumoniae#reduced_virulence	rarA	53.757	346	126	12	4568	4898	115	441	2.36e-96	320
PHASTERYO144_2	6447#rarA#573#Klebsiella_pneumoniae#reduced_virulence	rarA	53.757	346	126	12	4568	4898	115	441	2.36e-96	320
PHASTERYO146_2	6447#rarA#573#Klebsiella_pneumoniae#reduced_virulence	rarA	53.757	346	126	12	1151	1481	115	441	2.93e-97	323
PHASTERYO147_2	6447#rarA#573#Klebsiella_pneumoniae#reduced_virulence	rarA	53.757	346	126	12	1151	1481	115	441	2.93e-97	323
PHASTERYO148_2	6447#rarA#573#Klebsiella_pneumoniae#reduced_virulence	rarA	53.757	346	126	12	1151	1481	115	441	2.93e-97	323
PHASTERYO154_2	6447#rarA#573#Klebsiella_pneumoniae#reduced_virulence	rarA	53.178	472	160	16	2078	2521	3	441	8.32e-141	449
PHASTERYO154_2	6470#Trr1#176275#Beauveria_bassiana#unaffected_pathogenicity	Trr1	47.561	328	148	10	266	580	2	318	1.04e-78	265
PHASTERYO154_2	8855#lolA#339#Xanthomonas_campestris#reduced_virulence	lolA	38.743	191	108	7	1573	1760	21	205	4.45e-19	89.4
PHASTERYO163_2	6447#rarA#573#Klebsiella_pneumoniae#reduced_virulence	rarA	53.648	466	167	13	7168	7611	3	441	2.25e-139	445
PHASTERYO163_2	7788#AldB_(PSPTO_2673)#317#Pseudomonas_syringae#reduced_virulence	AldB_(PSPTO_2673)	39.501	481	243	12	1920	2374	21	479	1.35e-84	289
PHASTERYO163_2	6470#Trr1#176275#Beauveria_bassiana#unaffected_pathogenicity	Trr1	47.561	328	148	10	5334	5648	2	318	6.37e-79	266
PHASTERYO163_2	59#THR1#5462#Colletotrichum_lagenaria#reduced_virulence	THR1	34.981	263	143	12	1552	1797	27	278	1.57e-22	102
PHASTERYO163_2	8855#lolA#339#Xanthomonas_campestris#reduced_virulence	lolA	38.743	191	108	7	6632	6819	21	205	1.1e-19	91.7
PHASTERYO163_2	7485#EntA_(VK055_1922)#573#Klebsiella_pneumoniae#unaffected_pathogenicity__reduced_virulence	EntA_(VK055_1922)	33.796	216	99	13	1611	1802	65	260	1.17e-12	72.8
PHASTERYO164_2	6447#rarA#573#Klebsiella_pneumoniae#reduced_virulence	rarA	53.493	458	155	13	5538	5968	15	441	7.45e-139	443
PHASTERYO164_2	8855#lolA#339#Xanthomonas_campestris#reduced_virulence	lolA	38.743	191	108	7	6332	6519	21	205	1.89e-19	90.5
PHASTERYO165_2	6447#rarA#573#Klebsiella_pneumoniae#reduced_virulence	rarA	53.757	346	126	12	4568	4898	115	441	2.36e-96	320
PHASTERYO166_2	6447#rarA#573#Klebsiella_pneumoniae#reduced_virulence	rarA	53.757	346	126	12	4568	4898	115	441	2.36e-96	320
PHASTERYO167_2	6447#rarA#573#Klebsiella_pneumoniae#reduced_virulence	rarA	53.757	346	126	12	1151	1481	115	441	2.93e-97	323
PHASTERYO170_2	6447#rarA#573#Klebsiella_pneumoniae#reduced_virulence	rarA	53.757	346	126	12	1151	1481	115	441	2.93e-97	323
PHASTERYO171_2	6447#rarA#573#Klebsiella_pneumoniae#reduced_virulence	rarA	53.757	346	126	12	1151	1481	115	441	2.93e-97	323
PHASTERYO173_2	6447#rarA#573#Klebsiella_pneumoniae#reduced_virulence	rarA	53.757	346	126	12	4568	4898	115	441	2.36e-96	320
PHASTERYO174_2	6447#rarA#573#Klebsiella_pneumoniae#reduced_virulence	rarA	53.757	346	126	12	4568	4898	115	441	2.36e-96	320
PHASTERYO176_2	6447#rarA#573#Klebsiella_pneumoniae#reduced_virulence	rarA	53.757	346	126	12	1151	1481	115	441	2.93e-97	323
PHASTERYO177_2	6447#rarA#573#Klebsiella_pneumoniae#reduced_virulence	rarA	53.757	346	126	12	4568	4898	115	441	2.36e-96	320
PHASTERYO181_2	6447#rarA#573#Klebsiella_pneumoniae#reduced_virulence	rarA	53.757	346	126	12	4568	4898	115	441	2.36e-96	320
PHASTERYO183_2	6447#rarA#573#Klebsiella_pneumoniae#reduced_virulence	rarA	53.757	346	126	12	1151	1481	115	441	2.93e-97	323
PHASTERYO184_2	6447#rarA#573#Klebsiella_pneumoniae#reduced_virulence	rarA	53.757	346	126	12	1151	1481	115	441	2.93e-97	323
PHASTERYO185_2	6447#rarA#573#Klebsiella_pneumoniae#reduced_virulence	rarA	53.757	346	126	12	4568	4898	115	441	2.36e-96	320
PHASTERYO199.nanopore_1	6447#rarA#573#Klebsiella_pneumoniae#reduced_virulence	rarA	52.394	355	123	14	2684	3019	114	441	1.01e-95	320
PHASTERYO199.nanopore_1	4043#AcrD#552#Erwinia_amylovora#unaffected_pathogenicity	AcrD	30.128	624	308	30	9679	10232	12	577	1.44e-28	128
PHASTERYO199.nanopore_1	7600#CmeB#197#Campylobacter_jejuni#reduced_virulence	CmeB	33.133	166	102	6	10499	10658	874	1036	2.68e-07	58.5
PHASTERYO199.nanopore_1	6264#adeB#470#Acinetobacter_baumannii#reduced_virulence__unaffected_pathogenicity	adeB	33.333	231	121	11	10387	10602	760	972	4.45e-11	70.9
PHASTERYO204.nanopore_1	6447#rarA#573#Klebsiella_pneumoniae#reduced_virulence	rarA	53.757	346	126	12	5968	6298	115	441	9.45e-97	322
PHASTERYO352.nanopore_3	6447#rarA#573#Klebsiella_pneumoniae#reduced_virulence	rarA	53.757	346	126	12	220	550	115	441	6.59e-97	322
PHASTERYO356_2	6447#rarA#573#Klebsiella_pneumoniae#reduced_virulence	rarA	53.757	346	126	12	1151	1481	115	441	2.93e-97	323
PHASTERYO357_2	6447#rarA#573#Klebsiella_pneumoniae#reduced_virulence	rarA	53.757	346	126	12	1151	1481	115	441	2.93e-97	323
PHASTERYO359_2	6447#rarA#573#Klebsiella_pneumoniae#reduced_virulence	rarA	53.757	346	126	12	4568	4898	115	441	2.36e-96	320
PHASTERYO380_2	6447#rarA#573#Klebsiella_pneumoniae#reduced_virulence	rarA	53.757	346	126	12	4568	4898	115	441	2.36e-96	320
PHASTERYO006_4	8921#EadM#53413#Xanthomonas_axonopodis#reduced_virulence	EadM	45.923	233	92	9	11271	11487	3	217	3.86e-48	174
PHASTERYO009_3	8921#EadM#53413#Xanthomonas_axonopodis#reduced_virulence	EadM	45.923	233	92	9	5137	5353	3	217	5.63e-48	174
PHASTERYO009_3	7426#EAMY__3210#552#Erwinia_amylovora#unaffected_pathogenicity__increased_virulence_(hypervirulence)__reduced_virulence	EAMY__3210	38.938	113	53	6	17348	17452	21	125	3.71e-06	52
PHASTERYO023_2	8921#EadM#53413#Xanthomonas_axonopodis#reduced_virulence	EadM	46.977	215	80	9	11013	11211	21	217	5.7e-48	174
PHASTERYO027_3	8921#EadM#53413#Xanthomonas_axonopodis#reduced_virulence	EadM	45.495	222	83	9	1926	2129	21	222	6.1e-47	171
PHASTERYO027_3	7092#vgrG-1#552#Erwinia_amylovora#effector_(plant_avirulence_determinant)	vgrG-1	41.06	151	65	7	14119	14253	368	510	6.83e-15	83.2
PHASTERYO029_3	8921#EadM#53413#Xanthomonas_axonopodis#reduced_virulence	EadM	45.923	233	92	9	11271	11487	3	217	3.86e-48	174
PHASTERYO032_2	8921#EadM#53413#Xanthomonas_axonopodis#reduced_virulence	EadM	45.887	231	95	8	4213	4429	3	217	2.36e-47	172
PHASTERYO034_1	7092#vgrG-1#552#Erwinia_amylovora#effector_(plant_avirulence_determinant)	vgrG-1	51.087	92	43	2	1219	1309	368	458	5.41e-19	96.7
PHASTERYO034_1	4558#T6SS1#562#Escherichia_coli#effector_(plant_avirulence_determinant)	T6SS1	40	120	68	2	1481	1598	614	731	1.46e-12	76.3
PHASTERYO035_4	8921#EadM#53413#Xanthomonas_axonopodis#reduced_virulence	EadM	46.781	233	90	8	9676	9892	3	217	8.74e-50	179
PHASTERYO036_4	8921#EadM#53413#Xanthomonas_axonopodis#reduced_virulence	EadM	46.781	233	90	8	9676	9892	3	217	7.02e-50	179
PHASTERYO037_1	7092#vgrG-1#552#Erwinia_amylovora#effector_(plant_avirulence_determinant)	vgrG-1	51.087	92	43	2	1219	1309	368	458	4.99e-19	96.7
PHASTERYO037_1	4558#T6SS1#562#Escherichia_coli#effector_(plant_avirulence_determinant)	T6SS1	40	120	68	2	1481	1598	614	731	1.33e-12	76.3
PHASTERYO038_1	7092#vgrG-1#552#Erwinia_amylovora#effector_(plant_avirulence_determinant)	vgrG-1	51.087	92	43	2	16884	16974	368	458	4.85e-19	97.1
PHASTERYO038_1	4558#T6SS1#562#Escherichia_coli#effector_(plant_avirulence_determinant)	T6SS1	40	120	68	2	17146	17263	614	731	1.32e-12	76.3
PHASTERYO040_4	8921#EadM#53413#Xanthomonas_axonopodis#reduced_virulence	EadM	48.341	211	83	7	5542	5740	21	217	1.96e-48	175
PHASTERYO074_4	8921#EadM#53413#Xanthomonas_axonopodis#reduced_virulence	EadM	45.495	222	83	9	1926	2129	21	222	5.16e-47	171
PHASTERYO074_4	7092#vgrG-1#552#Erwinia_amylovora#effector_(plant_avirulence_determinant)	vgrG-1	41.06	151	65	7	14461	14595	368	510	4.8e-15	83.6
PHASTERYO077_2	8921#EadM#53413#Xanthomonas_axonopodis#reduced_virulence	EadM	45.798	238	95	8	11083	11304	3	222	1.55e-50	181
PHASTERYO079_1	8921#EadM#53413#Xanthomonas_axonopodis#reduced_virulence	EadM	47.196	214	81	9	263	461	21	217	8.13e-47	170
PHASTERYO089_2	8921#EadM#53413#Xanthomonas_axonopodis#reduced_virulence	EadM	46.781	233	90	8	9676	9892	3	217	7.02e-50	179
PHASTERYO101_3	8921#EadM#53413#Xanthomonas_axonopodis#reduced_virulence	EadM	46.977	215	80	9	12133	12331	21	217	5.15e-48	174
PHASTERYO122_3	7207#msh2#5207#Cryptococcus_neoformans#unaffected_pathogenicity	msh2	36.81	326	127	16	5756	6028	576	875	1.57e-37	158
PHASTERYO134_1	8921#EadM#53413#Xanthomonas_axonopodis#reduced_virulence	EadM	45.798	238	95	8	11337	11558	3	222	2.5e-50	181
PHASTERYO135_2	7207#msh2#5207#Cryptococcus_neoformans#unaffected_pathogenicity	msh2	36.81	326	127	16	5756	6028	576	875	1.57e-37	158
PHASTERYO152_1	8921#EadM#53413#Xanthomonas_axonopodis#reduced_virulence	EadM	46.977	215	80	9	11013	11211	21	217	6.35e-48	174
PHASTERYO155_1	7092#vgrG-1#552#Erwinia_amylovora#effector_(plant_avirulence_determinant)	vgrG-1	51.087	92	43	2	1219	1309	368	458	5.41e-19	96.7
PHASTERYO155_1	4558#T6SS1#562#Escherichia_coli#effector_(plant_avirulence_determinant)	T6SS1	40	120	68	2	1481	1598	614	731	1.46e-12	76.3
PHASTERYO159_4	8921#EadM#53413#Xanthomonas_axonopodis#reduced_virulence	EadM	46.781	233	90	8	9676	9892	3	217	7.02e-50	179
PHASTERYO160_4	8921#EadM#53413#Xanthomonas_axonopodis#reduced_virulence	EadM	46.781	233	90	8	5958	6174	3	217	5.95e-50	179
PHASTERYO161_4	8921#EadM#53413#Xanthomonas_axonopodis#reduced_virulence	EadM	48.341	211	83	7	6064	6262	21	217	1.95e-48	175
PHASTERYO163_1	8921#EadM#53413#Xanthomonas_axonopodis#reduced_virulence	EadM	47.196	214	81	9	263	461	21	217	8.13e-47	170
PHASTERYO164_1	8921#EadM#53413#Xanthomonas_axonopodis#reduced_virulence	EadM	47.196	214	81	9	10936	11134	21	217	8.57e-47	170
PHASTERYO188_2	8921#EadM#53413#Xanthomonas_axonopodis#reduced_virulence	EadM	45.992	237	91	9	10061	10280	1	217	1.17e-49	179
PHASTERYO194_3	7207#msh2#5207#Cryptococcus_neoformans#unaffected_pathogenicity	msh2	36.81	326	127	16	5756	6028	576	875	1.57e-37	158
PHASTERYO374_3	8921#EadM#53413#Xanthomonas_axonopodis#reduced_virulence	EadM	45.992	237	91	9	2648	2867	1	217	1.61e-49	178
PHASTERYO376_3	7207#msh2#5207#Cryptococcus_neoformans#unaffected_pathogenicity	msh2	36.81	326	127	16	14497	14769	576	875	6.77e-38	159
PHASTERYO378_4	8921#EadM#53413#Xanthomonas_axonopodis#reduced_virulence	EadM	48.341	211	83	7	5542	5740	21	217	1.96e-48	175
PHASTERYO003_3	4984#PD0928#2371#Xylella_fastidiosa#effector_(plant_avirulence_determinant)	PD0928	30.657	411	139	30	2299	2627	13	359	1.75e-12	72
PHASTERYO040_2	4984#PD0928#2371#Xylella_fastidiosa#effector_(plant_avirulence_determinant)	PD0928	30.637	408	143	30	2128	2456	13	359	4.63e-13	73.6
PHASTERYO084_5	4984#PD0928#2371#Xylella_fastidiosa#effector_(plant_avirulence_determinant)	PD0928	30.657	411	139	30	852	1180	13	359	5.12e-14	77
PHASTERYO131_4	4984#PD0928#2371#Xylella_fastidiosa#effector_(plant_avirulence_determinant)	PD0928	31.658	398	152	28	813	1141	13	359	1.12e-14	79
PHASTERYO154_3	4984#PD0928#2371#Xylella_fastidiosa#effector_(plant_avirulence_determinant)	PD0928	30.657	411	139	30	852	1180	13	359	4.08e-14	77
PHASTERYO161_1	4984#PD0928#2371#Xylella_fastidiosa#effector_(plant_avirulence_determinant)	PD0928	30.637	408	143	30	2127	2455	13	359	4.59e-13	73.6
PHASTERYO182_1	4984#PD0928#2371#Xylella_fastidiosa#effector_(plant_avirulence_determinant)	PD0928	32.161	398	150	29	812	1140	13	359	4.62e-15	79.7
PHASTERYO187_4	4984#PD0928#2371#Xylella_fastidiosa#effector_(plant_avirulence_determinant)	PD0928	33.796	216	85	15	2127	2311	13	201	1.17e-11	69.3
PHASTERYO378_2	4984#PD0928#2371#Xylella_fastidiosa#effector_(plant_avirulence_determinant)	PD0928	31.658	398	152	28	813	1141	13	359	1.12e-14	79
PHASTERYO102_1	7948#lpxO#573#Klebsiella_pneumoniae#reduced_virulence	lpxO	66.316	285	90	2	252	533	15	296	5.78e-140	441
PHASTERYO102_1	881#MGG_04556#318829#Magnaporthe_oryzae#reduced_virulence	MGG_04556	33.921	227	130	7	23457	23673	8	224	6.53e-18	90.9
PHASTERYO102_1	4597#fpRel#317#Pseudomonas_syringae#reduced_virulence	fpRel	32.843	204	90	12	20883	21066	47	223	1.15e-11	70.9
PHASTERYO103_7	7948#lpxO#573#Klebsiella_pneumoniae#reduced_virulence	lpxO	66.316	285	90	2	19694	19975	15	296	2.91e-140	442
PHASTERYO106_1	7948#lpxO#573#Klebsiella_pneumoniae#reduced_virulence	lpxO	66.316	285	90	2	19580	19861	15	296	3.76e-140	442
PHASTERYO084_2	6781#efpR#305#Ralstonia_solanacearum#reduced_virulence	efpR	84.091	88	14	0	4856	4943	22	109	3.43e-50	174
PHASTERYO163_3	6364#PopP2__RSc0868#305#Ralstonia_solanacearum#effector_(plant_avirulence_determinant)	PopP2__RSc0868	100	309	0	0	7914	8222	180	488	0	802
PHASTERYO163_3	5320#bprA#28450#Burkholderia_pseudomallei#effector_(plant_avirulence_determinant)	bprA	47.619	105	37	5	7721	7816	1	96	4.9e-13	68.9
PHASTERYO108_2	8676#hupB_(XAC1081)#346#Xanthomonas_citri#reduced_virulence	hupB_(XAC1081)	56.18	89	39	0	8355	8443	1	89	1.67e-23	98.2
PHASTERYO374_1	8676#hupB_(XAC1081)#346#Xanthomonas_citri#reduced_virulence	hupB_(XAC1081)	52.809	89	42	0	13683	13771	1	89	8.64e-20	88.2
PHASTERYO107_2	8676#hupB_(XAC1081)#346#Xanthomonas_citri#reduced_virulence	hupB_(XAC1081)	50	90	45	0	17414	17503	1	90	3.71e-16	77.8

## Sheet: Table_S5E
Table S5E. Predicted functions of abundant intact prophage hypothetical proteins using Structure-based function tool
No. isolates	Consensus_locus_ID	Tool-predicted GO_term/EC_number	Score	GO_term/EC_number name
91	LOC_1_7	NA
88	LOC_1_31	GO:0003677	0.1448	DNA binding
88	LOC_1_32	GO:0003677	0.14925	DNA binding
87	LOC_1_34	GO:0005198	0.15506	structural molecule activity
85	group_113	NA
84	LOC_1_39	GO:0003723	0.26262	RNA binding
83	group_112	NA
83	LOC_1_1	GO:0003677	0.15797	DNA binding
83	group_251	GO:0140098	0.10516	catalytic activity, acting on RNA"
83	LOC_1_4	NA
83	LOC_1_8	NA
83	LOC_1_9	NA
83	LOC_1_12	NA
83	LOC_1_15	NA
83	LOC_1_18	GO:0003723	0.23836	RNA binding
83	LOC_1_19	NA
83	LOC_1_20	GO:0046914	0.22268	transition metal ion binding
83	LOC_1_24	GO:0003677	0.58218	DNA binding
83	LOC_1_25	GO:0003723	0.15801	RNA binding
83	LOC_1_26	GO:0009055	0.18488	electron transfer activity
83	LOC_1_27	NA
83	LOC_1_30	GO:0005198	0.21889	structural molecule activity
83	LOC_1_33	NA
83	LOC_1_36	GO:0005198	0.14368	structural molecule activity
83	LOC_1_38	NA
83	LOC_1_40	GO:0003723	0.12264	RNA binding
81	group_57	NA
81	group_111	NA
80	group_277	NA
80	group_278	GO:0003677	0.24087	DNA binding
79	group_282	NA
79	group_285	NA
73	group_289	NA
72	group_280	GO:0003735	0.98915	structural constituent of ribosome
70	group_279	GO:0003677	0.13667	DNA binding
36	group_302	NA
36	group_45	NA
35	group_118	NA
33	group_16	NA
30	group_40	GO:0016772	0.34353	transferase activity, transferring phosphorus-containing groups"
26	group_66	GO:0003677	0.2079	DNA binding
25	group_326	GO:0003677	0.24307	DNA binding
23	group_123	NA
23	group_124	NA
20	group_65	na	na
16	group_319	NA
16	group_320	na	na
14	group_34	GO:0003677	0.41635	DNA binding
14	group_73	GO:0140096	0.16148	catalytic activity, acting on a
12	group_115	GO:0003723	0.36109	RNA binding
12	group_294	NA
12	group_295	GO:0140098	0.83265	catalytic activity, acting on RNA"
12	group_376	GO:0005215	0.13441	transporter activity
11	group_129	GO:0003677	0.54747	DNA binding
11	LOC_1_42	GO:0003723	0.32192	RNA binding
10	group_149	na	na
10	LOC_1_43	na	na
10	group_183	GO:0005198	0.20191	structural molecule activity
8	group_1088	na	na
8	group_68	na	na
8	group_344	GO:0016779	0.18159	nucleotidyltransferase activity
8	group_137	GO:0003677	0.11523	DNA binding
8	group_493	GO:0009055	0.93364	electron transfer activity
8	group_174	GO:0005198	0.33915	structural molecule activity
8	group_175	GO:0005198	0.13493	structural molecule activity
8	LOC_1_56	GO:0003723	0.1076	RNA binding
7	LOC_1_44	na	na
7	group_1093	GO:0140098	0.96256	catalytic activity, acting on RNA"
7	group_1094	GO:0003677	0.30138	DNA binding
7	group_500	na	na
7	group_130	GO:0016772	0.40164	transferase activity, transferring phosphorus-containing groups"
7	group_332	GO:0003723	0.68891	RNA binding
7	LOC_1_49	na	na
7	group_777	na	na
7	group_94	GO:0003677	0.14304	DNA binding
7	group_780	na	na
7	group_134	na	na
7	group_178	GO:0003723	0.36591	RNA binding
7	group_179	na	na
7	LOC_1_47	na	na
7	LOC_1_54	GO:0003677	0.77745	DNA binding
7	group_1115	na	na
6	group_503	na	na
6	group_325	GO:0005198	0.23399	structural molecule activity
6	group_136	GO:0003677	0.11834	DNA binding
6	group_156	GO:0005198	0.86228	structural molecule activity
6	group_415	GO:0005198	0.2642	structural molecule activity
6	group_416	GO:0003677	0.13931	DNA binding
6	group_510	GO:0005198	0.21417	structural molecule activity
6	group_460	na	na
6	group_461	GO:0140098	0.40009	catalytic activity, acting on RNA"
6	group_462	na	na
6	group_463	na	na
6	group_784	na	na
6	group_133	na	na
6	group_245	na	na
